# Supplementary material for: Highly efficient prime editing by introducing same-sense mutations in pegRNA or stabilizing its structure
Source: Nat Commun. 2022 Mar 29;13:1669. doi: 10.1038/s41467-022-29339-9 (PMC8964725; doi:10.1038/s41467-022-29339-9)
Supplement: Supplementary file 4 — Supplementary Data 1 [file 41467_2022_29339_MOESM4_ESM.xlsx]

## Sheet: Sheet1
Supplementary Data 1: Oligos used for plasmid construction
Primer name	Sequence (5' to 3')
pegRNA_F	GTGGAAAGGACGAAACACCGTGAGACC
pegSITE3_R	CATTTGTCTCGAGGTCGAGAATTCTTTAAAAAAACAGACTGAGCACGAGATGGCAGAGGACCGACTCGGTCCCACTTTTTCAAGTTG
CXCR4_FOR	ACCGAGAACCAGCGGTTACCATGG
CXCR4_REV	AAACCCATGGTAACCGCTGGTTCT
CXCR4_5_FOR	GAGTCGGTCCATCCCATCCATGGTAACCGCTGGTTCTTTTTTTTAAAG
CXCR4_5_REV	AATTCTTTAAAAAAAAGAACCAGCGGTTACCATGGATGGGATGGACCGACT
CXCR4_45_FOR	GAGTCGGTCCATCCCAGCCATGGTAACCGCTGGTTCTTTTTTTTAAAG
CXCR4_45_REV	AATTCTTTAAAAAAAAGAACCAGCGGTTACCATGGCTGGGATGGACCGACT
CXCR4_145_FOR	GAGTCGGTCCATCCCAGCCTTGGTAACCGCTGGTTCTTTTTTTTTAAAG
CXCR4_145_REV	AATTCTTTAAAAAAAAAGAACCAGCGGTTACCAAGGCTGGGATGGACCGACT
CXCR4_457_FOR	GAGTCGGTCCATACCAGCCATGGTAACCGCTGGTTCTTTTTTTTTAAAG
CXCR4_457_REV	AATTCTTTAAAAAAAAAGAACCAGCGGTTACCATGGCTGGTATGGACCGACT
CXCR4_1457_FOR	GAGTCGGTCCATCGCAGCCTTGGTAACCGCTGGTTCTTTTTTTTTTAAAG
CXCR4_1457_REV	AATTCTTTAAAAAAAAAAGAACCAGCGGTTACCAAGGCTGCGATGGACCGACT
CXCR4_nick_FOR	ACCGTTGTACATTTATGACAAAGC
CXCR4_nick_REV	AAACGCTTTGTCATAAATGTACAA
EMX1_FOR	ACCGGAGTCCGAGCAGAAGAAGAA
EMX1_REV	AAACTTCTTCTTCTGCTCGGACTC
EMX1_4_FOR	GAGTCGGTCCGTTGATGTGATGGGAGCCGTTCTTCTTCTGCTCGGTTTTTTTAAAG
EMX1_4_REV	AATTCTTTAAAAAAACCGAGCAGAAGAAGAACGGCTCCCATCACATCAACGGACCGACT
EMX1_24_FOR	GAGTCGGTCCGTTGATGTGATGGGAGCCGTCCTTCTTCTGCTCGGTTTTTTTAAAG
EMX1_24_REV	AATTCTTTAAAAAAACCGAGCAGAAGAAGGACGGCTCCCATCACATCAACGGACCGACT
EMX1_2458_FOR	GAGTCGGTCCGTTGATGTGATGGGTGCTGTCCTTCTTCTGCTCGGTTTTTTTAAAG
EMX1_2458_REV	AATTCTTTAAAAAAACCGAGCAGAAGAAGGACAGCACCCATCACATCAACGGACCGACT
EMX1_245811_FOR	GAGTCGGTCCGTTGATGTGATAGGTGCTGTCCTTCTTCTGCTCGGTTTTTTTAAAG
EMX1_245811_REV	AATTCTTTAAAAAAACCGAGCAGAAGAAGGACAGCACCTATCACATCAACGGACCGACT
EMX1_24581114_FOR	GAGTCGGTCCGTTGATGTAATAGGTGCTGTCCTTCTTCTGCTCGGTTTTTTTAAAG
EMX1_24581114_REV	AATTCTTTAAAAAAACCGAGCAGAAGAAGGACAGCACCTATTACATCAACGGACCGACT
EMX1_nick_FOR	ACCGCTCCCCATTGGCCTGCTTCG
EMX1_nick_REV	AAACCGAAGCAGGCCAATGGGGAG
SITE3_FOR	ACCGGGCCCAGACTGAGCACGTGA
SITE3_REV	AAACTCACGTGCTCAGTCTGGGCC
SITE3_5_FOR	GAGTCGGTCCGGCTTCCTTTCCTCTGCAATCACGTGCTCAGTCTGTTTTTTTAAAG
SITE3_5_REV	AATTCTTTAAAAAAACAGACTGAGCACGTGATTGCAGAGGAAAGGAAGCCGGACCGACT
SITE3_15_FOR	GAGTCGGTCCGGCTTCCTTTCCTCTGCAATCTCGTGCTCAGTCTGTTTTTTTAAAG
SITE3_15_REV	AATTCTTTAAAAAAACAGACTGAGCACGAGATTGCAGAGGAAAGGAAGCCGGACCGACT
SITE3_45_FOR	GAGTCGGTCCGGCTTCCTTTCCTCTGCATTCACGTGCTCAGTCTGTTTTTTTAAAG
SITE3_45_REV	AATTCTTTAAAAAAACAGACTGAGCACGTGAATGCAGAGGAAAGGAAGCCGGACCGACT
SITE3_145_FOR	GAGTCGGTCCGGCTTCCTTTCCTCTGCATTCTCGTGCTCAGTCTGTTTTTTTAAAG
SITE3_145_REV	AATTCTTTAAAAAAACAGACTGAGCACGAGAATGCAGAGGAAAGGAAGCCGGACCGACT
SITE3_157_FOR	GAGTCGGTCCGGCTTCCTTTCCTCTTCAATCTCGTGCTCAGTCTGTTTTTTTAAAG
SITE3_157_REV	AATTCTTTAAAAAAACAGACTGAGCACGAGATTGAAGAGGAAAGGAAGCCGGACCGACT
SITE3_1457_FOR	GAGTCGGTCCGGCTTCCTTTCCTCTTCATTCTCGTGCTCAGTCTGTTTTTTTAAAG
SITE3_1457_REV	AATTCTTTAAAAAAACAGACTGAGCACGAGAATGAAGAGGAAAGGAAGCCGGACCGACT
SITE3_nick_FOR	ACCGGTCAACCAGTATCCCGGTGC
SITE3_nick_REV	AAACGCACCGGGATACTGGTTGAC
RUNX1_6_FOR	GAGTCGGTCCCAAATATGCTGTCTGAAGGCATCGCTTCCTCCTGTTTTTTTAAAG
RUNX1_6_REV	AATTCTTTAAAAAAACAGGAGGAAGCGATGCCTTCAGACAGCATATTTGGGACCGACT
RUNX1_46_FOR	GAGTCGGTCCCAAATATGCTGTCTGAAGGCGTCGCTTCCTCCTGTTTTTTTAAAG
RUNX1_46_REV	AATTCTTTAAAAAAACAGGAGGAAGCGACGCCTTCAGACAGCATATTTGGGACCGACT
RUNX1_16_FOR	GAGTCGGTCCCAAATATGCTGTCTGAAGGCATCACTTCCTCCTGTTTTTTTAAAG
RUNX1_16_REV	AATTCTTTAAAAAAACAGGAGGAAGTGATGCCTTCAGACAGCATATTTGGGACCGACT
RUNX1_1610_FOR	GAGTCGGTCCCAAATATGCTGTCTTAAGGCATCACTTCCTCCTGTTTTTTTAAAG
RUNX1_1610_REV	AATTCTTTAAAAAAACAGGAGGAAGTGATGCCTTAAGACAGCATATTTGGGACCGACT
RUNX1_161013_FOR	GAGTCGGTCCCAAATATGCTGCCTTAAGGCATCACTTCCTCCTGTTTTTTTAAAG
RUNX1_161013_REV	AATTCTTTAAAAAAACAGGAGGAAGTGATGCCTTAAGGCAGCATATTTGGGACCGACT
RUNX1_nick_FOR	ACCGATGAAGCACTGTGGGTACGA
RUNX1_nick_REV	AAACTCGTACCCACAGTGCTTCAT
PRNP_FOR	ACCGCAGTGGTGGGGGGCCTTGG
PRNP_REV	AAACCCAAGGCCCCCCACCACTG
PRNP_6_FOR	GAGTCGGTCCGCACTTCCCAGCATGTAGACGCCAAGGCCCCCCACTTTTTTTAAAG
PRNP_6_REV	AATTCTTTAAAAAAAGTGGGGGGCCTTGGCGTCTACATGCTGGGAAGTGCGGACCGACT
PRNP_26_FOR	GAGTCGGTCCGCACTTCCCAGCATGTAGACGCTAAGGCCCCCCACTTTTTTTAAAG
PRNP_26_REV	AATTCTTTAAAAAAAGTGGGGGGCCTTAGCGTCTACATGCTGGGAAGTGCGGACCGACT
PRNP_256_FOR	GAGTCGGTCCGCACTTCCCAGCATGTAGATGCTAAGGCCCCCCACTTTTTTTAAAG
PRNP_256_REV	AATTCTTTAAAAAAAGTGGGGGGCCTTAGCATCTACATGCTGGGAAGTGCGGACCGACT
PRNP_2568_FOR	GAGTCGGTCCGCACTTCCCAGCATGTGGATGCTAAGGCCCCCCACTTTTTTTAAAG
PRNP_2568_REV	AATTCTTTAAAAAAAGTGGGGGGCCTTAGCATCCACATGCTGGGAAGTGCGGACCGACT
PRNP_256811_FOR	GAGTCGGTCCGCACTTCCCAGCACGTGGATGCTAAGGCCCCCCACTTTTTTTAAAG
PRNP_256811_REV	AATTCTTTAAAAAAAGTGGGGGGCCTTAGCATCCACGTGCTGGGAAGTGCGGACCGACT
PRNP_nick_FOR	ACCGTCACTGCCGAAATGTATGA
PRNP_nick_REV	AAACTCATACATTTCGGCAGTGA
VEGFA_FOR	ACCGGATGTCTGCAGGCCAGATGA
VEGFA_REV	AAACTCATCTGGCCTGCAGACATC
VEGFA_5_FOR	GAGTCGGTCCATGTGCCATCTGGAGCACTCATCTGGCCTGCAGATTTTTTTAAAG
VEGFA_5_REV	AATTCTTTAAAAAAATCTGCAGGCCAGATGAGTGCTCCAGATGGCACATGGACCGACT
VEGFA_15_FOR	GAGTCGGTCCATGTGCCATCTGGAGCACTCGTCTGGCCTGCAGATTTTTTTAAAG
VEGFA_15_REV	AATTCTTTAAAAAAATCTGCAGGCCAGACGAGTGCTCCAGATGGCACATGGACCGACT
VEGFA_125_FOR	GAGTCGGTCCATGTGCCATCTGGAGCACTAGTCTGGCCTGCAGATTTTTTTAAAG
VEGFA_125_REV	AATTCTTTAAAAAAATCTGCAGGCCAGACTAGTGCTCCAGATGGCACATGGACCGACT
VEGFA_1245_FOR	GAGTCGGTCCATGTGCCATCTGGAGCATTAGTCTGGCCTGCAGATTTTTTTAAAG
VEGFA_1245_REV	AATTCTTTAAAAAAATCTGCAGGCCAGACTAATGCTCCAGATGGCACATGGACCGACT
VEGFA_12457_FOR	GAGTCGGTCCATGTGCCATCTGGAACATTAGTCTGGCCTGCAGATTTTTTTAAAG
VEGFA_12457_REV	AATTCTTTAAAAAAATCTGCAGGCCAGACTAATGTTCCAGATGGCACATGGACCGACT
VEGFA_1245710_FOR	GAGTCGGTCCATGTGCCATCTAGCGCATTAGTCTGGCCTGCAGATTTTTTTAAAG
VEGFA_1245710_REV	AATTCTTTAAAAAAATCTGCAGGCCAGACTAATGCGCTAGATGGCACATGGACCGACT
VEGFA_nick_FOR	ACCGGAGAGCCCAGGGCTGGGCAC
VEGFA_nick_REV	AAACGTGCCCAGCCCTGGGCTCTC
ACTG1_FOR	ACCGCAGCTCGTTGTAGAAGGTG
ACTG1_REV	AAACCACCTTCTACAACGAGCTG
ACTG1_1_FOR	GAGTCGGTCCCATGGAGAAGATCTGGCACCACATCTTCTACAACGTTTTTTTAAAG
ACTG1_1_REV	AATTCTTTAAAAAAACGTTGTAGAAGATGTGGTGCCAGATCTTCTCCATGGGACCGACT
ACTG1_13_FOR	GAGTCGGTCCCATGGAGAAGATCTGGCACCATATCTTCTACAACGTTTTTTTAAAG
ACTG1_13_REV	AATTCTTTAAAAAAACGTTGTAGAAGATATGGTGCCAGATCTTCTCCATGGGACCGACT
ACTG1_136_FOR	GAGTCGGTCCCATGGAGAAGATCTGGCATCATATCTTCTACAACGTTTTTTTAAAG
ACTG1_136_REV	AATTCTTTAAAAAAACGTTGTAGAAGATATGATGCCAGATCTTCTCCATGGGACCGACT
ACTG1_1612_FOR	GAGTCGGTCCCATGGAGAAGATATGGCATCACATCTTCTACAACGTTTTTTTAAAG
ACTG1_1612_REV	AATTCTTTAAAAAAACGTTGTAGAAGATGTGATGCCATATCTTCTCCATGGGACCGACT
ACTG1_161215_FOR	GAGTCGGTCCCATGGAGAAAATATGGCATCACATCTTCTACAACGTTTTTTTAAAG
ACTG1_161215_REV	AATTCTTTAAAAAAACGTTGTAGAAGATGTGATGCCATATTTTCTCCATGGGACCGACT
ACTG1_nick_FOR	ACCGAGCATGGCATCGTCACCAAC
ACTG1_nick_REV	AAACGTTGGTGACGATGCCATGCT
CFTR_FOR	ACCGAAAGGATACAGACAGCGCC
CFTR_REV	AAACGGCGCTGTCTGTATCCTTT
CFTR_3_FOR	GAGTCGGTCCGTATATGTCTGACAATTCCATGCGCTGTCTGTATCTTTTTTTAAAG
CFTR_3_REV	AATTCTTTAAAAAAAGATACAGACAGCGCATGGAATTGTCAGACATATACGGACCGACT
CFTR_23_FOR	GAGTCGGTCCGTATATGTCTGACAATTCCATACGCTGTCTGTATCTTTTTTTAAAG
CFTR_23_REV	AATTCTTTAAAAAAAGATACAGACAGCGTATGGAATTGTCAGACATATACGGACCGACT
CFTR_38_FOR	GAGTCGGTCCGTATATGTCTGACAACTCCATGCGCTGTCTGTATCTTTTTTTAAAG
CFTR_38_REV	AATTCTTTAAAAAAAGATACAGACAGCGCATGGAGTTGTCAGACATATACGGACCGACT
CFTR_238_FOR	GAGTCGGTCCGTATATGTCTGACAACTCCATACGCTGTCTGTATCTTTTTTTAAAG
CFTR_238_REV	AATTCTTTAAAAAAAGATACAGACAGCGTATGGAGTTGTCAGACATATACGGACCGACT
CFTR_3811_FOR	GAGTCGGTCCGTATATGTCTGATAACTCCATGCGCTGTCTGTATCTTTTTTTAAAG
CFTR_3811_REV	AATTCTTTAAAAAAAGATACAGACAGCGCATGGAGTTATCAGACATATACGGACCGACT
CFTR_381114_FOR	GAGTCGGTCCGTATATGTCCGATAACTCCATGCGCTGTCTGTATCTTTTTTTAAAG
CFTR_381114_REV	AATTCTTTAAAAAAAGATACAGACAGCGCATGGAGTTATCGGACATATACGGACCGACT
CFTR_nick_FOR	ACCGTTGTCAGCAGAATCAACAGA
CFTR_nick_REV	AAACTCTGTTGATTCTGCTGACAA
HBB_3_FOR	GAGTCGGTCCACTTCATCCACGTTCACCTAGCCCCACAGGGCTTTTTTTAAAG
HBB_3_REV	AATTCTTTAAAAAAAGCCCTGTGGGGCTAGGTGAACGTGGATGAAGTGGACCGACT
HBB_23_FOR	GAGTCGGTCCACTTCATCCACGTTCACCTATCCCCACAGGGCTTTTTTTAAAG
HBB_23_REV	AATTCTTTAAAAAAAGCCCTGTGGGGATAGGTGAACGTGGATGAAGTGGACCGACT
HBB_35_FOR	GAGTCGGTCCACTTCATCCACGTTCACTTAGCCCCACAGGGCTTTTTTTAAAG
HBB_35_REV	AATTCTTTAAAAAAAGCCCTGTGGGGCTAAGTGAACGTGGATGAAGTGGACCGACT
HBB_358_FOR	GAGTCGGTCCACTTCATCCACGTTTACTTAGCCCCACAGGGCTTTTTTTAAAG
HBB_358_REV	AATTCTTTAAAAAAAGCCCTGTGGGGCTAAGTAAACGTGGATGAAGTGGACCGACT
HBB_35811_FOR	GAGTCGGTCCACTTCATCCACATTTACTTAGCCCCACAGGGCTTTTTTTAAAG
HBB_35811_REV	AATTCTTTAAAAAAAGCCCTGTGGGGCTAAGTAAATGTGGATGAAGTGGACCGACT
HBB_3581114_FOR	GAGTCGGTCCACTTCATCTACATTTACTTAGCCCCACAGGGCTTTTTTTAAAG
HBB_3581114_REV	AATTCTTTAAAAAAAGCCCTGTGGGGCTAAGTAAATGTAGATGAAGTGGACCGACT
HBB_nick_FOR	ACCGACCTTGATACCAACCTGCCC
HBB_nick_REV	AAACGGGCAGGTTGGTATCAAGGT
ACE2-S19A_7_FOR	GAGTCGGTCCCTGTAACTGCTGCTCAGTCCACCATTGAGGAACAGTTTTTTTAAAG
ACE2-S19A_7_REV	AATTCTTTAAAAAAACTGTTCCTCAATGGTGGACTGAGCAGCAGTTACAGGGACCGACT
ACE2-S19A_27_FOR	GAGTCGGTCCCTGTAACTGCTGCTCAGTCCACAATTGAGGAACAGTTTTTTTAAAG
ACE2-S19A_27_REV	AATTCTTTAAAAAAACTGTTCCTCAATTGTGGACTGAGCAGCAGTTACAGGGACCGACT
ACE2-S19A_57_FOR	GAGTCGGTCCCTGTAACTGCTGCTCAGTCTACCATTGAGGAACAGTTTTTTTAAAG
ACE2-S19A_57_REV	AATTCTTTAAAAAAACTGTTCCTCAATGGTAGACTGAGCAGCAGTTACAGGGACCGACT
ACE2-S19A_257_FOR	GAGTCGGTCCCTGTAACTGCTGCTCAGTCTACAATTGAGGAACAGTTTTTTTAAAG
ACE2-S19A_257_REV	AATTCTTTAAAAAAACTGTTCCTCAATTGTAGACTGAGCAGCAGTTACAGGGACCGACT
ACE2-S19A_2711_FOR	GAGTCGGTCCCTGTAACTGCTGCGCAGTCCACAATTGAGGAACAGTTTTTTTAAAG
ACE2-S19A_2711_REV	AATTCTTTAAAAAAACTGTTCCTCAATTGTGGACTGCGCAGCAGTTACAGGGACCGACT
ACE2-S19A_271114_FOR	GAGTCGGTCCCTGTAACTGCTGCGCAGTCCACAATTGAGGAACAGTTTTTTTAAAG
ACE2-S19A_271114_REV	AATTCTTTAAAAAAACTGTTCCTCAATTGTGGACTGCGCAGCAGTTACAGGGACCGACT
ACE2-S19A_27111417_FOR	GAGTCGGTCCCTGTAACTGCAGCGCAGTCCACAATTGAGGAACAGTTTTTTTAAAG
ACE2-S19A_27111417_REV	AATTCTTTAAAAAAACTGTTCCTCAATTGTGGACTGCGCTGCAGTTACAGGGACCGACT
ACE2-S19A_2711141720_FOR	GAGTCGGTCCCTGTAACAGCAGCGCAGTCCACAATTGAGGAACAGTTTTTTTAAAG
ACE2-S19A_2711141720_REV	AATTCTTTAAAAAAACTGTTCCTCAATTGTGGACTGCGCTGCTGTTACAGGGACCGACT
ACE2-S19A_nick_FOR	ACCGTGGATGTGATCTTGGCTCAC
ACE2-S19A_nick_REV	AAACGTGAGCCAAGATCACATCCA
HBB-E7V_FOR	ACCGCATGGTGCACCTGACTCCTG
HBB-E7V_REV	AAACCAGGAGTCAGGTGCACCATG
HBB-E7V_4_FOR	GAGTCGGTCCGCAGTAACGGCAGACTTCTCCTCAGGAGTCAGGTGTTTTTTTAAAG
HBB-E7V_4_REV	AATTCTTTAAAAAAACACCTGACTCCTGAGGAGAAGTCTGCCGTTACTG
HBB-E7V_24_FOR	GAGTCGGTCCGCAGTAACGGCAGACTTCTCCTCCGGAGTCAGGTGTTTTTTTAAAG
HBB-E7V_24_REV	AATTCTTTAAAAAAACACCTGACTCCGGAGGAGAAGTCTGCCGTTACTGCGGACCGACT
HBB-E7V_245_FOR	GAGTCGGTCCGCAGTAACGGCAGACTTCTCTTCCGGAGTCAGGTGTTTTTTTAAAG
HBB-E7V_245_REV	AATTCTTTAAAAAAACACCTGACTCCGGAAGAGAAGTCTGCCGTTACTGCGGACCGACT
HBB-E7V_2458_FOR	GAGTCGGTCCGCAGTAACGGCAGACTTTTCTTCCGGAGTCAGGTGTTTTTTTAAAG
HBB-E7V_2458_REV	AATTCTTTAAAAAAACACCTGACTCCGGAAGAAAAGTCTGCCGTTACTGCGGACCGACT
HBB-E7V_245811_FOR	GAGTCGGTCCGCAGTAACGGCAGATTTTTCCTCCGGAGTCAGGTGTTTTTTTAAAG
HBB-E7V_245811_REV	AATTCTTTAAAAAAACACCTGACTCCGGAGGAAAAATCTGCCGTTACTGCGGACCGACT
HBB-E7V_nick_FOR	ACCGCACGTTCACCTTGCCCCACA
HBB-E7V_nick_REV	AAACTGTGGGGCAAGGTGAACGTG
PGM3-S111L_FOR	ACCGTGATCCTTTGGGTGAAATGT
PGM3-S111L_REV	TGATCCTTTGGGTGAAATGTGTTT
PGM3-S111L_4_FOR	GAGTCGGTCCTGTTCCTCCCAGGATGGTGCCAACATTTCACCCAATTTTTTTAAAG
PGM3-S111L_4_REV	AATTCTTTAAAAAAATTGGGTGAAATGTTGGCACCATCCTGGGAGGAACAGGACCGACT
PGM3-S111L_45_FOR	GAGTCGGTCCTGTTCCTCCCAGGATGGTGCTAACATTTCACCCAATTTTTTTAAAG
PGM3-S111L_45_REV	AATTCTTTAAAAAAATTGGGTGAAATGTTAGCACCATCCTGGGAGGAACAGGACCGACT
PGM3-S111L_48_FOR	GAGTCGGTCCTGTTCCTCCCAGGATGGAGCCAACATTTCACCCAATTTTTTTAAAG
PGM3-S111L_48_REV	AATTCTTTAAAAAAATTGGGTGAAATGTTGGCTCCATCCTGGGAGGAACAGGACCGACT
PGM3-S111L_4811_FOR	GAGTCGGTCCTGTTCCTCCCAGGAAGGAGCCAACATTTCACCCAATTTTTTTAAAG
PGM3-S111L_4811_REV	AATTCTTTAAAAAAATTGGGTGAAATGTTGGCTCCTTCCTGGGAGGAACAGGACCGACT
PGM3-S111L_45811_FOR	GAGTCGGTCCTGTTCCTCCCAGGAAGGAGCTAACATTTCACCCAATTTTTTTAAAG
PGM3-S111L_45811_REV	AATTCTTTAAAAAAATTGGGTGAAATGTTAGCTCCTTCCTGGGAGGAACAGGACCGACT
PGM3-S111L_nick_FOR	ACCGCTCAGCATTTGCTAAACAGG
PGM3-S111L_nick_FOR	AAACCCTGTTTAGCAAATGCTGAG
ACE2-S19A_S19A_FOR	GAGTCGGTCCCTGCTGCTCAGGCCACCATTGAGGAACAGTTTTTTTAAAG
ACE2-S19A_S19A_REV	AATTCTTTAAAAAAACTGTTCCTCAATGGTGGCCTGAGCAGCAGGGACCGACT
HBB-E7V_FOR	GAGTCGGTCCAACGGCAGACTTCTCCACAGGAGTCAGGTGTTTTTTTAAAG
HBB-E7V_REV	AATTCTTTAAAAAAACACCTGACTCCTGTGGAGAAGTCTGCCGTTGGACCGACT
EMX1_15_2458_REV	AATTCTTTAAAAAAAGTCCGAGCAGAAGAAGGACAGCACCCATCACATCAACGGACCGACT
EMX1_15_4_FOR	GAGTCGGTCCGTTGATGTGATGGGAGCCGTTCTTCTTCTGCTCGGACTTTTTTTAAAG
EMX1_15_4_REV	AATTCTTTAAAAAAAGTCCGAGCAGAAGAAGAACGGCTCCCATCACATCAACGGACCGACT
EMX1_11_2458_FOR	GAGTCGGTCCGTTGATGTGATGGGTGCTGTCCTTCTTCTGCTCTTTTTTTAAAG
EMX1_11_2458_REV	AATTCTTTAAAAAAAGAGCAGAAGAAGGACAGCACCCATCACATCAACGGACCGACT
EMX1_11_4_FOR	GAGTCGGTCCGTTGATGTGATGGGAGCCGTTCTTCTTCTGCTCTTTTTTTAAAG
EMX1_11_4_REV	AATTCTTTAAAAAAAGAGCAGAAGAAGAACGGCTCCCATCACATCAACGGACCGACT
EMX1_9_2458_FOR	GAGTCGGTCCGTTGATGTGATGGGTGCTGTCCTTCTTCTGCTTTTTTTAAAG
EMX1_9_2458_REV	AATTCTTTAAAAAAAGCAGAAGAAGGACAGCACCCATCACATCAACGGACCGACT
EMX1_9_4_FOR	GAGTCGGTCCGTTGATGTGATGGGAGCCGTTCTTCTTCTGCTTTTTTTAAAG
EMX1_9_4_REV	AATTCTTTAAAAAAAGCAGAAGAAGAACGGCTCCCATCACATCAACGGACCGACT
EMX1_7_4_FOR	GAGTCGGTCCGTTGATGTGATGGGAGCCGTTCTTCTTCTTTTTTTTAAAG
EMX1_7_4_REV	AATTCTTTAAAAAAAAGAAGAAGAACGGCTCCCATCACATCAACGGACCGACT
EMX1_7_2458_FOR	GAGTCGGTCCGTTGATGTGATGGGTGCTGTCCTTCTTCTTTTTTTTAAAG
EMX1_7_2458_REV	AATTCTTTAAAAAAAAGAAGAAGGACAGCACCCATCACATCAACGGACCGACT
ACTG1_7_1_FOR	GAGTCGGTCCCATGGAGAAGATCTGGCACCACATCTTCTACTTTTTTTAAAG
ACTG1_7_1_REV	AATTCTTTAAAAAAAGTAGAAGATGTGGTGCCAGATCTTCTCCATGGGACCGACT
ACTG1_7_161215_FOR	GAGTCGGTCCCATGGAGAAAATATGGCATCACATCTTCTACTTTTTTTAAAG
ACTG1_7_161215_REV	AATTCTTTAAAAAAAGTAGAAGATGTGATGCCATATTTTCTCCATGGGACCGACT
ACTG1_9_161215_FOR	GAGTCGGTCCCATGGAGAAAATATGGCATCACATCTTCTACAATTTTTTTAAAG
ACTG1_9_161215_REV	AATTCTTTAAAAAAATTGTAGAAGATGTGATGCCATATTTTCTCCATGGGACCGACT
ACTG1_9_1_FOR	GAGTCGGTCCCATGGAGAAGATCTGGCACCACATCTTCTACAATTTTTTTAAAG
ACTG1_9_1_REV	AATTCTTTAAAAAAATTGTAGAAGATGTGGTGCCAGATCTTCTCCATGGGACCGACT
ACTG1_13_1_FOR	GAGTCGGTCCCATGGAGAAGATCTGGCACCACATCTTCTACAACGAGTTTTTTTAAAG
ACTG1_13_1_REV	AATTCTTTAAAAAAACTCGTTGTAGAAGATGTGGTGCCAGATCTTCTCCATGGGACCGACT
ACTG1_13_161215_FOR	GAGTCGGTCCCATGGAGAAAATATGGCATCACATCTTCTACAACGAGTTTTTTTAAAG
ACTG1_13_161215_REV	AATTCTTTAAAAAAACTCGTTGTAGAAGATGTGATGCCATATTTTCTCCATGGGACCGACT
ACTG1_15_1_FOR	GAGTCGGTCCCATGGAGAAGATCTGGCACCACATCTTCTACAACGAGCTTTTTTTTAAAG
ACTG1_15_1_REV	AATTCTTTAAAAAAAAGCTCGTTGTAGAAGATGTGGTGCCAGATCTTCTCCATGGGACCGACT
ACTG1_15_161215_FOR	GAGTCGGTCCCATGGAGAAAATATGGCATCACATCTTCTACAACGAGCTTTTTTTTAAAG
ACTG1_15_161215_REV	AATTCTTTAAAAAAAAGCTCGTTGTAGAAGATGTGATGCCATATTTTCTCCATGGGACCGACT
HBB_E7V_12_4_FOR	GAGTCGGTCCGCAGTAACGGCAGACTTCTCCTCAGGAGTCAGGTGCATTTTTTTAAAG
HBB_E7V_12_4_REV	AATTCTTTAAAAAAATGCACCTGACTCCTGAGGAGAAGTCTGCCGTTACTGCGGACCGACT
HBB_E7V_12_245_FOR	GAGTCGGTCCGCAGTAACGGCAGACTTCTCTTCCGGAGTCAGGTGCATTTTTTTAAAG
HBB_E7V_12_245_REV	AATTCTTTAAAAAAATGCACCTGACTCCGGAAGAGAAGTCTGCCGTTACTGCGGACCGACT
HBB_E7V_14_2_FOR	GAGTCGGTCCGCAGTAACGGCAGACTTCTCCTCAGGAGTCAGGTGCACCTTTTTTTAAAG
HBB_E7V_14_2_REV	AATTCTTTAAAAAAAGGTGCACCTGACTCCTGAGGAGAAGTCTGCCGTTACTGCGGACCGACT
HBB_E7V_14_245_FOR	GAGTCGGTCCGCAGTAACGGCAGACTTCTCTTCCGGAGTCAGGTGCACCTTTTTTTAAAG
HBB_E7V_14_245_REV	AATTCTTTAAAAAAAGGTGCACCTGACTCCGGAAGAGAAGTCTGCCGTTACTGCGGACCGACT
HBB_E7V_8_4_FOR	GAGTCGGTCCGCAGTAACGGCAGACTTCTCCTCAGGAGTCAGGTTTTTTTAAAG
HBB_E7V_8_4_REV	AATTCTTTAAAAAAACCTGACTCCTGAGGAGAAGTCTGCCGTTACTGCGGACCGACT
HBB_E7V_8_245_FOR	GAGTCGGTCCGCAGTAACGGCAGACTTCTCTTCCGGAGTCAGGTTTTTTTAAAG
HBB_E7V_8_245_REV	AATTCTTTAAAAAAACCTGACTCCGGAAGAGAAGTCTGCCGTTACTGCGGACCGACT
ACTG1_13_S1_FOR	GAGTCGGTCCCATGGAGAAGATCTGGCACCAAATCTTCTACAACGTTTTTTTAAAG
ACTG1_13_S1_REV	AATTCTTTAAAAAAACGTTGTAGAAGATTTGGTGCCAGATCTTCTCCATGGGACCGACT
ACTG1_13_S2_FOR	GAGTCGGTCCCATGGAGAAGATCTGGCACCAGATCTTCTACAACGTTTTTTTAAAG
ACTG1_13_S2_REV	AATTCTTTAAAAAAACGTTGTAGAAGATCTGGTGCCAGATCTTCTCCATGGGACCGACT
ACTG1_161215_S1_FOR	GAGTCGGTCCCATGGAGAAAATTTGGCATCACATCTTCTACAACGTTTTTTTAAAG
ACTG1_161215_S1_REV	AATTCTTTAAAAAAACGTTGTAGAAGATGTGATGCCAAATTTTCTCCATGGGACCGACT
ACTG1_161215_S2_FOR	GAGTCGGTCCCATGGAGAATATGTGGCAGCACATCTTCTACAACGTTTTTTTAAAG
ACTG1_161215_S2_REV	AATTCTTTAAAAAAACGTTGTAGAAGATGTGCTGCCACATATTCTCCATGGGACCGACT
ACE2_27_S1_FOR	GAGTCGGTCCCTGTAACTGCTGCTCAGTCCACTATTGAGGAACAGTTTTTTTAAAG
ACE2_27_S1_REV	AATTCTTTAAAAAAACTGTTCCTCAATAGTGGACTGAGCAGCAGTTACAGGGACCGACT
ACE2_27_S2_FOR	GAGTCGGTCCCTGTAACTGCTGCTCAGTCCACGATTGAGGAACAGTTTTTTTAAAG
ACE2_27_S2_REV	AATTCTTTAAAAAAACTGTTCCTCAATCGTGGACTGAGCAGCAGTTACAGGGACCGACT
ACE2_257_S1_FOR	GAGTCGGTCCCTGTAACTGCTGCTCAGTCTACTATTGAGGAACAGTTTTTTTAAAG
ACE2_257_S1_REV	AATTCTTTAAAAAAACTGTTCCTCAATAGTAGACTGAGCAGCAGTTACAGGGACCGACT
ACE2_257_S2_FOR	GAGTCGGTCCCTGTAACTGCTGCTCAGTCGACGATTGAGGAACAGTTTTTTTAAAG
ACE2_257_S2_REV	AATTCTTTAAAAAAACTGTTCCTCAATCGTCGACTGAGCAGCAGTTACAGGGACCGACT
EMX1_1_FOR	GAGTCGGTCCGATGGGAGCCCTTTTTCTTCTGCTCGGTTTTTTTAAAG
EMX1_1_REV	AATTCTTTAAAAAAACCGAGCAGAAGAAAAAGGGCTCCCATCGGACCGACT
EMX1_12_FOR	GAGTCGGTCCGATGGGAGCCCTCTTTCTTCTGCTCGGTTTTTTTAAAG
EMX1_12_REV	AATTCTTTAAAAAAACCGAGCAGAAGAAAGAGGGCTCCCATCGGACCGACT
EMX1_15_FOR	GAGTCGGTCCGATGGGAGCTCTTTTTCTTCTGCTCGGTTTTTTTAAAG
EMX1_15_REV	AATTCTTTAAAAAAACCGAGCAGAAGAAAAAGAGCTCCCATCGGACCGACT
EMX1_18_FOR	GAGTCGGTCCGATGGGGGCCCTTTTTCTTCTGCTCGGTTTTTTTAAAG
EMX1_18_REV	AATTCTTTAAAAAAACCGAGCAGAAGAAAAAGGGCCCCCATCGGACCGACT
EMX1_125_FOR	GAGTCGGTCCGATGGGAGCTCTCTTTCTTCTGCTCGGTTTTTTTAAAG
EMX1_125_REV	AATTCTTTAAAAAAACCGAGCAGAAGAAAGAGAGCTCCCATCGGACCGACT
EMX1_13_FOR	GAGTCGGTCCGATGGGAGCCCCTTTTCTTCTGCTCGGTTTTTTTAAAG
EMX1_13_REV	AATTCTTTAAAAAAACCGAGCAGAAGAAAAGGGGCTCCCATCGGACCGACT
EMX1_16_FOR	GAGTCGGTCCGATGGGAGTCCTTTTTCTTCTGCTCGGTTTTTTTAAAG
EMX1_16_REV	AATTCTTTAAAAAAACCGAGCAGAAGAAAAAGGACTCCCATCGGACCGACT
EMX1_19_FOR	GAGTCGGTCCGATGGAAGCCCTTTTTCTTCTGCTCGGTTTTTTTAAAG
EMX1_19_REV	AATTCTTTAAAAAAACCGAGCAGAAGAAAAAGGGCTTCCATCGGACCGACT
EMX1_136_FOR	GAGTCGGTCCGATGGGAGTCCCTTTTCTTCTGCTCGGTTTTTTTAAAG
EMX1_136_REV	AATTCTTTAAAAAAACCGAGCAGAAGAAAAGGGACTCCCATCGGACCGACT
EMX1_3_FOR	GAGTCGGTCCGATGGGAGCCCCTCTTCTTCTGCTCGGTTTTTTTAAAG
EMX1_3_REV	AATTCTTTAAAAAAACCGAGCAGAAGAAGAGGGGCTCCCATCGGACCGACT
EMX1_34_FOR	GAGTCGGTCCGATGGGAGCCTCTCTTCTTCTGCTCGGTTTTTTTAAAG
EMX1_34_REV	AATTCTTTAAAAAAACCGAGCAGAAGAAGAGAGGCTCCCATCGGACCGACT
EMX1_37_FOR	GAGTCGGTCCGATGGGAACCCCTCTTCTTCTGCTCGGTTTTTTTAAAG
EMX1_37_REV	AATTCTTTAAAAAAACCGAGCAGAAGAAGAGGGGTTCCCATCGGACCGACT
EMX1_134_FOR	GAGTCGGTCCGATGGGAGCCTCTTTTCTTCTGCTCGGTTTTTTTAAAG
EMX1_134_REV	AATTCTTTAAAAAAACCGAGCAGAAGAAAAGAGGCTCCCATCGGACCGACT
EMX1_23_FOR	GAGTCGGTCCGATGGGAGCCCCCCTTCTTCTGCTCGGTTTTTTTAAAG
EMX1_23_REV	AATTCTTTAAAAAAACCGAGCAGAAGAAGGGGGGCTCCCATCGGACCGACT
EMX1_35_FOR	GAGTCGGTCCGATGGGAGCTCCTCTTCTTCTGCTCGGTTTTTTTAAAG
EMX1_35_REV	AATTCTTTAAAAAAACCGAGCAGAAGAAGAGGAGCTCCCATCGGACCGACT
EMX1_38_FOR	GAGTCGGTCCGATGGGGGCCCCTCTTCTTCTGCTCGGTTTTTTTAAAG
EMX1_38_REV	AATTCTTTAAAAAAACCGAGCAGAAGAAGAGGGGCCCCCATCGGACCGACT
EMX1_235_FOR	GAGTCGGTCCGATGGGAGCTCCCCTTCTTCTGCTCGGTTTTTTTAAAG
EMX1_235_REV	AATTCTTTAAAAAAACCGAGCAGAAGAAGGGGAGCTCCCATCGGACCGACT
EMX1_5_FOR	GAGTCGGTCCGATGGGAGCTCTTCTTCTTCTGCTCGGTTTTTTTAAAG
EMX1_5_REV	AATTCTTTAAAAAAACCGAGCAGAAGAAGAAGAGCTCCCATCGGACCGACT
EMX1_45_FOR	GAGTCGGTCCGATGGGAGCTTTTCTTCTTCTGCTCGGTTTTTTTAAAG
EMX1_45_REV	AATTCTTTAAAAAAACCGAGCAGAAGAAGAAAAGCTCCCATCGGACCGACT
EMX1_57_FOR	GAGTCGGTCCGATGGGAACTCTTCTTCTTCTGCTCGGTTTTTTTAAAG
EMX1_57_REV	AATTCTTTAAAAAAACCGAGCAGAAGAAGAAGAGTTCCCATCGGACCGACT
EMX1_145_FOR	GAGTCGGTCCGATGGGAGCTTTTTTTCTTCTGCTCGGTTTTTTTAAAG
EMX1_145_REV	AATTCTTTAAAAAAACCGAGCAGAAGAAAAAAAGCTCCCATCGGACCGACT
EMX1_56_FOR	GAGTCGGTCCGATGGGAGTTCTTCTTCTTCTGCTCGGTTTTTTTAAAG
EMX1_56_REV	AATTCTTTAAAAAAACCGAGCAGAAGAAGAAGAACTCCCATCGGACCGACT
EMX1_59_FOR	GAGTCGGTCCGATGGAAGCTCTTCTTCTTCTGCTCGGTTTTTTTAAAG
EMX1_59_REV	AATTCTTTAAAAAAACCGAGCAGAAGAAGAAGAGCTTCCATCGGACCGACT
EMX1_356_FOR	GAGTCGGTCCGATGGGAGTTCCTCTTCTTCTGCTCGGTTTTTTTAAAG
EMX1_356_REV	AATTCTTTAAAAAAACCGAGCAGAAGAAGAGGAACTCCCATCGGACCGACT
EMX1_7_REV	AATTCTTTAAAAAAACCGAGCAGAAGAAGAAGGGTTCCCATCGGACCGACT
EMX1_7_FOR	GAGTCGGTCCGATGGGAACCCTTCTTCTTCTGCTCGGTTTTTTTAAAG
EMX1_79_REV	AATTCTTTAAAAAAACCGAGCAGAAGAAGAAGGGTTTCCATCGGACCGACT
EMX1_79_FOR	GAGTCGGTCCGATGGAAACCCTTCTTCTTCTGCTCGGTTTTTTTAAAG
EMX1_78_REV	AATTCTTTAAAAAAACCGAGCAGAAGAAGAAGGGTCCCCATCGGACCGACT
EMX1_78_FOR	GAGTCGGTCCGATGGGGACCCTTCTTCTTCTGCTCGGTTTTTTTAAAG
EMX1_67_REV	AATTCTTTAAAAAAACCGAGCAGAAGAAGAAGGATTCCCATCGGACCGACT
EMX1_67_FOR	GAGTCGGTCCGATGGGAATCCTTCTTCTTCTGCTCGGTTTTTTTAAAG
EMX1_367_REV	AATTCTTTAAAAAAACCGAGCAGAAGAAGAGGGATTCCCATCGGACCGACT
EMX1_367_FOR	GAGTCGGTCCGATGGGAATCCCTCTTCTTCTGCTCGGTTTTTTTAAAG
EMX1_27_REV	AATTCTTTAAAAAAACCGAGCAGAAGAAGGAGGGTTCCCATCGGACCGACT
EMX1_27_FOR	GAGTCGGTCCGATGGGAACCCTCCTTCTTCTGCTCGGTTTTTTTAAAG
EMX1_257_REV	AATTCTTTAAAAAAACCGAGCAGAAGAAGGAGAGTTCCCATCGGACCGACT
EMX1_257_FOR	GAGTCGGTCCGATGGGAACTCTCCTTCTTCTGCTCGGTTTTTTTAAAG
SITE3_2_FOR	GAGTCGGTCCGGCTTCCTTTCCTCTGCCATTACGTGCTCAGTCTGTTTTTTTAAAG
SITE3_2_REV	AATTCTTTAAAAAAACAGACTGAGCACGTAATGGCAGAGGAAAGGAAGCCGGACCGACT
SITE3_12_FOR	GAGTCGGTCCGGCTTCCTTTCCTCTGCCATTGCGTGCTCAGTCTGTTTTTTTAAAG
SITE3_124_FOR	GAGTCGGTCCGGCTTCCTTTCCTCTGCCGTTGCGTGCTCAGTCTGTTTTTTTAAAG
SITE3_124_REV	AATTCTTTAAAAAAACAGACTGAGCACGCAACGGCAGAGGAAAGGAAGCCGGACCGACT
SITE3_12_REV	AATTCTTTAAAAAAACAGACTGAGCACGCAATGGCAGAGGAAAGGAAGCCGGACCGACT
SITE3_146_FOR	GAGTCGGTCCGGCTTCCTTTCCTCTGTCGTCGCGTGCTCAGTCTGTTTTTTTAAAG
SITE3_146_REV	AATTCTTTAAAAAAACAGACTGAGCACGCGACGACAGAGGAAAGGAAGCCGGACCGACT
SITE3_148_FOR	GAGTCGGTCCGGCTTCCTTTCCTCCGCCGTCGCGTGCTCAGTCTGTTTTTTTAAAG
SITE3_148_REV	AATTCTTTAAAAAAACAGACTGAGCACGCGACGGCGGAGGAAAGGAAGCCGGACCGACT
SITE3_16_FOR	GAGTCGGTCCGGCTTCCTTTCCTCTGTCATCGCGTGCTCAGTCTGTTTTTTTAAAG
SITE3_16_REV	AATTCTTTAAAAAAACAGACTGAGCACGCGATGACAGAGGAAAGGAAGCCGGACCGACT
SITE3_18_FOR	GAGTCGGTCCGGCTTCCTTTCCTCCGCCATCGCGTGCTCAGTCTGTTTTTTTAAAG
SITE3_18_REV	AATTCTTTAAAAAAACAGACTGAGCACGCGATGGCGGAGGAAAGGAAGCCGGACCGACT
SITE3_236_FOR	GAGTCGGTCCGGCTTCCTTTCCTCTGTCACTACGTGCTCAGTCTGTTTTTTTAAAG
SITE3_236_REV	AATTCTTTAAAAAAACAGACTGAGCACGTAGTGACAGAGGAAAGGAAGCCGGACCGACT
SITE3_23_FOR	GAGTCGGTCCGGCTTCCTTTCCTCTGCCACTACGTGCTCAGTCTGTTTTTTTAAAG
SITE3_23_REV	AATTCTTTAAAAAAACAGACTGAGCACGTAGTGGCAGAGGAAAGGAAGCCGGACCGACT
SITE3_245_FOR	GAGTCGGTCCGGCTTCCTTTCCTCTGCTGTTACGTGCTCAGTCTGTTTTTTTAAAG
SITE3_245_REV	AATTCTTTAAAAAAACAGACTGAGCACGTAACAGCAGAGGAAAGGAAGCCGGACCGACT
SITE3_24_FOR	GAGTCGGTCCGGCTTCCTTTCCTCTGCCGTTACGTGCTCAGTCTGTTTTTTTAAAG
SITE3_24_REV	AATTCTTTAAAAAAACAGACTGAGCACGTAACGGCAGAGGAAAGGAAGCCGGACCGACT
SITE3_256_FOR	GAGTCGGTCCGGCTTCCTTTCCTCTGTTATTACGTGCTCAGTCTGTTTTTTTAAAG
SITE3_256_REV	AATTCTTTAAAAAAACAGACTGAGCACGTAATAACAGAGGAAAGGAAGCCGGACCGACT
SITE3_26_FOR	GAGTCGGTCCGGCTTCCTTTCCTCTGTCATTACGTGCTCAGTCTGTTTTTTTAAAG
SITE3_26_REV	AATTCTTTAAAAAAACAGACTGAGCACGTAATGACAGAGGAAAGGAAGCCGGACCGACT
SITE3_27_FOR	GAGTCGGTCCGGCTTCCTTTCCTCTACCATTACGTGCTCAGTCTGTTTTTTTAAAG
SITE3_27_REV	AATTCTTTAAAAAAACAGACTGAGCACGTAATGGTAGAGGAAAGGAAGCCGGACCGACT
SITE3_29_FOR	GAGTCGGTCCGGCTTCCTTTCCTTTGCCATTACGTGCTCAGTCTGTTTTTTTAAAG
SITE3_29_REV	AATTCTTTAAAAAAACAGACTGAGCACGTAATGGCAAAGGAAAGGAAGCCGGACCGACT
SITE3_346_FOR	GAGTCGGTCCGGCTTCCTTTCCTCTGTCGCCACGTGCTCAGTCTGTTTTTTTAAAG
SITE3_346_REV	AATTCTTTAAAAAAACAGACTGAGCACGTGGCGACAGAGGAAAGGAAGCCGGACCGACT
SITE3_34_FOR	GAGTCGGTCCGGCTTCCTTTCCTCTGCCGCCACGTGCTCAGTCTGTTTTTTTAAAG
SITE3_34_REV	AATTCTTTAAAAAAACAGACTGAGCACGTGGCGGCAGAGGAAAGGAAGCCGGACCGACT
SITE3_368_FOR	GAGTCGGTCCGGCTTCCTTTCCTCCGTCACCACGTGCTCAGTCTGTTTTTTTAAAG
SITE3_368_REV	AATTCTTTAAAAAAACAGACTGAGCACGTGGTGACGGAGGAAAGGAAGCCGGACCGACT
SITE3_38_FOR	GAGTCGGTCCGGCTTCCTTTCCTCCGCCACCACGTGCTCAGTCTGTTTTTTTAAAG
SITE3_38_REV	AATTCTTTAAAAAAACAGACTGAGCACGTGGTGGCGGAGGAAAGGAAGCCGGACCGACT
SITE3_45_FOR	GAGTCGGTCCGGCTTCCTTTCCTCTGCTGTCACGTGCTCAGTCTGTTTTTTTAAAG
SITE3_45_REV	AATTCTTTAAAAAAACAGACTGAGCACGTGACAGCAGAGGAAAGGAAGCCGGACCGACT
SITE3_46_FOR	GAGTCGGTCCGGCTTCCTTTCCTCTGTCGTCACGTGCTCAGTCTGTTTTTTTAAAG
SITE3_46_REV	AATTCTTTAAAAAAACAGACTGAGCACGTGACGACAGAGGAAAGGAAGCCGGACCGACT
SITE3_48_FOR	GAGTCGGTCCGGCTTCCTTTCCTCCGCCGTCACGTGCTCAGTCTGTTTTTTTAAAG
SITE3_48_REV	AATTCTTTAAAAAAACAGACTGAGCACGTGACGGCGGAGGAAAGGAAGCCGGACCGACT
SITE3_49_FOR	GAGTCGGTCCGGCTTCCTTTCCTTTGCCGTCACGTGCTCAGTCTGTTTTTTTAAAG
SITE3_49_REV	AATTCTTTAAAAAAACAGACTGAGCACGTGACGGCAAAGGAAAGGAAGCCGGACCGACT
SITE3_4_FOR	GAGTCGGTCCGGCTTCCTTTCCTCTGCCGTCACGTGCTCAGTCTGTTTTTTTAAAG
SITE3_4_REV	AATTCTTTAAAAAAACAGACTGAGCACGTGACGGCAGAGGAAAGGAAGCCGGACCGACT
SITE3_56_FOR	GAGTCGGTCCGGCTTCCTTTCCTCTGTTATCACGTGCTCAGTCTGTTTTTTTAAAG
SITE3_56_REV	AATTCTTTAAAAAAACAGACTGAGCACGTGATAACAGAGGAAAGGAAGCCGGACCGACT
SITE3_67_FOR	GAGTCGGTCCGGCTTCCTTTCCTCTATCATCACGTGCTCAGTCTGTTTTTTTAAAG
SITE3_67_REV	AATTCTTTAAAAAAACAGACTGAGCACGTGATGATAGAGGAAAGGAAGCCGGACCGACT
SITE3_68_FOR	GAGTCGGTCCGGCTTCCTTTCCTCCGTCATCACGTGCTCAGTCTGTTTTTTTAAAG
SITE3_68_REV	AATTCTTTAAAAAAACAGACTGAGCACGTGATGACGGAGGAAAGGAAGCCGGACCGACT
SITE3_6_FOR	GAGTCGGTCCGGCTTCCTTTCCTCTGTCATCACGTGCTCAGTCTGTTTTTTTAAAG
SITE3_6_REV	AATTCTTTAAAAAAACAGACTGAGCACGTGATGACAGAGGAAAGGAAGCCGGACCGACT
SITE3_78_FOR	GAGTCGGTCCGGCTTCCTTTCCTCCACCATCACGTGCTCAGTCTGTTTTTTTAAAG
SITE3_78_REV	AATTCTTTAAAAAAACAGACTGAGCACGTGATGGTGGAGGAAAGGAAGCCGGACCGACT
SITE3_89_FOR	GAGTCGGTCCGGCTTCCTTTCCTTCGCCATCACGTGCTCAGTCTGTTTTTTTAAAG
SITE3_89_REV	AATTCTTTAAAAAAACAGACTGAGCACGTGATGGCGAAGGAAAGGAAGCCGGACCGACT
SITE3_8_FOR	GAGTCGGTCCGGCTTCCTTTCCTCCGCCATCACGTGCTCAGTCTGTTTTTTTAAAG
SITE3_8_REV	AATTCTTTAAAAAAACAGACTGAGCACGTGATGGCGGAGGAAAGGAAGCCGGACCGACT
RUNX1_124_FOR	GAGTCGGTCCGTCTGAAGCCGTTACTTCCTCCTGTTTTTTTAAAG
RUNX1_124_REV	AATTCTTTAAAAAAACAGGAGGAAGTAACGGCTTCAGACGGACCGACT
RUNX1_125_FOR	GAGTCGGTCCGTCTGAAGCTATTACTTCCTCCTGTTTTTTTAAAG
RUNX1_125_REV	AATTCTTTAAAAAAACAGGAGGAAGTAATAGCTTCAGACGGACCGACT
RUNX1_12_FOR	GAGTCGGTCCGTCTGAAGCCATTACTTCCTCCTGTTTTTTTAAAG
RUNX1_12_REV	AATTCTTTAAAAAAACAGGAGGAAGTAATGGCTTCAGACGGACCGACT
RUNX1_134_FOR	GAGTCGGTCCGTCTGAAGCCGCCACTTCCTCCTGTTTTTTTAAAG
RUNX1_134_REV	AATTCTTTAAAAAAACAGGAGGAAGTGGCGGCTTCAGACGGACCGACT
RUNX1_136_FOR	GAGTCGGTCCGTCTGAAGTCACCACTTCCTCCTGTTTTTTTAAAG
RUNX1_136_REV	AATTCTTTAAAAAAACAGGAGGAAGTGGTGACTTCAGACGGACCGACT
RUNX1_13_FOR	GAGTCGGTCCGTCTGAAGCCACCACTTCCTCCTGTTTTTTTAAAG
RUNX1_13_REV	AATTCTTTAAAAAAACAGGAGGAAGTGGTGGCTTCAGACGGACCGACT
RUNX1_15_FOR	GAGTCGGTCCGTCTGAAGCTATCACTTCCTCCTGTTTTTTTAAAG
RUNX1_15_REV	AATTCTTTAAAAAAACAGGAGGAAGTGATAGCTTCAGACGGACCGACT
RUNX1_16_FOR	GAGTCGGTCCGTCTGAAGTCATCACTTCCTCCTGTTTTTTTAAAG
RUNX1_16_REV	AATTCTTTAAAAAAACAGGAGGAAGTGATGACTTCAGACGGACCGACT
RUNX1_18_FOR	GAGTCGGTCCGTCTGAGGCCATCACTTCCTCCTGTTTTTTTAAAG
RUNX1_18_REV	AATTCTTTAAAAAAACAGGAGGAAGTGATGGCCTCAGACGGACCGACT
RUNX1_19_FOR	GAGTCGGTCCGTCTGGAGCCATCACTTCCTCCTGTTTTTTTAAAG
RUNX1_19_REV	AATTCTTTAAAAAAACAGGAGGAAGTGATGGCTCCAGACGGACCGACT
RUNX1_1_FOR	GAGTCGGTCCGTCTGAAGCCATCACTTCCTCCTGTTTTTTTAAAG
RUNX1_1_REV	AATTCTTTAAAAAAACAGGAGGAAGTGATGGCTTCAGACGGACCGACT
RUNX1_235_FOR	GAGTCGGTCCGTCTGAAGCTACTGCTTCCTCCTGTTTTTTTAAAG
RUNX1_235_REV	AATTCTTTAAAAAAACAGGAGGAAGCAGTAGCTTCAGACGGACCGACT
RUNX1_236_FOR	GAGTCGGTCCGTCTGAAGTCACTGCTTCCTCCTGTTTTTTTAAAG
RUNX1_236_REV	AATTCTTTAAAAAAACAGGAGGAAGCAGTGACTTCAGACGGACCGACT
RUNX1_23_FOR	GAGTCGGTCCGTCTGAAGCCACTGCTTCCTCCTGTTTTTTTAAAG
RUNX1_23_REV	AATTCTTTAAAAAAACAGGAGGAAGCAGTGGCTTCAGACGGACCGACT
RUNX1_245_FOR	GAGTCGGTCCGTCTGAAGCTGTTGCTTCCTCCTGTTTTTTTAAAG
RUNX1_245_REV	AATTCTTTAAAAAAACAGGAGGAAGCAACAGCTTCAGACGGACCGACT
RUNX1_24_FOR	GAGTCGGTCCGTCTGAAGCCGTTGCTTCCTCCTGTTTTTTTAAAG
RUNX1_24_REV	AATTCTTTAAAAAAACAGGAGGAAGCAACGGCTTCAGACGGACCGACT
RUNX1_26_FOR	GAGTCGGTCCGTCTGAAGTCATTGCTTCCTCCTGTTTTTTTAAAG
RUNX1_26_REV	AATTCTTTAAAAAAACAGGAGGAAGCAATGACTTCAGACGGACCGACT
RUNX1_27_FOR	GAGTCGGTCCGTCTGAAACCATTGCTTCCTCCTGTTTTTTTAAAG
RUNX1_27_REV	AATTCTTTAAAAAAACAGGAGGAAGCAATGGTTTCAGACGGACCGACT
RUNX1_29_FOR	GAGTCGGTCCGTCTGGAGCCATTGCTTCCTCCTGTTTTTTTAAAG
RUNX1_29_REV	AATTCTTTAAAAAAACAGGAGGAAGCAATGGCTCCAGACGGACCGACT
RUNX1_2_FOR	GAGTCGGTCCGTCTGAAGCCATTGCTTCCTCCTGTTTTTTTAAAG
RUNX1_2_REV	AATTCTTTAAAAAAACAGGAGGAAGCAATGGCTTCAGACGGACCGACT
RUNX1_346_FOR	GAGTCGGTCCGTCTGAAGTCGCCGCTTCCTCCTGTTTTTTTAAAG
RUNX1_346_REV	AATTCTTTAAAAAAACAGGAGGAAGCGGCGACTTCAGACGGACCGACT
RUNX1_34_FOR	GAGTCGGTCCGTCTGAAGCCGCCGCTTCCTCCTGTTTTTTTAAAG
RUNX1_34_REV	AATTCTTTAAAAAAACAGGAGGAAGCGGCGGCTTCAGACGGACCGACT
RUNX1_35_FOR	GAGTCGGTCCGTCTGAAGCTACCGCTTCCTCCTGTTTTTTTAAAG
RUNX1_35_REV	AATTCTTTAAAAAAACAGGAGGAAGCGGTAGCTTCAGACGGACCGACT
RUNX1_37_FOR	GAGTCGGTCCGTCTGAAACCACCGCTTCCTCCTGTTTTTTTAAAG
RUNX1_37_REV	AATTCTTTAAAAAAACAGGAGGAAGCGGTGGTTTCAGACGGACCGACT
RUNX1_38_FOR	GAGTCGGTCCGTCTGAGGCCACCGCTTCCTCCTGTTTTTTTAAAG
RUNX1_38_REV	AATTCTTTAAAAAAACAGGAGGAAGCGGTGGCCTCAGACGGACCGACT
RUNX1_3_FOR	GAGTCGGTCCGTCTGAAGCCACCGCTTCCTCCTGTTTTTTTAAAG
RUNX1_3_REV	AATTCTTTAAAAAAACAGGAGGAAGCGGTGGCTTCAGACGGACCGACT
RUNX1_45_FOR	GAGTCGGTCCGTCTGAAGCTGTCGCTTCCTCCTGTTTTTTTAAAG
RUNX1_45_REV	AATTCTTTAAAAAAACAGGAGGAAGCGACAGCTTCAGACGGACCGACT
RUNX1_46_FOR	GAGTCGGTCCGTCTGAAGTCGTCGCTTCCTCCTGTTTTTTTAAAG
RUNX1_46_REV	AATTCTTTAAAAAAACAGGAGGAAGCGACGACTTCAGACGGACCGACT
RUNX1_48_FOR	GAGTCGGTCCGTCTGAGGCCGTCGCTTCCTCCTGTTTTTTTAAAG
RUNX1_48_REV	AATTCTTTAAAAAAACAGGAGGAAGCGACGGCCTCAGACGGACCGACT
RUNX1_49_FOR	GAGTCGGTCCGTCTGGAGCCGTCGCTTCCTCCTGTTTTTTTAAAG
RUNX1_49_REV	AATTCTTTAAAAAAACAGGAGGAAGCGACGGCTCCAGACGGACCGACT
RUNX1_4_FOR	GAGTCGGTCCGTCTGAAGCCGTCGCTTCCTCCTGTTTTTTTAAAG
RUNX1_4_REV	AATTCTTTAAAAAAACAGGAGGAAGCGACGGCTTCAGACGGACCGACT
ACE2_145_FOR	GAGTCGGTCCCTGCTCAGTCTGCCGTTGAGGAACAGTTTTTTTAAAG
ACE2_145_REV	AATTCTTTAAAAAAACTGTTCCTCAACGGCAGACTGAGCAGGGACCGACT
ACE2_146_FOR	GAGTCGGTCCCTGCTCAGTTCGCCGTTGAGGAACAGTTTTTTTAAAG
ACE2_146_REV	AATTCTTTAAAAAAACTGTTCCTCAACGGCGAACTGAGCAGGGACCGACT
ACE2_148_FOR	GAGTCGGTCCCTGCTCAATCCGCCGTTGAGGAACAGTTTTTTTAAAG
ACE2_148_REV	AATTCTTTAAAAAAACTGTTCCTCAACGGCGGATTGAGCAGGGACCGACT
ACE2_15_FOR	GAGTCGGTCCCTGCTCAGTCTACCGTTGAGGAACAGTTTTTTTAAAG
ACE2_15_REV	AATTCTTTAAAAAAACTGTTCCTCAACGGTAGACTGAGCAGGGACCGACT
ACE2_16_FOR	GAGTCGGTCCCTGCTCAGTTCACCGTTGAGGAACAGTTTTTTTAAAG
ACE2_16_REV	AATTCTTTAAAAAAACTGTTCCTCAACGGTGAACTGAGCAGGGACCGACT
ACE2_18_FOR	GAGTCGGTCCCTGCTCAATCCACCGTTGAGGAACAGTTTTTTTAAAG
ACE2_18_REV	AATTCTTTAAAAAAACTGTTCCTCAACGGTGGATTGAGCAGGGACCGACT
ACE2_256_FOR	GAGTCGGTCCCTGCTCAGTTTACTATTGAGGAACAGTTTTTTTAAAG
ACE2_256_REV	AATTCTTTAAAAAAACTGTTCCTCAATAGTAAACTGAGCAGGGACCGACT
ACE2_257_FOR	GAGTCGGTCCCTGCTCAGCCTACTATTGAGGAACAGTTTTTTTAAAG
ACE2_257_REV	AATTCTTTAAAAAAACTGTTCCTCAATAGTAGGCTGAGCAGGGACCGACT
ACE2_26_FOR	GAGTCGGTCCCTGCTCAGTTCACTATTGAGGAACAGTTTTTTTAAAG
ACE2_26_REV	AATTCTTTAAAAAAACTGTTCCTCAATAGTGAACTGAGCAGGGACCGACT
ACE2_27_FOR	GAGTCGGTCCCTGCTCAGCCCACTATTGAGGAACAGTTTTTTTAAAG
ACE2_27_REV	AATTCTTTAAAAAAACTGTTCCTCAATAGTGGGCTGAGCAGGGACCGACT
ACE2_356_FOR	GAGTCGGTCCCTGCTCAGTTTATCATTGAGGAACAGTTTTTTTAAAG
ACE2_356_REV	AATTCTTTAAAAAAACTGTTCCTCAATGATAAACTGAGCAGGGACCGACT
ACE2_35_FOR	GAGTCGGTCCCTGCTCAGTCTATCATTGAGGAACAGTTTTTTTAAAG
ACE2_35_REV	AATTCTTTAAAAAAACTGTTCCTCAATGATAGACTGAGCAGGGACCGACT
ACE2_367_FOR	GAGTCGGTCCCTGCTCAGCTCATCATTGAGGAACAGTTTTTTTAAAG
ACE2_367_REV	AATTCTTTAAAAAAACTGTTCCTCAATGATGAGCTGAGCAGGGACCGACT
ACE2_368_FOR	GAGTCGGTCCCTGCTCAATTCATCATTGAGGAACAGTTTTTTTAAAG
ACE2_368_REV	AATTCTTTAAAAAAACTGTTCCTCAATGATGAATTGAGCAGGGACCGACT
ACE2_37_FOR	GAGTCGGTCCCTGCTCAGCCCATCATTGAGGAACAGTTTTTTTAAAG
ACE2_37_REV	AATTCTTTAAAAAAACTGTTCCTCAATGATGGGCTGAGCAGGGACCGACT
ACE2_38_FOR	GAGTCGGTCCCTGCTCAATCCATCATTGAGGAACAGTTTTTTTAAAG
ACE2_38_REV	AATTCTTTAAAAAAACTGTTCCTCAATGATGGATTGAGCAGGGACCGACT
ACE2_45_FOR	GAGTCGGTCCCTGCTCAGTCTGCCATTGAGGAACAGTTTTTTTAAAG
ACE2_45_REV	AATTCTTTAAAAAAACTGTTCCTCAATGGCAGACTGAGCAGGGACCGACT
ACE2_46_FOR	GAGTCGGTCCCTGCTCAGTTCGCCATTGAGGAACAGTTTTTTTAAAG
ACE2_46_REV	AATTCTTTAAAAAAACTGTTCCTCAATGGCGAACTGAGCAGGGACCGACT
ACE2_48_FOR	GAGTCGGTCCCTGCTCAATCCGCCATTGAGGAACAGTTTTTTTAAAG
ACE2_48_REV	AATTCTTTAAAAAAACTGTTCCTCAATGGCGGATTGAGCAGGGACCGACT
ACE2_56_FOR	GAGTCGGTCCCTGCTCAGTTTACCATTGAGGAACAGTTTTTTTAAAG
ACE2_56_REV	AATTCTTTAAAAAAACTGTTCCTCAATGGTAAACTGAGCAGGGACCGACT
ACE2_57_FOR	GAGTCGGTCCCTGCTCAGCCTACCATTGAGGAACAGTTTTTTTAAAG
ACE2_57_REV	AATTCTTTAAAAAAACTGTTCCTCAATGGTAGGCTGAGCAGGGACCGACT
ACE2_59_FOR	GAGTCGGTCCCTGCTCGGTCTACCATTGAGGAACAGTTTTTTTAAAG
ACE2_59_REV	AATTCTTTAAAAAAACTGTTCCTCAATGGTAGACCGAGCAGGGACCGACT
ACE2_5_FOR	GAGTCGGTCCCTGCTCAGTCTACCATTGAGGAACAGTTTTTTTAAAG
ACE2_5_REV	AATTCTTTAAAAAAACTGTTCCTCAATGGTAGACTGAGCAGGGACCGACT
ACE2_67_FOR	GAGTCGGTCCCTGCTCAGCTCACCATTGAGGAACAGTTTTTTTAAAG
ACE2_67_REV	AATTCTTTAAAAAAACTGTTCCTCAATGGTGAGCTGAGCAGGGACCGACT
ACE2_68_FOR	GAGTCGGTCCCTGCTCAATTCACCATTGAGGAACAGTTTTTTTAAAG
ACE2_68_REV	AATTCTTTAAAAAAACTGTTCCTCAATGGTGAATTGAGCAGGGACCGACT
ACE2_6_FOR	GAGTCGGTCCCTGCTCAGTTCACCATTGAGGAACAGTTTTTTTAAAG
ACE2_6_REV	AATTCTTTAAAAAAACTGTTCCTCAATGGTGAACTGAGCAGGGACCGACT
ACE2_78_FOR	GAGTCGGTCCCTGCTCAACCCACCATTGAGGAACAGTTTTTTTAAAG
ACE2_78_REV	AATTCTTTAAAAAAACTGTTCCTCAATGGTGGGTTGAGCAGGGACCGACT
ACE2_79_FOR	GAGTCGGTCCCTGCTCGGCCCACCATTGAGGAACAGTTTTTTTAAAG
ACE2_79_REV	AATTCTTTAAAAAAACTGTTCCTCAATGGTGGGCCGAGCAGGGACCGACT
ACE2_7_FOR	GAGTCGGTCCCTGCTCAGCCCACCATTGAGGAACAGTTTTTTTAAAG
ACE2_7_REV	AATTCTTTAAAAAAACTGTTCCTCAATGGTGGGCTGAGCAGGGACCGACT
ACE2_89_FOR	GAGTCGGTCCCTGCTCGATCCACCATTGAGGAACAGTTTTTTTAAAG
ACE2_89_REV	AATTCTTTAAAAAAACTGTTCCTCAATGGTGGATCGAGCAGGGACCGACT
ACE2_8_FOR	GAGTCGGTCCCTGCTCAATCCACCATTGAGGAACAGTTTTTTTAAAG
ACE2_8_REV	AATTCTTTAAAAAAACTGTTCCTCAATGGTGGATTGAGCAGGGACCGACT
SITE10_1_FOR	GAGTCGGTCCTTCTGGGCTCACGCTGCTGCCGCCCAGTGGGACTTTGGAAATTTTTTTTAAAG
SITE10_1_REV	AATTCTTTAAAAAAAATTTCCAAAGTCCCACTGGGCGGCAGCAGCGTGAGCCCAGAAGGACCGACT
SITE10_2_FOR	GAGTCGGTCCTTCTGGGCTCACGCTGCTGCGGCTCAGTGGGACTTTGGAAATTTTTTTTAAAG
SITE10_2_REV	AATTCTTTAAAAAAAATTTCCAAAGTCCCACTGAGCCGCAGCAGCGTGAGCCCAGAAGGACCGACT
SITE11_1_FOR	GAGTCGGTCCAGAAGAAGCCTATAAAAGAGAGCCCTGTCAAGAGTTGACACATTGTTTTTTTAAAG
SITE11_1_REV	AATTCTTTAAAAAAACAATGTGTCAACTCTTGACAGGGCTCTCTTTTATAGGCTTCTTCTGGACCGACT
SITE11_2_FOR	GAGTCGGTCCAGAAGAAGCCTATAAAAGAGAGGCCGGTCAAGAGTTGACACATTGTTTTTTTAAAG
SITE11_2_REV	AATTCTTTAAAAAAACAATGTGTCAACTCTTGACCGGCCTCTCTTTTATAGGCTTCTTCTGGACCGACT
SITE12_1_FOR	GAGTCGGTCCGATATATCTGTGACCCCTTCTACCCCAATGACTTGTTTTTTTTAAAG
SITE12_1_REV	AATTCTTTAAAAAAAACAAGTCATTGGGGTAGAAGGGGTCACAGATATATCGGACCGACT
SITE12_2_FOR	GAGTCGGTCCGATATATCTGTGACGCCTTCTACCCCAATGACTTGTTTTTTTTAAAG
SITE12_2_REV	AATTCTTTAAAAAAAACAAGTCATTGGGGTAGAAGGCGTCACAGATATATCGGACCGACT
SITE10_FOR	ACCGATTTCCAAAGTCCCACTGGG
SITE10_REV	AAACCCCAGTGGGACTTTGGAAAT
SITE11_FOR	ACCGCAATGTGTCAACTCTTGACA
SITE11_REV	AAACTGTCAAGAGTTGACACATTG
SITE12_FOR	CTCCTCTTTGTCATCACGCTTCC
SITE12_REV	TCTGTGTTAGCTGGAGTGAA
SITE1_REV	AAACACGGATGCTGGGTCTTTCCC
SITE1_+1CGTdel_FOR	GAGTCGGTCCTTCAGCGACCCGATGCTGGGTCTTTTTTTTTTAAAG
SITE1_+1CGTdel_REV	AATTCTTTAAAAAAAAAAGACCCAGCATCGGGTCGCTGAAGGACCGACT
SITE1_+2TAGins_FOR	GAGTCGGTCCTTCCCACAGCTTTTCAGCGACCCACCTAGGATGCTGGGTCTTTTTTTTTAAAG
SITE1_+2TAGins_REV	AATTCTTTAAAAAAAAAGACCCAGCATCCTAGGTGGGTCGCTGAAAAGCTGTGGGAAGGACCGACT
SITE1_+4CCTAins_FOR	GAGTCGGTCCTTCCCACAGCTTTTCAGCGACCCTAGGACGGATGCTGGGTCTTTTTTTTTAAAG
SITE1_+4CCTAins_REV	AATTCTTTAAAAAAAAAGACCCAGCATCCGTCCTAGGGTCGCTGAAAAGCTGTGGGAAGGACCGACT
SITE1_+2GTGGdel_FOR	GAGTCGGTCCTTCCCACAGCTTTTCAGCGACGGATGCTGGGTCTTTTTTTTTAAAG
SITE1_+2GTGGdel_REV	AATTCTTTAAAAAAAAAGACCCAGCATCCGTCGCTGAAAAGCTGTGGGAAGGACCGACT
SITE1_+4GGGdel_FOR	GAGTCGGTCCTTCCCACAGCTTTTCAGCGAACGGATGCTGGGTCTTTTTTTTTAAAG
SITE1_+4GGGdel_REV	AATTCTTTAAAAAAAAAGACCCAGCATCCGTTCGCTGAAAAGCTGTGGGAAGGACCGACT
SITE1_+7TCGCdel_FOR	GAGTCGGTCCTTCCCACAGCTTTTCACCCACGGATGCTGGGTCTTTTTTTTTAAAG
SITE1_+7TCGCdel_REV	AATTCTTTAAAAAAAAAGACCCAGCATCCGTGGGTGAAAAGCTGTGGGAAGGACCGACT
SITE1_nick_FOR	ACCGAATAGAGGCAAGTATGAGCT
SITE1_nick_REV	AAACAGCTCATACTTGCCTCTATT
RP2_FOR	ACCGACGAACAGCTTTGAGCTCTT
RP2_REV	AAACAAGAGCTCAAAGCTGTTCGT
RP2_+1GAAins_FOR	GAGTCGGTCCATACCTACTACCGAAGTTCAGCTCAAAGCTGTTTTTTTTAAAG
RP2_+1GAAins_REV	AATTCTTTAAAAAAAACAGCTTTGAGCTGAACTTCGGTAGTAGGTATGGACCGACT
RP2_+1AGTTins_FOR	GAGTCGGTCCATACCTACTACCGAAGAACTAGCTCAAAGCTGTTTTTTTTAAAG
RP2_+1AGTTins_REV	AATTCTTTAAAAAAAACAGCTTTGAGCTAGTTCTTCGGTAGTAGGTATGGACCGACT
RP2_+2GCGins_FOR	GAGTCGGTCCTTCCTATACCTACTACCGAACGCGAGCTCAAAGCTGTTTTTTTTAAAG
RP2_+2GCGins_REV	AATTCTTTAAAAAAAACAGCTTTGAGCTCGCGTTCGGTAGTAGGTATAGGAAGGACCGACT
RP2_+2_+6del_FOR	GAGTCGGTCCTTCCTATACCTACTAGAGCTCAAAGCTGTTTTTTTTAAAG
RP2_+2_+6del_REV	AATTCTTTAAAAAAAACAGCTTTGAGCTCTAGTAGGTATAGGAAGGACCGACT
RP2_nick_FOR	ACCGTCCAGAAGATGCTGTGGTTC
RP2_nick_REV	AAACGAACCACAGCATCTTCTGGA
ACTG1_+2TTAins_FOR	GAGTCGGTCCATGGAGAAGATCTGGCACCACATTACCTTCTACAACGAGTTTTTTTAAAG
ACTG1_+2TTAins_REV	AATTCTTTAAAAAAACTCGTTGTAGAAGGTAATGTGGTGCCAGATCTTCTCCATGGACCGACT
ACTG1_+4AACCins_FOR	GAGTCGGTCCATGGAGAAGATCTGGCACCAGGTTCACCTTCTACAACGAGTTTTTTTAAAG
ACTG1_+4AACCins_REV	AATTCTTTAAAAAAACTCGTTGTAGAAGGTGAACCTGGTGCCAGATCTTCTCCATGGACCGACT
ACTG1_+3ACTCins_FOR	GAGTCGGTCCATGGAGAAGATCTGGCACCACGAGTACCTTCTACAACGAGTTTTTTTAAAG
ACTG1_+3ACTCins_REV	AATTCTTTAAAAAAACTCGTTGTAGAAGGTACTCGTGGTGCCAGATCTTCTCCATGGACCGACT
RNF2_FOR	ACCGGTCATCTTAGTCATTACCTG
RNF2_REV	AAACCAGGTAATGACTAAGATGAC
RNF2_+1TTAins_FOR	GAGTCGGTCCGTTACAACGAACACCTCAGTAAGTAATGACTAAGATTTTTTTAAAG
RNF2_+1TTAins_REV	AATTCTTTAAAAAAATCTTAGTCATTACTTACTGAGGTGTTCGTTGTAACGGACCGACT
RNF2_+1GTAins_FOR	GAGTCGGTCCAACGAACACCTCAGTACGTAATGACTAAGATTTTTTTAAAG
RNF2_+1GTAins_REV	AATTCTTTAAAAAAATCTTAGTCATTACGTACTGAGGTGTTCGTTGGACCGACT
RNF2_+1CTGdel_FOR	GAGTCGGTCCGTTACAACGAACACCTGTAATGACTAAGATTTTTTTAAAG
RNF2_+1CTGdel_REV	AATTCTTTAAAAAAATCTTAGTCATTACAGGTGTTCGTTGTAACGGACCGACT
RNF2_+2GGAAins_FOR	GAGTCGGTCCGTTACAACGAACACCTCATTCCGGTAATGACTAAGATTTTTTTAAAG
RNF2_+2GGAAins_REV	AATTCTTTAAAAAAATCTTAGTCATTACCGGAATGAGGTGTTCGTTGTAACGGACCGACT
RNF2_nick_FOR	ACCGTCAACCATTAAGCAAAACAT
RNF2_nick_REV	AAACATGTTTTGCTTAATGGTTGA
DYRK1A_FOR	ACCGAGCACATCAAGGACATTCTA
DYRK1A_REV	AAACTAGAATGTCCTTGATGTGCT
VHL_FOR	ACCGCGCGGAGGGAATGCCCCGGA
VHL_REV	AAACTCCGGGGCATTCCCTCCGCG
RUNX1_FOR	ACCGGCATTTTCAGGAGGAAGCGA
RUNX1_REV	AAACTCGCTTCCTCCTGAAAATGC
SITE5_FOR	ACCGCACCCAGACTGAGCACGTGC
SITE5_REV	AAACGCACGTGCTCAGTCTGGGTG
SITE6_FOR	ACCGTGGTTTTGTGGGCAACATGC
SITE6_REV	AAACGCATGTTGCCCACAAAACCA
SITE7_FOR	ACCGAAGTGTGATCACTTGGGTGG
SITE7_REV	AAACCCACCCAAGTGATCACACTT
SITE8_FOR	ACCGGGCCCAGACTCAGCAGGTGT
SITE8_REV	AAACACACCTGCTGAGTCTGGGCC
SITE9_FOR	ACCGAGCTCAGACTGAGCAAGTGA
SITE9_REV	AAACTCACTTGCTCAGTCTGAGCT
pegDYRK1A_+1GGGins_FOR	GAGTCGGTCCAGTCAATCATCCTTAGCCCAATGTCCTTGATGTTTTTTTAAAG
pegDYRK1A_+1GGGins_REV	AATTCTTTAAAAAAACATCAAGGACATTGGGCTAAGGATGATTGACTGGACCGACT
pegVHL_+3TTAins_FOR	GAGTCGGTCCAGTTCTCCGCCCTTAACCGGGGCATTCCCTCTTTTTTTAAAG
pegVHL_+3TTAins_REV	AATTCTTTAAAAAAAGAGGGAATGCCCCGGTTAAGGGCGGAGAACTGGACCGACT
pegRUNX1_+1CGAdel_FOR	GAGTCGGTCCTGTCTGAAGCCACTTCCTCCTGAAAATTTTTTTTAAAG
pegRUNX1_+1CGAdel_REV	AATTCTTTAAAAAAAATTTTCAGGAGGAAGTGGCTTCAGACAGGACCGACT
pegSITE5_+1CTTins_FOR	GAGTCGGTCCTTCTTGGGCTCCAGCAAAGCGTGCTCAGTCTGTTTTTTTAAAG
pegSITE5_+1CTTins_REV	AATTCTTTAAAAAAACAGACTGAGCACGCTTTGCTGGAGCCCAAGAAGGACCGACT
pegSITE6_+1LoxPins_FOR	GAGTCGGTCCAGGATGAGGATGACCAGCAATAACTTCGTATAATGTATGCTATACGAAGTTATAACAATTGTTGCCCACAAATTTTTTTAAAG
pegSITE6_+1LoxPins_REV	AATTCTTTAAAAAAATTTGTGGGCAACAATTGTTATAACTTCGTATAGCATACATTATACGAAGTTATTGCTGGTCATCCTCATCCTGGACCG
pegSITE7_+1LoxPins_FOR	GAGTCGGTCCACGCAAACACAGCCACCAATAACTTCGTATAATGTATGCTATACGAAGTTATAACAATCCCAAGTGATCACTTTTTTTAAAG
pegSITE7_+1LoxPins_REV	AATTCTTTAAAAAAAGTGATCACTTGGGATTGTTATAACTTCGTATAGCATACATTATACGAAGTTATTGGTGGCTGTGTTTGCGTGGACCG
pegSITE8_+2GTGGdel_FOR	GAGTCGGTCCAGGCTCGCTCCACCTGCTGAGTCTGTTTTTTTAAAG
pegSITE8_+2GTGGdel_REV	AATTCTTTAAAAAAACAGACTCAGCAGGTGGAGCGAGCCTGGACCGACT
pegSITE9_+1-+5del_FOR	GAGTCGGTCCGAGGCTGAGCCCTTGCTCAGTCTGTTTTTTTAAAG
pegSITE9_+1-+5del_REV	AATTCTTTAAAAAAACAGACTGAGCAAGGGCTCAGCCTCGGACCGACT
pegGCH1_+1CAGdel_5A_FOR	GAGTCGGTCCGAGCAGCCCTTGCTGGGGGTTCTCGCCCTTTTTTTAAAG
pegGCH1_+1CAGdel_5A_REV	AATTCTTTAAAAAAAGGGCGAGAACCCCCAGCAAGGGCTGCTCGGACCGACT
pegGCH1_+1CAGdel_5A8T_FOR	GAGTCGGTCCGAGCAGCCCTAGCTGGGGGTTCTCGCCCTTTTTTTAAAG
pegGCH1_+1CAGdel_5A8T_REV	AATTCTTTAAAAAAAGGGCGAGAACCCCCAGCTAGGGCTGCTCGGACCGACT
pegSITE1_+2GTGGdel_8A_FOR	GAGTCGGTCCTTCCCACAGCTTTTCATCGACGGATGCTGGGTCTTTTTTTTTAAAG
pegSITE1_+2GTGGdel_8A_REV	AATTCTTTAAAAAAAAAGACCCAGCATCCGTCGATGAAAAGCTGTGGGAAGGACCGACT
pegSITE1_+2GTGGdel_8A11C_FOR	GAGTCGGTCCTTCCCACAGCTTTGCATCGACGGATGCTGGGTCTTTTTTTTTAAAG
pegSITE1_+2GTGGdel_8A11C_REV	AATTCTTTAAAAAAAAAGACCCAGCATCCGTCGATGCAAAGCTGTGGGAAGGACCGACT
pegACTG1_+3ACTCins_5C_FOR	GAGTCGGTCCATGGAGAAGATCTGGCACGACGAGTACCTTCTACAACGAGTTTTTTTAAAG
pegACTG1_+3ACTCins_5C_REV	AATTCTTTAAAAAAACTCGTTGTAGAAGGTACTCGTCGTGCCAGATCTTCTCCATGGACCGACT
pegACTG1_+3ACTCins_2A5C_FOR	GAGTCGGTCCATGGAGAAGATCTGGCACGACGAGTTCCTTCTACAACGAGTTTTTTTAAAG
pegACTG1_+3ACTCins_2A5C_REV	AATTCTTTAAAAAAACTCGTTGTAGAAGGAACTCGTCGTGCCAGATCTTCTCCATGGACCGACT
pegSITE3_5C_FOR	GAGTCGGTCCCCTTTCCTCTGCGATCACGTGCTCAGTCTGTTTTTTTAAAG
pegSITE3_5C_REV	AATTCTTTAAAAAAACAGACTGAGCACGTGATCGCAGAGGAAAGGGGACCGACT
pegSITE3_2A5C_FOR	GAGTCGGTCCCCTTTCCTCTGCGATTACGTGCTCAGTCTGTTTTTTTAAAG
pegSITE3_2A5C_REV	AATTCTTTAAAAAAACAGACTGAGCACGTAATCGCAGAGGAAAGGGGACCGACT
pegGCH1_5A_FOR	GAGTCGGTCCGAGCAGCCCTTGCTGCTGGGGGTTCTCGCCCTTTTTTTAAAG
pegGCH1_5A_REV	AATTCTTTAAAAAAAGGGCGAGAACCCCCAGCAGCAAGGGCTGCTCGGACCGACT
pegGCH1_5A8T_FOR	GAGTCGGTCCGAGCAGCCCTAGCTGCTGGGGGTTCTCGCCCTTTTTTTAAAG
pegGCH1_5A8T_REV	AATTCTTTAAAAAAAGGGCGAGAACCCCCAGCAGCTAGGGCTGCTCGGACCGACT
pegSITE1_8A_FOR	GAGTCGGTCCTTCCCACAGCTTTTCAGCTACCCACGGATGCTGGGTCTTTTTTTTTAAAG
pegSITE1_8A_REV	AATTCTTTAAAAAAAAAGACCCAGCATCCGTGGGTAGCTGAAAAGCTGTGGGAAGGACCGACT
pegSITE1_8A11C_FOR	GAGTCGGTCCTTCCCACAGCTTTTCGGCTACCCACGGATGCTGGGTCTTTTTTTTTAAAG
pegSITE1_8A11C_REV	AATTCTTTAAAAAAAAAGACCCAGCATCCGTGGGTAGCCGAAAAGCTGTGGGAAGGACCGACT
sgRNA_1629CG_F	TAGAGCTAGAAATAGCAAGTTAAAATAAGGCTAGTCCGTTATCGACTTGAAAAAGTCGC
sgRNA_1629CG_R	GCGACTTTTTCAAGTCGATAACGGACTAGCCTTATTTTAACTTGCTATTTCTAGCTCTA
pegRNA_t_F	TATGTTTTAAAATGGACTATCATATGCTTACCGTAACTTG
pegRNA_t1_R	GGCAGAGGACCGACTCGGTCCCGCTTTTTCAAGCTGATAACGGACTAGCCTTATTTTAA
pegRNA_t2_R	GGCAGAGGACCGACTCGGTCCCACGTTTTCACGTTGATAACGGACTAGCCTTATTTTAA
pegRNA_t3_R	GGCAGAGGACCGACTCGGTCCCACTCTTTCGAGTTGATAACGGACTAGCCTTATTTTAA
pegRNA_t4_R	GGCAGAGGACCGACTCGGTCCCGCGTTTTCACGCTGATAACGGACTAGCCTTATTTTAA
pegRNA_t5_R	GGCAGAGGACCGACTCGGTCCCGCTCTTTCGAGCTGATAACGGACTAGCCTTATTTTAA
pegRNA_t6_R	GGCAGAGGACCGACTCGGTCCCACGCTTTCGCGTTGATAACGGACTAGCCTTATTTTAA
pegRNA_t7_R	GGCAGAGGACCGACTCGGTCCCGCGCTTTCGCGCTGATAACGGACTAGCCTTATTTTAA
pegRNA_F+E_F	ACCGAGAGAGGGTCTCAGTTTAAGAGCTATGCTGGAAACAGCATAGCAAGTTAAAATAA
pegRNA_F+E_R	CGGTGCCACTTTTTCAAGTTGATAACGGACTAGCCTTATTTTAACTTGCTATGCTGTTT
DYRK1A_nick_FOR	ACCGAAGAGTGAGGAGAAGGCAGG
DYRK1A_nick_REV	AAACCCTGCCTTCTCCTCACTCTT
VHL_nick_FOR	ACCGTGCCTCCTCCGCGCCTACCT
VHL_nick_REV	AAACAGGTAGGCGCGGAGGAGGCA
SITE5_nick_FOR	ACCGTGCCCTGACCAGAGGTGCAC
SITE5_nick_REV	AAACGTGCACCTCTGGTCAGGGCA
SITE6_nick_FOR	ACCGGTGAGTAGAGCGGAGGCAGG
SITE6_nick_REV	AAACCCTGCCTCCGCTCTACTCAC
SITE7_nick_FOR	ACCGCACCCCAAAGGTGACCGTCC
SITE7_nick_REV	AAACGGACGGTCACCTTTGGGGTG
SITE8_nick_FOR	ACCGCGGGAAAGGCAGGTGGCAGA
SITE8_nick_REV	AAACTCTGCCACCTGCCTTTCCCG
SITE9_nick_FOR	ACCGCTTCAGTCCAGACATCAGCC
SITE9_nick_REV	AAACGGCTGATGTCTGGACTGAAG
RP2_+1GAAins_9PBS_FOR	GAGTCGGTCCATACCTACTACCGAAGTTCAGCTCAAAGTTTTTTTAAAG
RP2_+1GAAins_9PBS_REV	AATTCTTTAAAAAAACTTTGAGCTGAACTTCGGTAGTAGGTATGGACCGACT
RP2_+1GAAins_11PBS_FOR	GAGTCGGTCCATACCTACTACCGAAGTTCAGCTCAAAGCTTTTTTTTAAAG
RP2_+1GAAins_11PBS_REV	AATTCTTTAAAAAAAAGCTTTGAGCTGAACTTCGGTAGTAGGTATGGACCGACT
RP2_+1GAAins_15PBS_FOR	GAGTCGGTCCATACCTACTACCGAAGTTCAGCTCAAAGCTGTTCTTTTTTTAAAG
RP2_+1GAAins_15PBS_REV	AATTCTTTAAAAAAAGAACAGCTTTGAGCTGAACTTCGGTAGTAGGTATGGACCGACT
RP2_+1GAAins_17PBS_FOR	GAGTCGGTCCATACCTACTACCGAAGTTCAGCTCAAAGCTGTTCGTTTTTTTTAAAG
RP2_+1GAAins_17PBS_REV	AATTCTTTAAAAAAAACGAACAGCTTTGAGCTGAACTTCGGTAGTAGGTATGGACCGACT
SITE3_+1CTTins_9PBS_FOR	GAGTCGGTCCTCTGCCATCAAAGCGTGCTCAGTTTTTTTAAAG
SITE3_+1CTTins_9PBS_REV	AATTCTTTAAAAAAACTGAGCACGCTTTGATGGCAGAGGACCGACT
SITE3_+1CTTins_11PBS_FOR	GAGTCGGTCCTCTGCCATCAAAGCGTGCTCAGTCTTTTTTTAAAG
SITE3_+1CTTins_11PBS_REV	AATTCTTTAAAAAAAGACTGAGCACGCTTTGATGGCAGAGGACCGACT
SITE3_+1CTTins_15PBS_FOR	GAGTCGGTCCTCTGCCATCAAAGCGTGCTCAGTCTGGGTTTTTTTAAAG
SITE3_+1CTTins_15PBS_REV	AATTCTTTAAAAAAACCCAGACTGAGCACGCTTTGATGGCAGAGGACCGACT
SITE3_+1CTTins_17PBS_FOR	GAGTCGGTCCTCTGCCATCAAAGCGTGCTCAGTCTGGGCCTTTTTTTAAAG
SITE3_+1CTTins_17PBS_REV	AATTCTTTAAAAAAAGGCCCAGACTGAGCACGCTTTGATGGCAGAGGACCGACT
GCH1_3C5A6C_FOR	GAGTCGGTCCGAGCAGCCCTTGGTGGTGGGGGTTCTCGCCCTTTTTTTAAAG
GCH1_3C5A6C_REV	AATTCTTTAAAAAAAGGGCGAGAACCCCCACCACCAAGGGCTGCTCGGACCGACT
SITE1_5C8A_FOR	GAGTCGGTCCACAGCTTTTCAGCTACGCACGGATGCTGGGTCTTTTTTTTTAAAG
SITE1_5C8A_REV	AATTCTTTAAAAAAAAAGACCCAGCATCCGTGCGTAGCTGAAAAGCTGTGGACCGACT
SITE3_3T5C6C_FOR	GAGTCGGTCCCCTTTCCTCTGGGAACACGTGCTCAGTCTGTTTTTTTAAAG
SITE3_3T5C6C_REV	AATTCTTTAAAAAAACAGACTGAGCACGTGTTCCCAGAGGAAAGGGGACCGACT
