# Supplementary material for: Highly efficient prime editing by introducing same-sense mutations in pegRNA or stabilizing its structure
Source: Nat Commun. 2022 Mar 29;13:1669. doi: 10.1038/s41467-022-29339-9 (PMC8964725; doi:10.1038/s41467-022-29339-9)
Supplement: Supplementary file 5 — Supplementary Data 2 [file 41467_2022_29339_MOESM5_ESM.xlsx]

## Sheet: Sheet1
Supplementary Data 2: pegRNA target sequences and PCR primer sequences for genomic DNA amplification
Primer name	Sequence (5' to 3')
gCXCR4	AGAACCAGCGGTTACCATGGAGG
CXCR4_G1F	TCCCTCAAACTTAGGAAATGCCTC
CXCR4_G1R	ACTGGAACGCTCTTTCCAGTCGTTTC
gEMX1	GAGTCCGAGCAGAAGAAGAAGGG
EMX1_G2F	CACCCTTCTCTCTGGCCCACTGTG
EMX1_G2R	GATCACTAAACTACAGTGGTGCC
gSITE3	GGCCCAGACTGAGCACGTGATGG
SITE3_G1F	CTACGCCTGTGATGGGCTAA
SITE3_G1R	CCATCACTTTCTGGCCTCAGT
gPRNP	GCAGTGGTGGGGGGCCTTGGCGG
PRNP_G1F	CCCTGGAGGCAACCGCTACCCACC
PRNP_G1R	GGCCTGAGATTCCCTCTCGTACTG
gRUNX1	GCATTTTCAGGAGGAAGCGATGG
RUNX1_G2F	CCAGGGAGCTTCGTGCAAGCTTCA
RUNX1_G2R	CAGCGTGGTGAGCATCACCAACC
gVEGFA	GATGTCTGCAGGCCAGATGAGGG
VEGFA_G1F	ACACAGCTTCCCGTTCTCAG
VEGFA_G1R	TGAGAGCCGTTCCCTCTTT
gACTG1	GCAGCTCGTTGTAGAAGGTGTGG
ACTG1_G1F	GGCTCCGGCATGTGCAAAGCT
ACTG1_G1R	TGCCAGTGTGATGTGTGGAGA
gCFTR	GAAAGGATACAGACAGCGCCTGG
CFTR_G1F	CTCCCAATCCCTTTGACAAAGTG
CFTR_G1R	GCTATGTTGCCCAGGCTGGTATC
gHBB	CGTTACTGCCCTGTGGGGCAAGG
HBB_G1F	CTGTCATCACTTAGACCTCACCC
HBB_G1R	CCATGAGCCTTCACCTTAGGGTTG
gACE2-S19A	CTTGGCCTGTTCCTCAATGGTGG
ACE2-S19A_G1F	TGGCTCAGCAGATTGTTTAC
ACE2-S19A_G1R	GGGACTCCAAAATCAGGGATA
gHBB-E7V	CATGGTGCACCTGACTCCTGTGG
HBB-E7V_G1F	AACTCCTAAGCCAGTGCCAGAAG
HBB-E7V_G1R	CATAACAGCATCAGGAGTGGACAG
gPGM3-L111S	TGATCCTTTGGGTGAAATGTCGG
PGM3-L111S_G1F	GGTGTTTATTGTTGAAGCTGC
PGM3-L111S_G1R	AGGCAGGTAGACATGCAACTC
gSITE10	ATTTCCAAAGTCCCACTGGGCGG
gSITE11	CAATGTGTCAACTCTTGACAGGG
SITE10_G1F	AAGCAAATCGCAGCCCGCCT
SITE10_G1F	TTCGACACCGAAGCAGAGTT
gSITE20	ACAAGTCATTGGGGTAGAAGCGG
SITE12_G1F	CTCCTCTTTGTCATCACGCTTCC
SITE12_G1R	TCTGTGTTAGCTGGAGTGAA
gGCH1	CGCTGGGCGAGAACCCCCAGCGG
GCH1_G1F	AATGGGTTCCCCGAGCGGGAT
GCH1_G1R	CAGCAAGTGCCCAGGTGATCC
gSITE1	GGGAAAGACCCAGCATCCGTGGG
SITE1_G1F	AGGATAGAGGGTGGGAGAGG
SITE1_G1R	AGTTATGAGAATCTGGGCAC
gRP2	ACGAACAGCTTTGAGCTCTTCGG
RP2_G1F	TGCGAGATTGTAGAAAGCTGG
RP2_G1R	AATGGAAGTACTCCAGAGTGG
gRNF2	GTCATCTTAGTCATTACCTGAGG
RNF2_G1F	CCTTGGTGCCTTATCAGTACT
RNF2_G1R	CAGTGTCTGGTGAGGGCCTAT
gDYRK1A	AGCACATCAAGGACATTCTAAGG
DYRK1A_G1F	GGGGCAAGCTTCAGATTGTT
DYRK1A_G1R	GTACTTAACTATATGCCAGC
gVHL	CGCGGAGGGAATGCCCCGGAGGG
VHL_G1F	ACAGTAACGAGTTGGCCTAGC
VHL_G1R	TCGCCGTCGAAGTTGAGCCATA
gRUNX1	GCATTTTCAGGAGGAAGCGATGG
RUNX1_G1F	TTAATAGGGCTTGGGGAGTC
RUNX1_G1R	GGTGAAACAAGCTGCCATTT
gSITE5	CACCCAGACTGAGCACGTGCTGG
SITE5_G1F	AAGGCGCCCAACTTACCTTG
SITE5_G1R	GGTTAAGTTGTGCTCAGGGGAA
gSITE6	TGGTTTTGTGGGCAACATGCTGG
SITE6_G1F	CAGTTTGCATTCATGGAGGG
SITE6_G1R	AAAGGTGACCGTCCTGGCTTT
gSITE7	AAGTGTGATCACTTGGGTGGTGG
SITE7_G1F	CTGACATCTACCTGCTCAACC
SITE7_G1R	CCCTGTGCCTCTTCTTCTCAT
gSITE8	GGCCCAGACTCAGCAGGTGTGGG
SITE8_G1F	GCTCTCCGGCTGCATCATCAG
SITE8_G1R	TTTGGCTCCCACAGGGCGCTA
gSITE9	AGCTCAGACTGAGCAAGTGAGGG
SITE9_G1F	TCTATGGTGAGGACAGGCCCAT
SITE9_G1R	GTCTGAAGTCCCTTCAGGTCAG
gCXCR4_OT_a	AAGAACAGCAGTTACCATGGAGG
CXCR4_OT_a_G1F	CCTCCCTCTCTCCAGTTTCC
CXCR4_OT_a_G1R	TTTATAGGCTCTGGCAGGTCA
gCXCR4_OT_b	AAGACCAGTGGTTACCATGGGGG
CXCR4_OT_b_G1F	CAAGCCGTGAGAAAACATGA
CXCR4_OT_b_G1R	TTTGTTTCAGCCCTTTTTCG
gCXCR4_OT_c	GAACCCAGCTGTTGCCATGGAGG
CXCR4_OT_c_G1F	GGGGCACTAAAGAGGGTAGG
CXCR4_OT_c_G1R	TCCTGTGGTGGATGAGACAA
gEMX1_OT_a	GAGTCTAAGCAGAAGAAGAAGAG
EMX1_OT_a_G1F	CCACATCTTCACTAATACGGT
EMX1_OT_a_G1R	GAATATTGAGTCATGTGGCAGT
gEMX1_OT_b	GAGTCCTAGCAGGAGAAGAAGAG
EMX1_OT_b_G1F	AATTGAACAGCAACACCTTGG
EMX1_OT_b_G1R	CTTCCCGAGCGACATCTAAT
gEMX1_OT_c	GAGTCCGGGAAGGAGAAGAAAGG
EMX1_OT_c_G1F	GGGGAGCAAGAGAGGAAAAG
EMX1_OT_c_G1R	CACCTTGCAGACATGATTCG
gSITE3_OT_a	CACCCAGACTGAGCACGTGCTGG
SITE3_OT_a_G1F	CGAGGAGAAGCTACACTATCCA
SITE3_OT_a_G1R	CCGTTCAATTTCGCCAATCCTG
gSITE3_OT_b	GGCCCAGACTCAGCAGGTGTGGG
SITE3_OT_b_G1F	TGCCCCAGAATGAGCTGGTT
SITE3_OT_b_G1R	GCAGCTCAGAGTGGATAGAG
gSITE3_OT_c	AGCTCAGACTGAGCAAGTGAGGG
SITE3_OT_c_G1F	GTGTCTATGGTGAGGACAGGC
SITE3_OT_c_G1R	AAGGGGGTGGTCCTAAGTAGG
gPRNP_OT_a	GCAGTGGTGGAAGGCCTTGGAGG
PRNP_OT_a_G1F	GCAAGTCCTACCCGCCTTCCTAAC
PRNP_OT_a_G1R	TGAGCATCTGGTATCTTCTGGAG
gPRNP_OT_b	CAGTGGTAGAGGGGCCATGGGGG
PRNP_OT_b_G1F	GCAGGAGCCCCAGGAAGACCGAC
PRNP_OT_b_G1R	ACAGCCTCTCTACAGGGTTTCTG
gPRNP_OT_c	CTGGGGATGGGGGGCCTTGGGGG
PRNP_OT_c_G1F	CTAGATATGGGCCAGGCACGGTG
PRNP_OT_c_G1R	GTACAGGATTGCTTCATCATTGTC
gRUNX1_OT_a	GCATTTTCAGGAGGAATCCAAGG
RUNX1_OT_a_G1F	GAGTAAAGGCCGTCCTTATTACAC
RUNX1_OT_a_G1R	CTCCAGAACTGTGACATAAGTTG
gRUNX1_OT_b	GCATTTTCAGAAGGAAGCAAGGG
RUNX1_OT_b_G1F	GAACAACTTGGAAATACAATTTGC
RUNX1_OT_b_G1R	CCAGAACTAAATTGACAGTAACG
gRUNX1_OT_c	CATTTTGAGGAGGACTGCGAAGG
RUNX1_OT_c_G1F	GTCCCTTCATCTTACATCACACT
RUNX1_OT_c_G1R	GATTTGTGAGACTCTTTCAGGGAC
gVEGFA_OT_a	ATGTCGGCAGGCAAGATGACGG
VEGFA_OT_a_G1F	CATGTGTGTGAGTGCCAGAGACCT
VEGFA_OT_a_G1R	CTCACAGCCCTAGAGGCTGGAAGTC
gVEGFA_OT_b	TAAGTCTGAAGGCCAGATGAGGG
VEGFA_OT_b_G1F	GAACGCTCTGTGTCTCTCTCAACC
VEGFA_OT_b_G1R	CCTTTGCGTGGTACTCCCTTTGG
gVEGFA_OT_c	CATGTCTGCAGGACACATGATGG
VEGFA_OT_c_G1F	GAGGTGATACTAAAGATGCATTTAAC
VEGFA_OT_c_G1R	CAGATGTAAGCAGGTATGCGAGA
gACTG1_OT_a	GCAGCTCGTTGAAGAAGGTGTGG
ACTG1_OT_a_G1F	CTTCTCCTTGATGTCTCACGCTC
ACTG1_OT_a_G1R	CAGCTCATCATGGATAATGATATCG
gACTG1_OT_b	ATTCCCAGGCAGAAGAAGAAAGG
ACTG1_OT_b_G1F	GACCAGGTCTCATTCATCTCTGT
ACTG1_OT_b_G1R	GACTTAAAGAACAGTTGGGAGGTC
gACTG1_OT_c	CATTTCGTTTGAAGAAGGTGGGG
ACTG1_OT_c_G1F	CTTACACAGGGAGAGTTTCCATG
ACTG1_OT_c_G1R	CTTCTCCCACCTCAAACCTTCTTC
gCFTR_OT_a	GAAGGACACAGAGCAGCGCCTGG
CFTR_OT_a_G1F	CACTCTCTCACTCATCTCTGTATC
CFTR_OT_a_G1R	CTGGAATTCAGTGACGCAATCTC
gCFTR_OT_b	AAAGGATACAGACAAGCACCAGG
CFTR_OT_b_G1F	CTCTCCACAAGGCCCTTAAACCT
CFTR_OT_b_G1R	CATAGTTTTGGAAACTGGGAAGTC
gCFTR_OT_c	AAAGGATGACAGACGGCACCTGG
CFTR_OT_c_G1F	GGAGCCAAGATGGCCAAATAGGAA
CFTR_OT_c_G1R	CTTGAGCTGTGGTGGGCTCCACC
gHBB_OT_a	CATTCACTGCCCTTTGGGGCTGG
HBB_OT_a_G1F	GAGAGTCCCAGAGTCCGTGCACAA
HBB_OT_a_G1R	CTAGCTTTGTACCAGGAGCTTGC
gHBB_OT_b	GTTACAGCACCTGTGGGGCATGG
HBB_OT_b_G1F	AGATGCCAGGAGCTGTGTTTGCA
HBB_OT_b_G1R	AGCTGGCCTGGACTGGCCTTGGC
gHBB_OT_c	TGTTACTGCCCTGTGGTTCAAGG
HBB_OT_c_G1F	CTAGTGGAGAGGTGGCTGAAAGA
HBB_OT_c_G1R	CAGCTACTCGGGTGGCTGAGGCA
gACE2-S19A_OT_a	TTGGCCTGATTTCTCCATGGGGG
ACE2-S19A_OT_a_G1F	GTTAAACTCTGACCCAGGGCCTC
ACE2-S19A_OT_a_G1R	CTAACTATGGCCTGCAGAGGTCC
gACE2-S19A_OT_b	CCTCATTAAGGAACATGGCCAGG
ACE2-S19A_OT_b_G1F	CTCCCTAGCTAGGTTAATCAGAT
ACE2-S19A_OT_b_G1R	CTGAGCTAACAGATTTCCTGAG
gACE2-S19A_OT_c	TTGGCCCTGTTCTTCATTGGCGG
ACE2-S19A_OT_c_G1F	GTTATCTTTGCAATCTGCAAAGC
ACE2-S19A_OT_c_G1R	ATCTCTAGGGTCTCTTTCAACTT
gHBB-E7V_OT_a	CAGGCTGGCACCTGACTCCTGGG
HBB-E7V_OT_a_G1F	CTGATGACCTGGCCAGCGCTGTG
HBB-E7V_OT_a_G1R	CACACTTGGCACAGACAAAGTGCTG
gHBB-E7V_OT_b	GATAGTGCACATGACTCCTGCGG
HBB-E7V_OT_b_G1F	GGTTTTACCGTGTTAGCCAGGATG
HBB-E7V_OT_b_G1R	TGTCATCATGAGGGGCTGAAGTC
gHBB-E7V_OT_c	CAGGATGCACCTGACACCTGTGG
HBB-E7V_OT_c_G1F	GACTCATGCGCGAGCCTTGAGGC
HBB-E7V_OT_c_G1R	CGAAGCTCTAAAATGAAGCCTTGTG
gPGM3-L111S_OT_a	GTATCCTTTGGGTGAAAGGCAGG
PGM3-L111S_OT_a_G1F	CTATGATTTTCACAGCAGTGAA
PGM3-L111S_OT_a_G1R	CACAGAGTCTAGCATGCAGCTGA
gPGM3-L111S_OT_b	GATTCCTCTTGGTGAAATGTAGG
PGM3-L111S_OT_b_G1F	GAGATTGTTACCACAGATCTAGC
PGM3-L111S_OT_b_G1R	GTAGTCCATATGTTTCTGATTGA
gPGM3-L111S_OT_c	GATCACTTTGGGTGCAATGTAGG
PGM3-L111S_OT_c_G1F	CAAGAAACAAGGTCAATAAGGAAG
PGM3-L111S_OT_c_G1R	GTGAGATTACAATACACGCTTTTA
gGCH1_OT_a	GCTGGGCGTGAAGCCCCCAGAGG
GCH1_OT_a_G1F	CACCCGTCATCACTGTAACTGAC
GCH1_OT_a_G1R	CAAGATGGCGATGTTGCCCATTTG
gGCH1_OT_b	GCTGGGCCAGACACCCCCAGAGG
GCH1_OT_b_G1F	CATCTGAACTACTGCGAACCTGAC
GCH1_OT_b_G1R	GTGGATCACATCACCTATGAAGA
gGCH1_OT_c	CCTGGGCCAGAACCACCCAGCGG
GCH1_OT_c_G1F	CTCTGTGGCTCCTGTCTCAGGCG
GCH1_OT_c_G1R	ACAGGTGTGAGCCACCACATCTG
gSITE1_OT_a	GGAAAGACCCAGCATCCTCCAGG
SITE1_OT_a_G1F	TGGTGAGAGTTGGAGCTGGGCA
SITE1_OT_a_G1R	GGCTCATCTCCCTTTGTTCTTT
gSITE1_OT_b	GGAAAGTCCCAGCATGCGCTGGG
SITE1_OT_b_G1F	GTCAGTGGATTTCATGTTCCGC
SITE1_OT_b_G1R	AGATGGGGAGAAAGGACGTACC
gSITE1_OT_c	GAATGACCCAGCATCCCTCTTGG
SITE1_OT_c_G1F	GATTAGGGCTCTTTGCAATCTG
SITE1_OT_c_G1R	TCACATACCCATCCCCCAACC
gRP2_OT_a	TGAACAGCTTTGAGCCTCTTGGG
RP2_OT_a_G1F	GGTTTATTGACAGACACTATCTG
RP2_OT_a_G1R	GTACAGCATTTCAGTTTGGAATG
gRP2_OT_b	TGGAACAGCCTTGAGCTCTTGGG
RP2_OT_b_G1F	GATCGCTAACCCCTACTTGGTGT
RP2_OT_b_G1R	CTTTCCTTGGAATTCTGTTCCTG
gRP2_OT_c	CGAACATCTTTGGAGCTCTTAGG
RP2_OT_c_G1F	GAATTGTGTCTCAGAGCTGGAAG
RP2_OT_c_G1R	CTGGCTTCCAAGGTGATGAGTAC
gRNF2_OT_a	GTCATCTGAGGCATTAACTGGGG
RNF2_OT_a_G1F	GGGATGGTGCTATATACTTTTA
RNF2_OT_a_G1R	ACAGGATAAAAGGAAGTGGCGG
gRNF2_OT_b	GTCATCTTTATCATTAGCAGTGG
RNF2_OT_b_G1F	GAAGGAGAAGGAGAAGAACCAG
RNF2_OT_b_G1R	CTTCTGTTCTTTTGGTCACTTTAG
gRNF2_OT_c	TTCATCCTAGTCAACACCTGGGG
RNF2_OT_c_G1F	ACAGCGATGTGGGCAGGATGG
RNF2_OT_c_G1R	ACTTCCACCTCAGGGCGAAGC
