# Supplementary material for: Highly efficient prime editing by introducing same-sense mutations in pegRNA or stabilizing its structure
Source: Nat Commun. 2022 Mar 29;13:1669. doi: 10.1038/s41467-022-29339-9 (PMC8964725; doi:10.1038/s41467-022-29339-9)
Supplement: Supplementary file 6 — Supplementary Data 3 [file 41467_2022_29339_MOESM6_ESM.xlsx]

## Sheet: EMX1
Supplementary Data 3: Calculation of on-target base substitutions
HEK293FT_pegEMX1+4G-to-C_repeat1																								HEK293FT_pegEMX1+4G-to-C_1_repeat1																								HEK293FT_pegEMX1+4G-to-C_2_repeat1
Position in pegRNA	-3	-2	-1	PAM-1	PAM-2	PAM-3	1	2	3	4	5	6	7	8	9	10	11	12	13	14	15	16		Position in pegRNA	-3	-2	-1	PAM-1	PAM-2	PAM-3	1	2	3	4	5	6	7	8	9	10	11	12	13	14	15	16		Position in pegRNA	-3
Reference base	G	A	A	G	G	G	C	T	C	C	C	A	T	C	A	C	A	T	C	A	A	C		Reference base	G	A	A	G	G	G	C	T	C	C	C	A	T	C	A	C	A	T	C	A	A	C		Reference base	G
Read A	6	7891	7901	3	5	3	4	1	3	3	4	7992	2	3	7987	1	7992	1	0	7990	7985	1		Read A	0	7323	7951	0	4	2	1	1	2	3	2	7955	0	4	7940	0	7937	1	1	7912	7914	0		Read A	1
Read C	0	3	0	245	0	3	7864	1	7987	7986	7984	0	1	7987	2	7973	0	0	7991	1	2	7983		Read C	0	2	0	629	0	2	7934	6	7947	7945	7958	2	6	7896	2	7924	1	5	7946	1	0	7905		Read C	0
Read G	7716	6	2	7577	7887	7834	2	10	1	2	2	0	5	1	0	1	2	2	0	1	1	0		Read G	7949	628	7	7342	7972	7956	3	6	1	0	0	0	1	0	0	0	0	1	0	4	1	3		Read G	7888
Read T	1	1	3	4	2	2	0	7981	2	1	1	0	7982	2	1	0	0	7980	0	0	0	0		Read T	2	0	0	3	1	1	0	7937	0	3	1	0	7906	0	0	0	0	7928	0	0	0	0		Read T	4
Total reads	7723	7901	7906	7829	7894	7842	7870	7993	7993	7992	7991	7992	7990	7993	7990	7975	7994	7983	7991	7992	7988	7984		Total reads	7951	7953	7958	7974	7977	7961	7938	7950	7950	7951	7961	7957	7913	7900	7942	7924	7938	7935	7947	7917	7915	7908		Total reads	7893
Frequency A	0.0007769	0.998734	0.999368	0.000383191	0.000633392	0.000382555	0.000508259	0.000125109	0.000375328	0.000375375	0.000500563	1	0.000250313	0.000375328	0.999625	0.000125392	0.99975	0.000125266	0	0.99975	0.999624	0.000125251		Frequency A	0	0.920785	0.99912	0	0.000501442	0.000251225	0.000125976	0.000125786	0.000251572	0.000377311	0.000251225	0.999749	0	0.000506329	0.999748	0	0.999874	0.000126024	0.000125834	0.999368	0.999874	0		Frequency A	0.000126695
Frequency C	0	0.000379699	0	0.0312939	0	0.000382555	0.999238	0.000125109	0.999249	0.999249	0.999124	0	0.000125156	0.999249	0.000250313	0.999749	0	0	1	0.000125125	0.000250376	0.999875		Frequency C	0	0.000251477	0	0.0788814	0	0.000251225	0.999496	0.000754717	0.999623	0.999245	0.999623	0.000251351	0.000758246	0.999494	0.000251826	1	0.000125976	0.00063012	0.999874	0.00012631	0	0.999621		Frequency C	0
Frequency G	0.999094	0.000759398	0.000252972	0.967812	0.999113	0.99898	0.00025413	0.00125109	0.000125109	0.00025025	0.000250282	0	0.000625782	0.000125109	0	0.000125392	0.000250188	0.000250532	0	0.000125125	0.000125188	0		Frequency G	0.999748	0.0789639	0.000879618	0.920742	0.999373	0.999372	0.000377929	0.000754717	0.000125786	0	0	0	0.000126374	0	0	0	0	0.000126024	0	0.000505242	0.000126342	0.000379363		Frequency G	0.999367
Frequency T	0.000129483	0.000126566	0.000379459	0.000510921	0.000253357	0.000255037	0	0.998499	0.000250219	0.000125125	0.000125141	0	0.998999	0.000250219	0.000125156	0	0	0.999624	0	0	0	0		Frequency T	0.000251541	0	0	0.000376223	0.00012536	0.000125612	0	0.998365	0	0.000377311	0.000125612	0	0.999115	0	0	0	0	0.999118	0	0	0	0		Frequency T	0.000506778
HEK293FT_pegEMX1+4G-to-C_repeat2																								HEK293FT_pegEMX1+4G-to-C_1_repeat2																								HEK293FT_pegEMX1+4G-to-C_2_repeat2
Position in pegRNA	-3	-2	-1	PAM-1	PAM-2	PAM-3	1	2	3	4	5	6	7	8	9	10	11	12	13	14	15	16		Position in pegRNA	-3	-2	-1	PAM-1	PAM-2	PAM-3	1	2	3	4	5	6	7	8	9	10	11	12	13	14	15	16		Position in pegRNA	-3
Reference base	G	A	A	G	G	G	C	T	C	C	C	A	T	C	A	C	A	T	C	A	A	C		Reference base	G	A	A	G	G	G	C	T	C	C	C	A	T	C	A	C	A	T	C	A	A	C		Reference base	G
Read A	1	7925	7916	3	2	2	1	5	3	2	3	7933	4	1	7935	0	7942	3	2	7906	7886	4		Read A	5	7285	7894	4	14	4	2	8	5	5	1	7930	4	4	7936	1	7955	2	2	7914	7926	0		Read A	2
Read C	1	1	1	247	0	3	7927	5	7924	7919	7913	0	1	7929	2	7913	3	3	7871	1	0	7913		Read C	0	1	1	614	0	1	7917	5	7920	7920	7919	1	1	7944	0	7883	2	1	7886	0	0	7910		Read C	0
Read G	7908	3	7	7674	7900	7905	3	11	7	3	2	4	6	2	0	5	1	12	4	2	1	1		Read G	7888	607	5	7268	7904	7897	4	14	3	2	4	3	7	2	0	3	2	7	2	2	2	1		Read G	7910
Read T	3	0	4	12	11	4	2	7928	3	2	4	0	7909	1	0	1	1	7812	0	1	1	1		Read T	5	3	0	12	6	7	3	7918	5	10	7	1	7900	2	0	3	0	7800	1	0	1	4		Read T	4
Total reads	7913	7929	7928	7936	7913	7914	7933	7949	7937	7926	7922	7937	7920	7933	7937	7919	7947	7830	7877	7910	7888	7919		Total reads	7898	7896	7900	7898	7924	7909	7926	7945	7933	7937	7931	7935	7912	7952	7936	7890	7959	7810	7891	7916	7929	7915		Total reads	7916
Frequency A	0.000126374	0.999496	0.998486	0.000378024	0.000252749	0.000252717	0.000126056	0.00062901	0.000377977	0.000252334	0.000378692	0.999496	0.000505051	0.000126056	0.999748	0	0.999371	0.000383142	0.000253904	0.999494	0.999746	0.000505114		Frequency A	0.000633072	0.922619	0.999241	0.000506457	0.00176678	0.000505753	0.000252334	0.00100692	0.000630279	0.000629961	0.000126088	0.99937	0.000505561	0.000503018	1	0.000126743	0.999497	0.000256082	0.000253453	0.999747	0.999622	0		Frequency A	0.000252653
Frequency C	0.000126374	0.000126119	0.000126135	0.031124	0	0.000379075	0.999244	0.00062901	0.998362	0.999117	0.998864	0	0.000126263	0.999496	0.000251984	0.999242	0.000377501	0.000383142	0.999238	0.000126422	0	0.999242		Frequency C	0	0.000126646	0.000126582	0.0777412	0	0.000126438	0.998864	0.000629327	0.998361	0.997858	0.998487	0.000126024	0.00012639	0.998994	0	0.999113	0.000251288	0.000128041	0.999366	0	0	0.999368		Frequency C	0
Frequency G	0.999368	0.000378358	0.000882947	0.966986	0.998357	0.998863	0.000378167	0.00138382	0.000881945	0.000378501	0.000252461	0.000503969	0.000757576	0.000252111	0	0.000631393	0.000125834	0.00153257	0.000507808	0.000252845	0.000126775	0.000126279		Frequency G	0.998734	0.0768744	0.000632911	0.920233	0.997476	0.998483	0.000504668	0.00176211	0.000378167	0.000251984	0.00050435	0.000378072	0.000884732	0.000251509	0	0.000380228	0.000251288	0.000896287	0.000253453	0.000252653	0.000252239	0.000126342		Frequency G	0.999242
Frequency T	0.000379123	0	0.000504541	0.0015121	0.00139012	0.000505433	0.000252111	0.997358	0.000377977	0.000252334	0.000504923	0	0.998611	0.000126056	0	0.000126279	0.000125834	0.997701	0	0.000126422	0.000126775	0.000126279		Frequency T	0.000633072	0.000379939	0	0.00151937	0.000757193	0.000885068	0.000378501	0.996602	0.000630279	0.00125992	0.000882613	0.000126024	0.998483	0.000251509	0	0.000380228	0	0.99872	0.000126727	0	0.000126119	0.00050537		Frequency T	0.000505306
HEK293FT_pegEMX1+4G-to-C_repeat3																								HEK293FT_pegEMX1+4G-to-C_1_repeat3																								HEK293FT_pegEMX1+4G-to-C_2_repeat3
Position in pegRNA	-3	-2	-1	PAM-1	PAM-2	PAM-3	1	2	3	4	5	6	7	8	9	10	11	12	13	14	15	16		Position in pegRNA	-3	-2	-1	PAM-1	PAM-2	PAM-3	1	2	3	4	5	6	7	8	9	10	11	12	13	14	15	16		Position in pegRNA	-3
Reference base	G	A	A	G	G	G	C	T	C	C	C	A	T	C	A	C	A	T	C	A	A	C		Reference base	G	A	A	G	G	G	C	T	C	C	C	A	T	C	A	C	A	T	C	A	A	C		Reference base	G
Read A	1	7917	7890	7	7	7	0	3	2	0	1	7933	1	6	7941	2	7957	2	2	7922	7914	2		Read A	4	7219	7874	5	9	6	2	10	6	9	1	7928	3	6	7925	0	7960	4	4	7906	7899	2		Read A	1
Read C	2	0	0	249	1	4	7929	8	7935	7957	7926	0	1	7953	0	7909	1	0	7873	4	0	7938		Read C	1	1	3	677	1	1	7940	8	7930	7926	7924	0	3	7923	3	7893	1	3	7882	1	0	7903		Read C	1
Read G	7897	6	2	7654	7896	7886	0	15	4	2	4	2	13	4	2	6	3	9	4	1	1	1		Read G	7902	660	3	7249	7912	7906	3	19	4	4	1	0	8	5	2	4	2	18	0	2	0	0		Read G	7927
Read T	4	0	5	7	10	5	1	7938	9	2	3	0	7920	1	0	1	1	7808	0	1	0	1		Read T	4	0	0	12	4	6	0	7909	4	0	7	0	7906	4	0	0	1	7805	0	0	0	1		Read T	4
Total reads	7904	7923	7897	7917	7914	7902	7930	7964	7950	7961	7934	7935	7935	7964	7943	7918	7962	7819	7879	7928	7915	7942		Total reads	7911	7880	7880	7943	7926	7919	7945	7946	7944	7939	7933	7929	7920	7938	7930	7897	7964	7831	7886	7909	7899	7906		Total reads	7933
Frequency A	0.000126518	0.999243	0.999114	0.000884173	0.000884508	0.000885852	0	0.000376695	0.000251572	0	0.00012604	0.999748	0.000126024	0.00075339	0.999748	0.000252589	0.999372	0.000255787	0.000253839	0.999243	0.999874	0.000251826		Frequency A	0.000505625	0.916117	0.999239	0.000629485	0.0011355	0.000757671	0.000251731	0.00125849	0.000755287	0.00113364	0.000126056	0.999874	0.000378788	0.000755858	0.999369	0	0.999498	0.00051079	0.000507228	0.999621	1	0.000252972		Frequency A	0.000126056
Frequency C	0.000253036	0	0	0.0314513	0.000126358	0.000506201	0.999874	0.00100452	0.998113	0.999498	0.998992	0	0.000126024	0.998619	0	0.998863	0.000125597	0	0.999238	0.000504541	0	0.999496		Frequency C	0.000126406	0.000126904	0.000380711	0.0852323	0.000126167	0.000126279	0.999371	0.0010068	0.998238	0.998363	0.998865	0	0.000378788	0.99811	0.00037831	0.999493	0.000125565	0.000383093	0.999493	0.000126438	0	0.999621		Frequency C	0.000126056
Frequency G	0.999114	0.000757289	0.000253261	0.96678	0.997726	0.997975	0	0.00188348	0.000503145	0.000251225	0.000504159	0.000252048	0.00163831	0.00050226	0.000251794	0.000757767	0.00037679	0.00115104	0.000507679	0.000126135	0.000126342	0.000125913		Frequency G	0.998862	0.0837563	0.000380711	0.912627	0.998234	0.998358	0.000377596	0.00239114	0.000503525	0.000503842	0.000126056	0	0.0010101	0.000629882	0.000252207	0.000506521	0.00025113	0.00229856	0	0.000252876	0	0		Frequency G	0.999244
Frequency T	0.000506073	0	0.000633152	0.000884173	0.00126358	0.000632751	0.000126103	0.996735	0.00113208	0.000251225	0.000378119	0	0.99811	0.000125565	0	0.000126295	0.000125597	0.998593	0	0.000126135	0	0.000125913		Frequency T	0.000505625	0	0	0.00151076	0.000504668	0.000757671	0	0.995344	0.000503525	0	0.00088239	0	0.998232	0.000503905	0	0	0.000125565	0.99668	0	0	0	0.000126486		Frequency T	0.000504223
[truncated: 389 more columns]

## Sheet: CFTR
HEK293FT_pegCFTR-L23M_repeat1																									HEK293FT_spegCFTR-L23M_1_repeat1
Position in pegRNA	-3	-2	-1	PAM-1	PAM-2	PAM-3	1	2	3	4	5	6	7	8	9	10	11	12	13	14	15	16	17		Position in pegRNA	-3	-2	-1	PAM-1	PAM-2	PAM-3	1	2	3	4	5	6	7	8	9	10	11	12	13	14	15	16	17
Reference base	G	C	C	T	G	G	A	A	T	T	G	T	C	A	G	A	C	A	T	A	T	A	C		Reference base	G	C	C	T	G	G	A	A	T	T	G	T	C	A	G	A	C	A	T	A	T	A	C
Read A	3	3	203	0	3	5	7993	7972	1	2	1	3	3	7930	2	7913	1	7936	1	7950	3	7919	1		Read A	3	2	998	2	1	0	7939	7943	0	1	3	4	0	7937	1	7916	1	7793	11	7770	0	7897	1
Read C	1	7970	7753	4	0	0	0	4	1	0	0	0	7974	0	0	1	7885	1	0	1	2	1	7884		Read C	0	6952	6962	11	1	0	1	2	2	1	1	3	7927	3	0	2	7885	1	1	0	2	1	7772
Read G	7950	2	5	8	7979	7965	3	6	7	7	7966	12	1	1	7919	1	4	0	6	3	3	1	3		Read G	7955	0	2	6	7947	7964	4	6	1	0	7891	1	1	6	7892	4	0	1	1	5	1	4	0
Read T	4	10	1	7956	2	5	1	0	7963	7941	4	7940	6	4	2	0	2	2	7895	1	7907	2	0		Read T	1	996	0	7928	3	1	0	0	7891	7933	0	7912	1	1	0	1	2	1	7851	0	7905	0	2
Total reads	7958	7985	7962	7968	7984	7975	7997	7982	7972	7950	7971	7955	7984	7935	7923	7915	7892	7939	7902	7955	7915	7923	7888		Total reads	7959	7950	7962	7947	7952	7965	7944	7951	7894	7935	7895	7920	7929	7947	7893	7923	7888	7796	7864	7775	7908	7902	7775
Frequency A	0.000376979	0.000375704	0.0254961	0	0.000375752	0.000626959	0.9995	0.998747	0.000125439	0.000251572	0.000125455	0.000377121	0.000375752	0.99937	0.00025243	0.999747	0.000126711	0.999622	0.00012655	0.999371	0.000379027	0.999495	0.000126775		Frequency A	0.000376932	0.000251572	0.125345	0.000251667	0.000125755	0	0.999371	0.998994	0	0.000126024	0.000379987	0.000505051	0	0.998742	0.000126695	0.999116	0.000126775	0.999615	0.00139878	0.999357	0	0.999367	0.000128617
Frequency C	0.00012566	0.998121	0.97375	0.000502008	0	0	0	0.000501128	0.000125439	0	0	0	0.998747	0	0	0.000126342	0.999113	0.00012596	0	0.000125707	0.000252685	0.000126215	0.999493		Frequency C	0	0.874465	0.874403	0.00138417	0.000125755	0	0.000125881	0.000251541	0.000253357	0.000126024	0.000126662	0.000378788	0.999748	0.000377501	0	0.00025243	0.99962	0.000128271	0.000127162	0	0.000252908	0.00012655	0.999614
Frequency G	0.998995	0.00025047	0.000627983	0.00100402	0.999374	0.998746	0.000375141	0.000751691	0.000878073	0.000880503	0.999373	0.00150849	0.000125251	0.000126024	0.999495	0.000126342	0.000506842	0	0.000759301	0.000377121	0.000379027	0.000126215	0.000380325		Frequency G	0.999497	0	0.000251193	0.000755002	0.999371	0.999874	0.000503525	0.000754622	0.000126678	0	0.999493	0.000126263	0.000126119	0.000755002	0.999873	0.000504859	0	0.000128271	0.000127162	0.000643087	0.000126454	0.000506201	0
Frequency T	0.000502639	0.00125235	0.000125597	0.998494	0.000250501	0.000626959	0.000125047	0	0.998871	0.998868	0.000501819	0.998114	0.000751503	0.000504096	0.00025243	0	0.000253421	0.000251921	0.999114	0.000125707	0.998989	0.00025243	0		Frequency T	0.000125644	0.125283	0	0.997609	0.000377264	0.000125549	0	0	0.99962	0.999748	0	0.99899	0.000126119	0.000125834	0	0.000126215	0.00025355	0.000128271	0.998347	0	0.999621	0	0.000257235
HEK293FT_pegCFTR-L23M_repeat2																									HEK293FT_spegCFTR-L23M_1_repeat2
Position in pegRNA	-3	-2	-1	PAM-1	PAM-2	PAM-3	1	2	3	4	5	6	7	8	9	10	11	12	13	14	15	16	17		Position in pegRNA	-3	-2	-1	PAM-1	PAM-2	PAM-3	1	2	3	4	5	6	7	8	9	10	11	12	13	14	15	16	17
Reference base	G	C	C	T	G	G	A	A	T	T	G	T	C	A	G	A	C	A	T	A	T	A	C		Reference base	G	C	C	T	G	G	A	A	T	T	G	T	C	A	G	A	C	A	T	A	T	A	C
Read A	6	6	207	2	1	2	7974	7957	1	3	4	2	3	7913	1	7934	4	7962	1	7948	1	7940	1		Read A	3	7	875	3	4	3	7971	7931	4	0	2	2	4	7896	3	7892	1	7906	2	7928	1	7894	1
Read C	1	7788	7741	12	2	1	3	2	1	0	1	4	7972	2	2	1	7876	1	2	2	0	0	7905		Read C	2	7040	7050	2	0	0	4	1	0	0	0	0	7949	3	2	3	7825	0	4	2	2	2	7834
Read G	7852	0	3	7	7965	7953	6	3	6	7	7961	10	2	5	7930	3	1	1	4	6	3	4	5		Read G	7931	2	4	7	7947	7963	2	7	5	9	7940	9	0	3	7889	2	2	0	6	2	7	1	2
Read T	6	15	1	7938	3	12	4	1	7954	7915	5	7929	1	3	10	0	3	0	7891	1	7938	2	2		Read T	5	873	1	7940	4	6	0	1	7928	7921	10	7924	2	3	5	1	3	3	7825	1	7876	1	0
Total reads	7865	7809	7952	7959	7971	7968	7987	7963	7962	7925	7971	7945	7978	7923	7943	7938	7884	7964	7898	7957	7942	7946	7913		Total reads	7941	7922	7930	7952	7955	7972	7977	7940	7937	7930	7952	7935	7955	7905	7899	7898	7831	7909	7837	7933	7886	7898	7837
Frequency A	0.000762873	0.000768344	0.0260312	0.000251288	0.000125455	0.000251004	0.998372	0.999247	0.000125597	0.000378549	0.000501819	0.000251731	0.000376034	0.998738	0.000125897	0.999496	0.000507357	0.999749	0.000126614	0.998869	0.000125913	0.999245	0.000126374		Frequency A	0.000377786	0.000883615	0.11034	0.000377264	0.000502828	0.000376317	0.999248	0.998866	0.000503969	0	0.000251509	0.000252048	0.000502828	0.998861	0.000379795	0.99924	0.000127698	0.999621	0.0002552	0.99937	0.000126807	0.999494	0.0001276
Frequency C	0.000127146	0.997311	0.973466	0.00150773	0.00025091	0.000125502	0.00037561	0.000251162	0.000125597	0	0.000125455	0.000503461	0.999248	0.00025243	0.000251794	0.000125976	0.998985	0.000125565	0.000253229	0.000251351	0	0	0.998989		Frequency C	0.000251857	0.888664	0.889029	0.000251509	0	0	0.000501442	0.000125945	0	0	0	0	0.999246	0.000379507	0.000253197	0.000379843	0.999234	0	0.000510399	0.000252111	0.000253614	0.000253229	0.999617
Frequency G	0.998347	0	0.000377264	0.000879507	0.999247	0.998117	0.000751221	0.000376742	0.00075358	0.000883281	0.998745	0.00125865	0.000250689	0.000631074	0.998363	0.000377929	0.000126839	0.000125565	0.000506457	0.000754053	0.000377739	0.000503398	0.000631872		Frequency G	0.998741	0.000252461	0.000504414	0.000880282	0.998994	0.998871	0.000250721	0.000881612	0.000629961	0.00113493	0.998491	0.00113422	0	0.000379507	0.998734	0.000253229	0.000255395	0	0.000765599	0.000252111	0.000887649	0.000126614	0.0002552
Frequency T	0.000762873	0.00192086	0.000125755	0.997361	0.000376364	0.00150602	0.000500814	0.000125581	0.998995	0.998738	0.000627274	0.997986	0.000125345	0.000378644	0.00125897	0	0.000380518	0	0.999114	0.000125676	0.999496	0.000251699	0.000252749		Frequency T	0.000629644	0.110199	0.000126103	0.998491	0.000502828	0.000752634	0	0.000125945	0.998866	0.998865	0.00125755	0.998614	0.000251414	0.000379507	0.000632992	0.000126614	0.000383093	0.000379315	0.998469	0.000126056	0.998732	0.000126614	0
HEK293FT_pegCFTR-L23M_repeat3																									HEK293FT_spegCFTR-L23M_1_repeat3
Position in pegRNA	-3	-2	-1	PAM-1	PAM-2	PAM-3	1	2	3	4	5	6	7	8	9	10	11	12	13	14	15	16	17		Position in pegRNA	-3	-2	-1	PAM-1	PAM-2	PAM-3	1	2	3	4	5	6	7	8	9	10	11	12	13	14	15	16	17
Reference base	G	C	C	T	G	G	A	A	T	T	G	T	C	A	G	A	C	A	T	A	T	A	C		Reference base	G	C	C	T	G	G	A	A	T	T	G	T	C	A	G	A	C	A	T	A	T	A	C
Read A	6	2	210	1	6	0	7825	7756	1	2	3	4	5	7785	2	7690	3	7742	1	7888	0	7959	2		Read A	11	3	722	0	1	0	7871	7759	3	1	2	2	4	7819	5	7776	11	7808	0	7928	1	7940	8
Read C	2	7777	7723	4	1	2	3	3	1	2	3	1	7855	3	0	4	7607	0	0	3	1	2	7935		Read C	5	6992	7154	3	2	0	2	2	1	5	2	2	7851	3	1	7	7706	4	3	0	2	3	7909
Read G	7904	3	4	7	7853	7775	3	8	3	9	7787	4	1	0	7651	2	4	1	6	0	7	0	1		Read G	7878	4	5	10	7887	7837	4	2	4	12	7860	8	3	10	7708	2	1	1	2	3	3	1	3
Read T	7	12	0	7788	2	4	2	1	7723	7789	9	7792	3	0	4	2	3	1	7802	2	7937	3	3		Read T	4	715	5	7770	6	7	3	1	7703	7757	6	7779	3	0	7	2	2	1	7831	1	7942	0	2
Total reads	7919	7794	7937	7800	7862	7781	7833	7768	7728	7802	7802	7801	7864	7788	7657	7698	7617	7744	7809	7893	7945	7964	7941		Total reads	7898	7714	7886	7783	7896	7844	7880	7764	7711	7775	7870	7791	7861	7832	7721	7787	7720	7814	7836	7932	7948	7944	7922
Frequency A	0.000757671	0.000256608	0.0264584	0.000128205	0.000763165	0	0.998979	0.998455	0.0001294	0.000256345	0.000384517	0.000512755	0.000635809	0.999615	0.000261199	0.998961	0.000393856	0.999742	0.000128057	0.999367	0	0.999372	0.000251857		Frequency A	0.00139276	0.000388903	0.0915547	0	0.000126646	0	0.998858	0.999356	0.000389055	0.000128617	0.00025413	0.000256706	0.000508841	0.99834	0.000647585	0.998587	0.00142487	0.999232	0	0.999496	0.000125818	0.999496	0.00100985
Frequency C	0.000252557	0.997819	0.973038	0.000512821	0.000127194	0.000257036	0.000382995	0.0003862	0.0001294	0.000256345	0.000384517	0.000128189	0.998856	0.000385208	0	0.000519615	0.998687	0	0	0.000380084	0.000125865	0.00025113	0.999244		Frequency C	0.000633072	0.906404	0.907177	0.000385455	0.000253293	0	0.000253807	0.000257599	0.000129685	0.000643087	0.00025413	0.000256706	0.998728	0.000383044	0.000129517	0.000898934	0.998187	0.000511902	0.000382848	0	0.000251636	0.000377644	0.998359
Frequency G	0.998106	0.000384911	0.000503969	0.000897436	0.998855	0.999229	0.000382995	0.00102987	0.000388199	0.00115355	0.998077	0.000512755	0.000127162	0	0.999216	0.000259808	0.000525141	0.000129132	0.000768344	0	0.000881057	0	0.000125929		Frequency G	0.997468	0.000518538	0.000634035	0.00128485	0.99886	0.999108	0.000507614	0.000257599	0.000518739	0.00154341	0.998729	0.00102683	0.000381631	0.00127681	0.998316	0.000256838	0.000129534	0.000127975	0.000255232	0.000378215	0.000377453	0.000125881	0.000378692
Frequency T	0.00088395	0.00153965	0	0.998462	0.000254388	0.000514073	0.00025533	0.000128733	0.999353	0.998334	0.00115355	0.998846	0.000381485	0	0.000522398	0.000259808	0.000393856	0.000129132	0.999104	0.000253389	0.998993	0.000376695	0.000377786		Frequency T	0.000506457	0.0926886	0.000634035	0.99833	0.000759878	0.000892402	0.000380711	0.0001288	0.998963	0.997685	0.000762389	0.99846	0.000381631	0	0.000906618	0.000256838	0.000259067	0.000127975	0.999362	0.000126072	0.999245	0	0.000252461
[truncated: 120 more columns]

## Sheet: HBB-E7V
HEK293FT_pegHBB-V7E_repeat1																											HEK293FT_spegHBB-V7E_1_repeat1
Position in pegRNA	-3	-2	-1	PAM-1	PAM-2	PAM-3	1	2	3	4	5	6	7	8	9	10	11	12	13	14	15	16	17	18	19		Position in pegRNA	-3	-2	-1	PAM-1	PAM-2	PAM-3	1	2	3	4	5	6	7	8	9	10	11	12	13	14	15	16
Reference base	C	T	G	T	G	G	A	G	A	A	G	T	C	T	G	C	C	G	T	T	A	C	T	G	C		Reference base	C	T	G	T	G	G	A	G	A	A	G	T	C	T	G	C	C	G	T	T	A	C
Read A	0	2	0	1239	6	1	7920	1	7933	7842	0	7	2	3	3	3	5	1	4	2	7954	5	8	6	6		Read A	1	4	0	1597	0	0	7885	1	7921	7811	2	11	8	2	0	3	15	4	3	1	7913	23
Read C	7873	1	3	4	0	2	4	0	2	2	0	1	7917	1	0	7870	7869	2	1	7	3	7813	0	1	7821		Read C	7861	2	3	2	2	1	5	0	4	0	0	2	7860	5	1	7826	7811	0	5	23	6	7759
Read G	1	8	7933	4	7933	7918	2	7923	6	1	7888	4	2	2	7878	5	1	7806	4	9	1	3	2	7895	0		Read G	1	1527	7890	2	7933	7906	8	7873	2	1	7860	5	4	3	7839	2	4	7741	3	3	0	2
Read T	1	7926	0	6651	1	4	1	2	0	1	1	7860	0	7888	0	7	7	1	7872	7883	0	1	7795	1	6		Read T	3	6282	1	6291	1	1	1	3	1	5	0	7845	1	7847	0	6	28	3	7810	7827	1	1
Total reads	7876	7937	7936	7899	7941	7925	7927	7926	7941	7846	7889	7873	7921	7894	7882	7885	7882	7811	7881	7901	7959	7822	7805	7904	7833		Total reads	7866	7815	7894	7892	7936	7908	7899	7877	7928	7817	7862	7863	7873	7857	7840	7837	7858	7748	7821	7854	7920	7785
Frequency A	0	0.0003	0	0.1569	0.0008	0.0001	0.9991	0.0001	0.999	0.9995	0	0.0009	0.0003	0.0004	0.0004	0.0004	0.0006	0.0001	0.0005	0.0003	0.9994	0.0006	0.001	0.0008	0.0008		Frequency A	0.0001	0.0005	0	0.2024	0	0	0.9982	0.0001	0.9991	0.9992	0.0003	0.0014	0.001	0.0003	0	0.0004	0.0019	0.0005	0.0004	0.0001	0.9991	0.003
Frequency C	0.9996	0.0001	0.0004	0.0005	0	0.0003	0.0005	0	0.0003	0.0003	0	0.0001	0.9995	0.0001	0	0.9981	0.9984	0.0003	0.0001	0.0009	0.0004	0.9988	0	0.0001	0.9985		Frequency C	0.9994	0.0003	0.0004	0.0003	0.0003	0.0001	0.0006	0	0.0005	0	0	0.0003	0.9983	0.0006	0.0001	0.9986	0.994	0	0.0006	0.0029	0.0008	0.9967
Frequency G	0.0001	0.001	0.9996	0.0005	0.999	0.9991	0.0003	0.9996	0.0008	0.0001	0.9999	0.0005	0.0003	0.0003	0.9995	0.0006	0.0001	0.9994	0.0005	0.0011	0.0001	0.0004	0.0003	0.9989	0		Frequency G	0.0001	0.1954	0.9995	0.0003	0.9996	0.9997	0.001	0.9995	0.0003	0.0001	0.9997	0.0006	0.0005	0.0004	0.9999	0.0003	0.0005	0.9991	0.0004	0.0004	0	0.0003
Frequency T	0.0001	0.9986	0	0.842	0.0001	0.0005	0.0001	0.0003	0	0.0001	0.0001	0.9983	0	0.9992	0	0.0009	0.0009	0.0001	0.9989	0.9977	0	0.0001	0.9987	0.0001	0.0008		Frequency T	0.0004	0.8038	0.0001	0.7971	0.0001	0.0001	0.0001	0.0004	0.0001	0.0006	0	0.9977	0.0001	0.9987	0	0.0008	0.0036	0.0004	0.9986	0.9966	0.0001	0.0001
HEK293FT_pegHBB-V7E_repeat2																											HEK293FT_spegHBB-V7E_1_repeat2
Position in pegRNA	-3	-2	-1	PAM-1	PAM-2	PAM-3	1	2	3	4	5	6	7	8	9	10	11	12	13	14	15	16	17	18	19		Position in pegRNA	-3	-2	-1	PAM-1	PAM-2	PAM-3	1	2	3	4	5	6	7	8	9	10	11	12	13	14	15	16
Reference base	C	T	G	T	G	G	A	G	A	A	G	T	C	T	G	C	C	G	T	T	A	C	T	G	C		Reference base	C	T	G	T	G	G	A	G	A	A	G	T	C	T	G	C	C	G	T	T	A	C
Read A	2	7	0	1179	2	1	7938	1	7927	7802	0	4	1	9	2	2	5	2	4	0	7944	2	13	2	2		Read A	1	5	2	1563	1	2	7910	0	7917	7812	4	6	4	2	4	4	8	3	0	2	7921	8
Read C	7893	2	0	1	0	0	1	0	2	3	0	0	7926	2	0	7886	7890	0	0	3	0	7817	1	0	7828		Read C	7884	2	3	5	1	0	9	0	2	1	1	1	7898	3	3	7843	7829	2	1	8	3	7801
Read G	1	5	7948	6	7929	7909	1	7899	3	0	7897	4	2	3	7882	0	2	7802	2	4	1	3	1	7876	0		Read G	0	1510	7912	6	7933	7914	2	7898	1	2	7873	7	4	2	7849	2	1	7767	6	0	1	3
Read T	2	7898	1	6713	2	3	1	1	3	2	1	7835	2	7846	0	5	5	1	7891	7872	2	2	7764	3	5		Read T	0	6318	1	6320	5	1	1	2	3	1	1	7835	1	7866	1	5	14	3	7848	7873	1	0
Total reads	7898	7912	7949	7899	7933	7913	7941	7901	7935	7807	7898	7843	7931	7860	7885	7893	7902	7806	7897	7879	7948	7826	7779	7881	7836		Total reads	7885	7835	7918	7894	7940	7918	7922	7900	7924	7816	7879	7850	7907	7873	7857	7854	7852	7775	7855	7883	7926	7813
Frequency A	0.0003	0.0009	0	0.1493	0.0003	0.0001	0.9996	0.0001	0.999	0.9994	0	0.0005	0.0001	0.0011	0.0003	0.0003	0.0006	0.0003	0.0005	0	0.9995	0.0003	0.0017	0.0003	0.0003		Frequency A	0.0001	0.0006	0.0003	0.198	0.0001	0.0003	0.9985	0	0.9991	0.9995	0.0005	0.0008	0.0005	0.0003	0.0005	0.0005	0.001	0.0004	0	0.0003	0.9994	0.001
Frequency C	0.9994	0.0003	0	0.0001	0	0	0.0001	0	0.0003	0.0004	0	0	0.9994	0.0003	0	0.9991	0.9985	0	0	0.0004	0	0.9988	0.0001	0	0.999		Frequency C	0.9999	0.0003	0.0004	0.0006	0.0001	0	0.0011	0	0.0003	0.0001	0.0001	0.0001	0.9989	0.0004	0.0004	0.9986	0.9971	0.0003	0.0001	0.001	0.0004	0.9985
Frequency G	0.0001	0.0006	0.9999	0.0008	0.9995	0.9995	0.0001	0.9997	0.0004	0	0.9999	0.0005	0.0003	0.0004	0.9996	0	0.0003	0.9995	0.0003	0.0005	0.0001	0.0004	0.0001	0.9994	0		Frequency G	0	0.1927	0.9992	0.0008	0.9991	0.9995	0.0003	0.9997	0.0001	0.0003	0.9992	0.0009	0.0005	0.0003	0.999	0.0003	0.0001	0.999	0.0008	0	0.0001	0.0004
Frequency T	0.0003	0.9982	0.0001	0.8499	0.0003	0.0004	0.0001	0.0001	0.0004	0.0003	0.0001	0.999	0.0003	0.9982	0	0.0006	0.0006	0.0001	0.9992	0.9991	0.0003	0.0003	0.9981	0.0004	0.0006		Frequency T	0	0.8064	0.0001	0.8006	0.0006	0.0001	0.0001	0.0003	0.0004	0.0001	0.0001	0.9981	0.0001	0.9991	0.0001	0.0006	0.0018	0.0004	0.9991	0.9987	0.0001	0
HEK293FT_pegHBB-V7E_repeat3																											HEK293FT_spegHBB-V7E_1_repeat3
Position in pegRNA	-3	-2	-1	PAM-1	PAM-2	PAM-3	1	2	3	4	5	6	7	8	9	10	11	12	13	14	15	16	17	18	19		Position in pegRNA	-3	-2	-1	PAM-1	PAM-2	PAM-3	1	2	3	4	5	6	7	8	9	10	11	12	13	14	15	16
Reference base	C	T	G	T	G	G	A	G	A	A	G	T	C	T	G	C	C	G	T	T	A	C	T	G	C		Reference base	C	T	G	T	G	G	A	G	A	A	G	T	C	T	G	C	C	G	T	T	A	C
Read A	2	3	0	922	4	0	7917	1	7939	7834	1	5	1	6	4	5	3	1	2	1	7949	4	12	4	1		Read A	3	7	0	1265	9	2	7919	2	7932	7818	1	7	4	4	2	5	4	10	1	1	7936	9
Read C	7883	3	1	1	1	1	3	1	4	2	0	4	7914	0	2	7858	7869	0	1	4	1	7821	1	1	7829		Read C	7876	3	3	11	1	3	4	2	7	3	3	6	7912	1	1	7878	7874	2	6	7	0	7809
Read G	1	5	7937	5	7940	7924	4	7907	4	6	7876	5	2	7	7868	0	3	7777	4	2	0	1	4	7896	0		Read G	0	1220	7917	7	7940	7914	2	7893	7	3	7898	5	3	3	7856	1	2	7763	7	5	3	5
Read T	0	7921	0	6993	4	4	2	0	0	3	2	7872	1	7876	1	5	5	1	7889	7879	1	2	7760	0	5		Read T	4	6639	1	6627	1	0	3	2	0	2	0	7857	1	7852	0	1	7	3	7880	7837	3	1
Total reads	7886	7932	7938	7921	7949	7929	7926	7909	7947	7845	7880	7886	7919	7889	7875	7868	7880	7780	7896	7886	7951	7829	7777	7901	7835		Total reads	7883	7869	7921	7910	7951	7919	7929	7899	7946	7827	7902	7875	7920	7861	7859	7885	7887	7779	7894	7850	7942	7825
Frequency A	0.0003	0.0004	0	0.1164	0.0005	0	0.9989	0.0001	0.999	0.9986	0.0001	0.0006	0.0001	0.0008	0.0005	0.0006	0.0004	0.0001	0.0003	0.0001	0.9997	0.0005	0.0015	0.0005	0.0001		Frequency A	0.0004	0.0009	0	0.1599	0.0011	0.0003	0.9987	0.0003	0.9982	0.9989	0.0001	0.0009	0.0005	0.0005	0.0003	0.0006	0.0005	0.0013	0.0001	0.0001	0.9992	0.0012
Frequency C	0.9996	0.0004	0.0001	0.0001	0.0001	0.0001	0.0004	0.0001	0.0005	0.0003	0	0.0005	0.9994	0	0.0003	0.9987	0.9986	0	0.0001	0.0005	0.0001	0.999	0.0001	0.0001	0.9992		Frequency C	0.9991	0.0004	0.0004	0.0014	0.0001	0.0004	0.0005	0.0003	0.0009	0.0004	0.0004	0.0008	0.999	0.0001	0.0001	0.9991	0.9984	0.0003	0.0008	0.0009	0	0.998
Frequency G	0.0001	0.0006	0.9999	0.0006	0.9989	0.9994	0.0005	0.9997	0.0005	0.0008	0.9995	0.0006	0.0003	0.0009	0.9991	0	0.0004	0.9996	0.0005	0.0003	0	0.0001	0.0005	0.9994	0		Frequency G	0	0.155	0.9995	0.0009	0.9986	0.9994	0.0003	0.9992	0.0009	0.0004	0.9995	0.0006	0.0004	0.0004	0.9996	0.0001	0.0003	0.9979	0.0009	0.0006	0.0004	0.0006
Frequency T	0	0.9986	0	0.8828	0.0005	0.0005	0.0003	0	0	0.0004	0.0003	0.9982	0.0001	0.9984	0.0001	0.0006	0.0006	0.0001	0.9991	0.9991	0.0001	0.0003	0.9978	0	0.0006		Frequency T	0.0005	0.8437	0.0001	0.8378	0.0001	0	0.0004	0.0003	0	0.0003	0	0.9977	0.0001	0.9989	0	0.0001	0.0009	0.0004	0.9982	0.9983	0.0004	0.0001
[truncated: 245 more columns]

## Sheet: CXCR4
HEK293FT_pegCXCR4+5G-to-T_repeat1												HEK293FT_pegCXCR4+5G-to-T_1_repeat1												HEK293FT_pegCXCR4+5G-to-T_2_repeat1												HEK293FT_pegCXCR4+5G-to-T_3_repeat1												HEK293FT_pegCXCR4+5G-to-T_4_repeat1
Position in pegRNA	-3	-2	-1	PAM-1	PAM-2	PAM-3	1	2	3	4		Position in pegRNA	-3	-2	-1	PAM-1	PAM-2	PAM-3	1	2	3	4		Position in pegRNA	-3	-2	-1	PAM-1	PAM-2	PAM-3	1	2	3	4		Position in pegRNA	-3	-2	-1	PAM-1	PAM-2	PAM-3	1	2	3	4		Position in pegRNA	-3
Reference base	T	G	G	A	G	G	G	G	A	T		Reference base	T	G	G	A	G	G	G	G	A	T		Reference base	T	G	G	A	G	G	G	G	A	T		Reference base	T	G	G	A	G	G	G	G	A	T		Reference base	T
Read A	2	1	1	6604	1	2	3	18	7957	3		Read A	3	3	1	4371	1	0	0	2	7968	3		Read A	2121	4	0	5935	3	4	1	0	7970	2		Read A	5	11	0	7292	1	1	0	0	7938	3		Read A	286
Read C	1	0	0	65	0	1	3	0	9	5		Read C	2	0	0	3044	4	0	2	0	14	6		Read C	0	0	3	1982	1	0	0	1	6	7		Read C	3	1	2	32	1	1	25	1	16	8		Read C	0
Read G	1	7938	7832	6	7280	7769	7971	7969	11	12		Read G	3	7963	7880	3	4707	7965	7983	7992	8	19		Read G	7	6805	7186	7	5971	7961	7978	7985	12	12		Read G	4	7941	7895	2	7927	7915	7953	7979	9	21		Read G	3
Read T	7609	1	4	5	30	6	5	0	4	7968		Read T	7815	0	0	7	3242	1	5	1	1	7957		Read T	4321	18	2	17	2009	4	7	3	2	7964		Read T	7865	0	0	2	33	5	3	3	2	7951		Read T	5908
Total reads	7613	7940	7837	6680	7311	7778	7982	7987	7981	7988		Total reads	7823	7966	7881	7425	7954	7966	7990	7995	7991	7985		Total reads	6449	6827	7191	7941	7984	7969	7987	7989	7991	7985		Total reads	7877	7953	7897	7328	7962	7922	7981	7983	7965	7983		Total reads	6197
Frequency A	0.000262709	0.000125945	0.0001276	0.988623	0.00013678	0.000257136	0.000375846	0.00225366	0.996993	0.000375563		Frequency A	0.000383485	0.000376601	0.000126887	0.588687	0.000125723	0	0	0.000250156	0.997122	0.000375704		Frequency A	0.328888	0.000585909	0	0.747387	0.000375752	0.000501945	0.000125203	0	0.997372	0.00025047		Frequency A	0.000634759	0.00138313	0	0.995087	0.000125597	0.000126231	0	0	0.99661	0.000375799		Frequency A	0.0461514
Frequency C	0.000131354	0	0	0.00973054	0	0.000128568	0.000375846	0	0.00112768	0.000625939		Frequency C	0.000255656	0	0	0.409966	0.000502892	0	0.000250313	0	0.00175197	0.000751409		Frequency C	0	0	0.000417188	0.249591	0.000125251	0	0	0.000125172	0.000750845	0.000876644		Frequency C	0.000380856	0.000125739	0.000253261	0.00436681	0.000125597	0.000126231	0.00313244	0.000125266	0.00200879	0.00100213		Frequency C	0
Frequency G	0.000131354	0.999748	0.999362	0.000898204	0.99576	0.998843	0.998622	0.997746	0.00137827	0.00150225		Frequency G	0.000383485	0.999623	0.999873	0.00040404	0.591778	0.999874	0.999124	0.999625	0.00100113	0.00237946		Frequency G	0.00108544	0.996778	0.999305	0.000881501	0.747871	0.998996	0.998873	0.999499	0.00150169	0.00150282		Frequency G	0.000507808	0.998491	0.999747	0.000272926	0.995604	0.999116	0.996492	0.999499	0.00112994	0.00263059		Frequency G	0.000484105
Frequency T	0.999475	0.000125945	0.000510399	0.000748503	0.00410341	0.000771407	0.000626409	0	0.00050119	0.997496		Frequency T	0.998977	0	0	0.000942761	0.407594	0.000125534	0.000625782	0.000125078	0.000125141	0.996493		Frequency T	0.670026	0.00263659	0.000278125	0.00214079	0.251628	0.000501945	0.000876424	0.000375516	0.000250282	0.99737		Frequency T	0.998477	0	0	0.000272926	0.00414469	0.000631154	0.000375893	0.000375799	0.000251099	0.995991		Frequency T	0.953365
HEK293FT_pegCXCR4+5G-to-T_repeat2												HEK293FT_pegCXCR4+5G-to-T_1_repeat2												HEK293FT_pegCXCR4+5G-to-T_2_repeat2												HEK293FT_pegCXCR4+5G-to-T_3_repeat2												HEK293FT_pegCXCR4+5G-to-T_4_repeat2
Position in pegRNA	-3	-2	-1	PAM-1	PAM-2	PAM-3	1	2	3	4		Position in pegRNA	-3	-2	-1	PAM-1	PAM-2	PAM-3	1	2	3	4		Position in pegRNA	-3	-2	-1	PAM-1	PAM-2	PAM-3	1	2	3	4		Position in pegRNA	-3	-2	-1	PAM-1	PAM-2	PAM-3	1	2	3	4		Position in pegRNA	-3
Reference base	T	G	G	A	G	G	G	G	A	T		Reference base	T	G	G	A	G	G	G	G	A	T		Reference base	T	G	G	A	G	G	G	G	A	T		Reference base	T	G	G	A	G	G	G	G	A	T		Reference base	T
Read A	5	4	1	6680	0	1	0	16	7970	0		Read A	2	4	0	4388	3	2	2	1	7939	1		Read A	2132	0	2	5958	2	2	5	1	7956	2		Read A	2	5	0	6862	2	3	2	1	7935	1		Read A	301
Read C	0	0	1	41	1	0	1	0	9	4		Read C	2	0	0	2946	3	0	0	0	12	3		Read C	2	0	11	1967	2	2	0	0	15	5		Read C	1	1	2	25	1	3	14	3	16	7		Read C	0
Read G	1	7941	7829	4	7483	7966	7977	7974	9	11		Read G	2	7953	7872	7	4743	7958	7982	7977	8	10		Read G	7	7063	7856	4	5996	7974	7981	7984	6	12		Read G	2	7936	7890	3	7593	7915	7961	7969	8	13		Read G	3
Read T	7589	2	4	3	23	3	9	3	2	7965		Read T	7848	3	3	7	3195	7	3	4	6	7960		Read T	4029	17	1	19	1983	5	5	2	2	7958		Read T	7863	4	3	6	20	6	3	1	1	7963		Read T	5491
Total reads	7596	7947	7835	6728	7507	7970	7987	7993	7990	7980		Total reads	7854	7960	7875	7348	7944	7967	7987	7982	7965	7974		Total reads	6170	7080	7870	7948	7983	7983	7991	7987	7979	7977		Total reads	7868	7946	7895	6896	7616	7927	7980	7974	7960	7984		Total reads	5795
Frequency A	0.000658241	0.000503335	0.000127632	0.992866	0	0.000125471	0	0.00200175	0.997497	0		Frequency A	0.000254647	0.000502513	0	0.597169	0.000377644	0.000251036	0.000250407	0.000125282	0.996736	0.000125408		Frequency A	0.345543	0	0.00025413	0.749623	0.000250532	0.000250532	0.000625704	0.000125203	0.997117	0.000250721		Frequency A	0.000254194	0.000629247	0	0.99507	0.000262605	0.000378453	0.000250627	0.000125408	0.996859	0.000125251		Frequency A	0.0519413
Frequency C	0	0	0.000127632	0.00609394	0.000133209	0	0.000125203	0	0.00112641	0.000501253		Frequency C	0.000254647	0	0	0.400925	0.000377644	0	0	0	0.00150659	0.000376223		Frequency C	0.000324149	0	0.00139771	0.247484	0.000250532	0.000250532	0	0	0.00187993	0.000626802		Frequency C	0.000127097	0.000125849	0.000253325	0.00362529	0.000131303	0.000378453	0.00175439	0.000376223	0.00201005	0.000876754		Frequency C	0
Frequency G	0.000131648	0.999245	0.999234	0.00059453	0.996803	0.999498	0.998748	0.997623	0.00112641	0.00137845		Frequency G	0.000254647	0.999121	0.999619	0.00095264	0.597054	0.99887	0.999374	0.999374	0.00100439	0.00125408		Frequency G	0.00113452	0.997599	0.998221	0.000503271	0.751096	0.998873	0.998749	0.999624	0.000751974	0.00150432		Frequency G	0.000254194	0.998742	0.999367	0.000435035	0.99698	0.998486	0.997619	0.999373	0.00100503	0.00162826		Frequency G	0.000517688
Frequency T	0.999078	0.000251667	0.00051053	0.000445898	0.00306381	0.000376412	0.00112683	0.000375328	0.000250313	0.99812		Frequency T	0.999236	0.000376884	0.000380952	0.00095264	0.40219	0.000878624	0.00037561	0.000501128	0.000753296	0.998244		Frequency T	0.652998	0.00240113	0.000127065	0.00239054	0.248403	0.000626331	0.000625704	0.000250407	0.000250658	0.997618		Frequency T	0.999365	0.000503398	0.000379987	0.00087007	0.00262605	0.000756907	0.00037594	0.000125408	0.000125628	0.99737		Frequency T	0.947541
HEK293FT_pegCXCR4+5G-to-T_repeat3												HEK293FT_pegCXCR4+5G-to-T_1_repeat3												HEK293FT_pegCXCR4+5G-to-T_2_repeat3												HEK293FT_pegCXCR4+5G-to-T_3_repeat3												HEK293FT_pegCXCR4+5G-to-T_4_repeat3
Position in pegRNA	-3	-2	-1	PAM-1	PAM-2	PAM-3	1	2	3	4		Position in pegRNA	-3	-2	-1	PAM-1	PAM-2	PAM-3	1	2	3	4		Position in pegRNA	-3	-2	-1	PAM-1	PAM-2	PAM-3	1	2	3	4		Position in pegRNA	-3	-2	-1	PAM-1	PAM-2	PAM-3	1	2	3	4		Position in pegRNA	-3
Reference base	T	G	G	A	G	G	G	G	A	T		Reference base	T	G	G	A	G	G	G	G	A	T		Reference base	T	G	G	A	G	G	G	G	A	T		Reference base	T	G	G	A	G	G	G	G	A	T		Reference base	T
Read A	1	7	0	6544	1	1	4	15	7960	2		Read A	3	2	0	4112	2	1	1	2	7963	1		Read A	1996	2	1	6061	5	3	3	3	7972	2		Read A	2	4	0	7123	1	2	2	4	7924	4		Read A	273
Read C	1	0	0	48	3	1	1	0	13	7		Read C	0	0	0	2930	1	0	1	1	11	8		Read C	2	0	6	1872	0	2	1	0	6	6		Read C	0	0	0	23	0	2	17	0	20	3		Read C	1
Read G	3	7936	7836	2	7152	7655	7981	7965	5	10		Read G	7	7954	7891	4	4679	7962	7984	7982	5	17		Read G	2	6716	7575	12	6099	7971	7983	7990	5	13		Read G	6	7957	7904	5	7917	7923	7942	7966	7	13		Read G	3
Read T	7624	3	7	1	25	11	2	2	1	7968		Read T	7839	3	8	7	3282	8	5	2	1	7938		Read T	3803	12	2	14	1883	8	3	2	4	7965		Read T	7875	0	4	0	23	10	7	4	5	7942		Read T	4743
Total reads	7629	7946	7843	6595	7181	7668	7988	7982	7979	7987		Total reads	7849	7959	7899	7053	7964	7971	7991	7987	7980	7964		Total reads	5803	6730	7584	7959	7987	7984	7990	7995	7987	7986		Total reads	7883	7961	7908	7151	7941	7937	7968	7974	7956	7962		Total reads	5020
Frequency A	0.000131079	0.000880946	0	0.992267	0.000139256	0.000130412	0.000500751	0.00187923	0.997619	0.000250407		Frequency A	0.000382214	0.000251288	0	0.583014	0.00025113	0.000125455	0.000125141	0.000250407	0.99787	0.000125565		Frequency A	0.34396	0.000297177	0.000131857	0.761528	0.000626017	0.000375752	0.000375469	0.000375235	0.998122	0.000250438		Frequency A	0.000253711	0.000502449	0	0.996084	0.000125929	0.000251984	0.000251004	0.00050163	0.995978	0.000502386		Frequency A	0.0543825
Frequency C	0.000131079	0	0	0.00727824	0.000417769	0.000130412	0.000125188	0	0.00162928	0.000876424		Frequency C	0	0	0	0.415426	0.000125565	0	0.000125141	0.000125203	0.00137845	0.00100452		Frequency C	0.000344649	0	0.000791139	0.235205	0	0.000250501	0.000125156	0	0.000751221	0.000751315		Frequency C	0	0	0	0.00321633	0	0.000251984	0.00213353	0	0.00251383	0.00037679		Frequency C	0.000199203
Frequency G	0.000393236	0.998742	0.999107	0.00030326	0.995962	0.998305	0.999124	0.99787	0.000626645	0.00125203		Frequency G	0.000891833	0.999372	0.998987	0.000567135	0.587519	0.998871	0.999124	0.999374	0.000626566	0.00213461		Frequency G	0.000344649	0.99792	0.998813	0.00150773	0.763616	0.998372	0.999124	0.999375	0.000626017	0.00162785		Frequency G	0.000761132	0.999498	0.999494	0.000699203	0.996978	0.998236	0.996737	0.998997	0.000879839	0.00163276		Frequency G	0.00059761
Frequency T	0.999345	0.000377548	0.000892516	0.00015163	0.00348141	0.00143453	0.000250376	0.000250564	0.000125329	0.997621		Frequency T	0.998726	0.000376932	0.00101279	0.000992485	0.412104	0.00100364	0.000625704	0.000250407	0.000125313	0.996735		Frequency T	0.655351	0.00178306	0.000263713	0.00175901	0.235758	0.001002	0.000375469	0.000250156	0.000500814	0.99737		Frequency T	0.998985	0	0.000505817	0	0.00289636	0.00125992	0.000878514	0.00050163	0.000628457	0.997488		Frequency T	0.944821
[truncated: 20 more columns]

## Sheet: SITE3
HEK293FT_pegSITE3+5G-to-T_repeat1																								HEK293FT_pegSITE3+5G-to-T_1_repeat1																								HEK293FT_pegSITE3+5G-to-T_2_repeat1
Position in pegRNA	-3	-2	-1	PAM-1	PAM-2	PAM-3	1	2	3	4	5	6	7	8	9	10	11	12	13	14	15	16		Position in pegRNA	-3	-2	-1	PAM-1	PAM-2	PAM-3	1	2	3	4	5	6	7	8	9	10	11	12	13	14	15	16		Position in pegRNA	-3
Reference base	T	G	A	T	G	G	C	A	G	A	G	G	A	A	A	G	G	A	A	G	C	C		Reference base	T	G	A	T	G	G	C	A	G	A	G	G	A	A	A	G	G	A	A	G	C	C		Reference base	T
Read A	4	0	7925	0	0	0	0	7972	2581	7912	1	2	7935	7955	7957	2	2	7960	7954	3	1	2		Read A	1051	2	7910	2	4	1	0	7952	2354	7914	2	0	7924	7959	7944	2	1	7961	7950	2	4	3		Read A	4
Read C	9	1	1	0	0	0	7946	3	2	2	0	0	0	1	1	0	1	1	0	0	7872	7941		Read C	7	0	6	1	0	1	7937	0	1	5	1	1	8	4	0	0	0	0	3	0	7904	7944		Read C	3
Read G	9	7972	8	1	7685	7945	0	1	5344	4	7960	7963	6	1	2	7927	7908	0	2	7941	1	4		Read G	6	7958	6	5	6887	7967	1	5	5581	3	7958	7954	1	5	2	7946	7925	5	3	7925	1	2		Read G	13
Read T	7916	1	1	7975	245	2	3	0	2	1	0	2	0	0	0	7	1	1	0	1	2	1		Read T	6868	2	1	7979	1048	0	3	1	0	0	0	1	0	0	0	2	4	2	0	2	0	1		Read T	7925
Total reads	7938	7974	7935	7976	7930	7947	7949	7976	7929	7919	7961	7967	7941	7957	7960	7936	7913	7962	7956	7945	7876	7948		Total reads	7932	7962	7923	7987	7939	7969	7941	7958	7936	7922	7961	7956	7933	7968	7946	7950	7930	7968	7956	7929	7909	7950		Total reads	7945
Frequency A	0.000503905	0	0.99874	0	0	0	0	0.999498	0.325514	0.999116	0.000125612	0.000251036	0.999244	0.999749	0.999623	0.000252016	0.000252749	0.999749	0.999749	0.000377596	0.000126968	0.000251636		Frequency A	0.132501	0.000251193	0.998359	0.000250407	0.000503842	0.000125486	0	0.999246	0.296623	0.99899	0.000251225	0	0.998865	0.99887	0.999748	0.000251572	0.000126103	0.999121	0.999246	0.000252239	0.000505753	0.000377358		Frequency A	0.000503461
Frequency C	0.00113379	0.000125408	0.000126024	0	0	0	0.999623	0.000376128	0.000252239	0.000252557	0	0	0	0.000125676	0.000125628	0	0.000126374	0.000125597	0	0	0.999492	0.999119		Frequency C	0.000882501	0	0.000757289	0.000125203	0	0.000125486	0.999496	0	0.000126008	0.000631154	0.000125612	0.000125691	0.00100845	0.000502008	0	0	0	0	0.000377074	0	0.999368	0.999245		Frequency C	0.000377596
Frequency G	0.00113379	0.999749	0.00100819	0.000125376	0.969105	0.999748	0	0.000125376	0.673982	0.000505114	0.999874	0.999498	0.000755572	0.000125676	0.000251256	0.998866	0.999368	0	0.000251383	0.999497	0.000126968	0.000503271		Frequency G	0.00075643	0.999498	0.000757289	0.000626017	0.86749	0.999749	0.000125929	0.000628299	0.703251	0.000378692	0.999623	0.999749	0.000126056	0.00062751	0.000251699	0.999497	0.999369	0.00062751	0.000377074	0.999496	0.000126438	0.000251572		Frequency G	0.00163625
Frequency T	0.997229	0.000125408	0.000126024	0.999875	0.0308953	0.000251667	0.000377406	0	0.000252239	0.000126279	0	0.000251036	0	0	0	0.000882056	0.000126374	0.000125597	0	0.000125865	0.000253936	0.000125818		Frequency T	0.86586	0.000251193	0.000126215	0.998998	0.132007	0	0.000377786	0.00012566	0	0	0	0.000125691	0	0	0	0.000251572	0.000504414	0.000251004	0	0.000252239	0	0.000125786		Frequency T	0.997483
HEK293FT_pegSITE3+5G-to-T_repeat2																								HEK293FT_pegSITE3+5G-to-T_1_repeat2																								HEK293FT_pegSITE3+5G-to-T_2_repeat2
Position in pegRNA	-3	-2	-1	PAM-1	PAM-2	PAM-3	1	2	3	4	5	6	7	8	9	10	11	12	13	14	15	16		Position in pegRNA	-3	-2	-1	PAM-1	PAM-2	PAM-3	1	2	3	4	5	6	7	8	9	10	11	12	13	14	15	16		Position in pegRNA	-3
Reference base	T	G	A	T	G	G	C	A	G	A	G	G	A	A	A	G	G	A	A	G	C	C		Reference base	T	G	A	T	G	G	C	A	G	A	G	G	A	A	A	G	G	A	A	G	C	C		Reference base	T
Read A	6	4	7924	2	2	1	3	7959	2581	7887	2	1	7934	7957	7932	0	4	7957	7950	2	5	10		Read A	972	1	7936	0	0	3	0	7958	2361	7902	1	3	7938	7948	7938	0	3	7950	7942	1	4	13		Read A	7
Read C	2	0	6	0	1	1	7936	1	0	2	0	0	4	4	2	1	4	2	2	0	7901	7939		Read C	9	0	4	0	0	0	7947	8	2	4	0	0	3	1	1	1	0	0	0	2	7915	7921		Read C	6
Read G	11	7958	4	2	7677	7956	2	1	5362	1	7934	7949	4	5	2	7962	7919	0	5	7929	4	1		Read G	14	7962	4	7	6973	7956	3	7	5567	2	7950	7938	3	6	2	7924	7929	1	1	7937	5	5		Read G	14
Read T	7924	3	1	7964	253	5	0	0	0	0	2	4	1	0	1	5	5	0	0	5	2	1		Read T	6939	3	2	7967	981	1	0	1	4	0	1	4	3	0	1	3	2	1	2	3	1	2		Read T	7920
Total reads	7943	7965	7935	7968	7933	7963	7941	7962	7943	7890	7938	7954	7943	7966	7937	7968	7932	7959	7957	7936	7912	7951		Total reads	7934	7966	7946	7974	7954	7960	7950	7974	7934	7908	7952	7945	7947	7955	7942	7928	7934	7952	7945	7943	7925	7941		Total reads	7947
Frequency A	0.000755382	0.000502197	0.998614	0.000251004	0.000252111	0.000125581	0.000377786	0.999623	0.32494	0.99962	0.000251953	0.000125723	0.998867	0.99887	0.99937	0	0.000504286	0.999749	0.99912	0.000252016	0.000631951	0.0012577		Frequency A	0.122511	0.000125534	0.998742	0	0	0.000376884	0	0.997993	0.29758	0.999241	0.000125755	0.000377596	0.998867	0.99912	0.999496	0	0.000378119	0.999748	0.999622	0.000125897	0.000504732	0.00163707		Frequency A	0.000880836
Frequency C	0.000251794	0	0.000756144	0	0.000126056	0.000125581	0.99937	0.000125597	0	0.000253485	0	0	0.000503588	0.000502134	0.000251984	0.000125502	0.000504286	0.000251288	0.000251351	0	0.99861	0.998491		Frequency C	0.00113436	0	0.000503398	0	0	0	0.999623	0.00100326	0.00025208	0.000505817	0	0	0.000377501	0.000125707	0.000125913	0.000126135	0	0	0	0.000251794	0.998738	0.997481		Frequency C	0.000755002
Frequency G	0.00138487	0.999121	0.000504096	0.000251004	0.96773	0.999121	0.000251857	0.000125597	0.67506	0.000126743	0.999496	0.999371	0.000503588	0.000627668	0.000251984	0.999247	0.998361	0	0.000628378	0.999118	0.000505561	0.00012577		Frequency G	0.00176456	0.999498	0.000503398	0.000877853	0.876666	0.999497	0.000377358	0.000877853	0.701664	0.000252908	0.999748	0.999119	0.000377501	0.000754243	0.000251826	0.999495	0.99937	0.000125755	0.000125865	0.999245	0.000630915	0.000629644		Frequency G	0.00176167
Frequency T	0.997608	0.000376648	0.000126024	0.999498	0.0318921	0.000627904	0	0	0	0	0.000251953	0.000502892	0.000125897	0	0.000125992	0.00062751	0.000630358	0	0	0.00063004	0.000252781	0.00012577		Frequency T	0.87459	0.000376601	0.000251699	0.999122	0.123334	0.000125628	0	0.000125408	0.000504159	0	0.000125755	0.000503461	0.000377501	0	0.000125913	0.000378406	0.00025208	0.000125755	0.000251731	0.000377691	0.000126183	0.000251857		Frequency T	0.996602
HEK293FT_pegSITE3+5G-to-T_repeat3																								HEK293FT_pegSITE3+5G-to-T_1_repeat3																								HEK293FT_pegSITE3+5G-to-T_2_repeat3
Position in pegRNA	-3	-2	-1	PAM-1	PAM-2	PAM-3	1	2	3	4	5	6	7	8	9	10	11	12	13	14	15	16		Position in pegRNA	-3	-2	-1	PAM-1	PAM-2	PAM-3	1	2	3	4	5	6	7	8	9	10	11	12	13	14	15	16		Position in pegRNA	-3
Reference base	T	G	A	T	G	G	C	A	G	A	G	G	A	A	A	G	G	A	A	G	C	C		Reference base	T	G	A	T	G	G	C	A	G	A	G	G	A	A	A	G	G	A	A	G	C	C		Reference base	T
Read A	1	0	7917	4	5	4	4	7958	2553	7915	1	2	7949	7945	7946	0	5	7949	7939	0	2	4		Read A	926	2	7905	1	2	5	2	7964	2353	7913	2	2	7940	7961	7942	0	3	7945	7925	1	2	4		Read A	2
Read C	7	1	3	2	1	0	7944	3	3	1	2	0	2	1	1	0	1	0	1	1	7910	7958		Read C	4	1	4	1	0	0	7932	2	3	1	0	0	2	2	2	0	1	3	1	1	7894	7946		Read C	5
Read G	8	7960	5	2	7657	7958	2	1	5380	7	7936	7950	2	3	0	7933	7923	3	3	7930	2	1		Read G	13	7955	7	2	7012	7948	3	8	5604	3	7951	7932	3	2	1	7943	7934	1	3	7927	1	3		Read G	8
Read T	7927	1	3	7967	281	2	1	0	4	0	3	2	0	0	0	2	1	0	1	2	0	1		Read T	6986	5	2	7969	936	2	0	2	4	0	2	2	1	0	1	5	4	0	0	1	0	1		Read T	7924
Total reads	7943	7962	7928	7975	7944	7964	7951	7962	7940	7923	7942	7954	7953	7949	7947	7935	7930	7952	7944	7933	7914	7964		Total reads	7929	7963	7919	7973	7950	7955	7937	7976	7964	7917	7955	7936	7946	7965	7946	7948	7942	7949	7929	7930	7897	7954		Total reads	7939
Frequency A	0.000125897	0	0.998613	0.000501567	0.000629406	0.00050226	0.000503081	0.999498	0.321537	0.99899	0.000125913	0.000251446	0.999497	0.999497	0.999874	0	0.000630517	0.999623	0.999371	0	0.000252717	0.00050226		Frequency A	0.116786	0.000251162	0.998232	0.000125423	0.000251572	0.000628536	0.000251984	0.998495	0.295455	0.999495	0.000251414	0.000252016	0.999245	0.999498	0.999497	0	0.000377739	0.999497	0.999496	0.000126103	0.000253261	0.000502892		Frequency A	0.000251921
Frequency C	0.000881279	0.000125597	0.000378406	0.000250784	0.000125881	0	0.99912	0.00037679	0.000377834	0.000126215	0.000251826	0	0.000251477	0.000125802	0.000125834	0	0.000126103	0	0.000125881	0.000126056	0.999495	0.999247		Frequency C	0.000504477	0.000125581	0.000505114	0.000125423	0	0	0.99937	0.000250752	0.000376695	0.00012631	0	0	0.000251699	0.000251099	0.000251699	0	0.000125913	0.000377406	0.000126119	0.000126103	0.99962	0.998994		Frequency C	0.000629802
Frequency G	0.00100718	0.999749	0.000630676	0.000250784	0.963872	0.999247	0.000251541	0.000125597	0.677582	0.000883504	0.999245	0.999497	0.000251477	0.000377406	0	0.999748	0.999117	0.000377264	0.000377644	0.999622	0.000252717	0.000125565		Frequency G	0.00163955	0.998995	0.00088395	0.000250847	0.882013	0.99912	0.000377977	0.00100301	0.703666	0.000378931	0.999497	0.999496	0.000377548	0.000251099	0.000125849	0.999371	0.998993	0.000125802	0.000378358	0.999622	0.00012663	0.000377169		Frequency G	0.00100768
Frequency T	0.997986	0.000125597	0.000378406	0.998997	0.0353726	0.00025113	0.00012577	0	0.000503778	0	0.000377739	0.000251446	0	0	0	0.000252048	0.000126103	0	0.000125881	0.000252111	0	0.000125565		Frequency T	0.881069	0.000627904	0.000252557	0.999498	0.117736	0.000251414	0	0.000250752	0.00050226	0	0.000251414	0.000252016	0.000125849	0	0.000125849	0.000629089	0.000503651	0	0	0.000126103	0	0.000125723		Frequency T	0.998111
[truncated: 113 more columns]

## Sheet: PRNP
HEK293FT_pegPRNP+6G-to-T_repeat1																										HEK293FT_pegPRNP+6G-to-T_1_repeat1
Position in pegRNA	-3	-2	-1	PAM-1	PAM-2	PAM-3	1	2	3	4	5	6	7	8	9	10	11	12	13	14	15	16	17	18		Position in pegRNA	-3	-2	-1	PAM-1	PAM-2	PAM-3	1	2	3	4	5	6	7	8	9	10	11	12	13	14	15	16	17
Reference base	T	G	G	C	G	G	C	T	A	C	A	T	G	C	T	G	G	G	A	A	G	T	G	C		Reference base	T	G	G	C	G	G	C	T	A	C	A	T	G	C	T	G	G	G	A	A	G	T	G
Read A	0	3	1	3	1	3	2	0	7985	0	7989	0	3	3	0	1	2	0	7989	7981	2	3	4	1		Read A	0	1520	0	2	2	3	1	0	7992	2	7990	0	5	4	0	0	1	0	7990	7989	0	4	3
Read C	2	1	0	7977	1	0	7982	2	0	7973	1	1	1	7983	5	0	0	0	3	2	0	1	1	7969		Read C	2	0	0	7987	0	1	7981	3	1	7983	0	7	0	7987	4	0	0	0	3	0	0	4	0
Read G	3	7983	7981	1	7979	6874	0	2	4	1	1	2	7984	0	8	7974	7971	7972	3	2	7982	3	7987	0		Read G	5	6447	7991	0	7981	6409	3	0	0	0	2	0	7986	1	1	7969	7967	7967	5	2	7992	7	7982
Read T	7990	3	0	4	2	1096	0	7980	1	1	1	7967	1	1	7975	3	3	1	0	0	1	7959	2	3		Read T	7988	5	1	2	1	1579	3	7985	0	1	1	7981	1	0	7981	0	0	1	0	0	1	7944	2
Total reads	7995	7990	7982	7985	7983	7973	7984	7984	7990	7975	7992	7970	7989	7987	7988	7978	7976	7973	7995	7985	7985	7966	7994	7973		Total reads	7995	7972	7992	7991	7984	7992	7988	7988	7993	7986	7993	7988	7992	7992	7986	7969	7968	7968	7998	7991	7993	7959	7987
Frequency A	0	0.000375469	0.000125282	0.000375704	0.000125266	0.00037627	0.000250501	0	0.999374	0	0.999625	0	0.000375516	0.00037561	0	0.000125345	0.000250752	0	0.99925	0.999499	0.00025047	0.000376601	0.000500375	0.000125423		Frequency A	0	0.190667	0	0.000250282	0.000250501	0.000375375	0.000125188	0	0.999875	0.000250438	0.999625	0	0.000625626	0.000500501	0	0	0.000125502	0	0.999	0.99975	0	0.000502576	0.00037561
Frequency C	0.000250156	0.000125156	0	0.998998	0.000125266	0	0.999749	0.000250501	0	0.999749	0.000125125	0.000125471	0.000125172	0.999499	0.000625939	0	0	0	0.000375235	0.00025047	0	0.000125534	0.000125094	0.999498		Frequency C	0.000250156	0	0	0.999499	0	0.000125125	0.999124	0.000375563	0.000125109	0.999624	0	0.000876314	0	0.999374	0.000500877	0	0	0	0.000375094	0	0	0.000502576	0
Frequency G	0.000375235	0.999124	0.999875	0.000125235	0.999499	0.86216	0	0.000250501	0.000500626	0.000125392	0.000125125	0.000250941	0.999374	0	0.0010015	0.999499	0.999373	0.999875	0.000375235	0.00025047	0.999624	0.000376601	0.999124	0		Frequency G	0.000625391	0.808705	0.999875	0	0.999624	0.801927	0.000375563	0	0	0	0.000250219	0	0.999249	0.000125125	0.000125219	1	0.999874	0.999874	0.000625156	0.000250282	0.999875	0.000879507	0.999374
Frequency T	0.999375	0.000375469	0	0.000500939	0.000250532	0.137464	0	0.999499	0.000125156	0.000125392	0.000125125	0.999624	0.000125172	0.000125203	0.998373	0.000376034	0.000376128	0.000125423	0	0	0.000125235	0.999121	0.000250188	0.00037627		Frequency T	0.999124	0.000627195	0.000125125	0.000250282	0.000125251	0.197573	0.000375563	0.999624	0	0.000125219	0.000125109	0.999124	0.000125125	0	0.999374	0	0	0.000125502	0	0	0.000125109	0.998115	0.000250407
HEK293FT_pegPRNP+6G-to-T_repeat2																										HEK293FT_pegPRNP+6G-to-T_1_repeat2
Position in pegRNA	-3	-2	-1	PAM-1	PAM-2	PAM-3	1	2	3	4	5	6	7	8	9	10	11	12	13	14	15	16	17	18		Position in pegRNA	-3	-2	-1	PAM-1	PAM-2	PAM-3	1	2	3	4	5	6	7	8	9	10	11	12	13	14	15	16	17
Reference base	T	G	G	C	G	G	C	T	A	C	A	T	G	C	T	G	G	G	A	A	G	T	G	C		Reference base	T	G	G	C	G	G	C	T	A	C	A	T	G	C	T	G	G	G	A	A	G	T	G
Read A	0	3	4	6	4	1	2	1	7987	1	7972	0	1	9	4	3	5	3	7969	7944	3	6	3	4		Read A	3	1326	3	1	8	3	1	4	7972	1	7978	1	4	4	7	3	4	3	7970	7948	1	3	4
Read C	3	1	4	7852	0	1	7953	3	0	7955	1	0	0	7954	0	0	0	0	3	3	3	6	1	7955		Read C	3	0	1	7855	0	0	7900	3	3	7929	1	0	0	7940	1	0	0	2	0	0	0	3	1
Read G	6	7909	7876	2	7852	6955	4	10	2	0	2	8	7956	3	14	7967	7934	7927	7	3	7931	23	7940	2		Read G	7	6567	7885	1	7876	6488	1	10	3	1	6	7	7939	1	9	7953	7947	7922	11	8	7937	24	7929
Read T	7907	7	8	5	6	949	1	7922	0	0	0	7916	8	2	7947	5	6	4	3	2	7	7835	9	6		Read T	7897	5	5	9	6	1426	1	7926	0	2	0	7917	10	3	7948	9	4	6	1	2	5	7869	12
Total reads	7916	7920	7892	7865	7862	7906	7960	7936	7989	7956	7975	7924	7965	7968	7965	7975	7945	7934	7982	7952	7944	7870	7953	7967		Total reads	7910	7898	7894	7866	7890	7917	7903	7943	7978	7933	7985	7925	7953	7948	7965	7965	7955	7933	7982	7958	7943	7899	7946
Frequency A	0	0.000378788	0.000506842	0.000762873	0.000508776	0.000126486	0.000251256	0.000126008	0.99975	0.000125691	0.999624	0	0.000125549	0.00112952	0.000502197	0.000376176	0.000629327	0.000378119	0.998371	0.998994	0.000377644	0.000762389	0.000377216	0.000502071		Frequency A	0.000379267	0.167891	0.000380035	0.000127129	0.00101394	0.000378931	0.000126534	0.000503588	0.999248	0.000126056	0.999123	0.000126183	0.000502955	0.000503271	0.000878845	0.000376648	0.000502828	0.000378167	0.998497	0.998743	0.000125897	0.000379795	0.000503398
Frequency C	0.000378979	0.000126263	0.000506842	0.998347	0	0.000126486	0.999121	0.000378024	0	0.999874	0.000125392	0	0	0.998243	0	0	0	0	0.000375846	0.000377264	0.000377644	0.000762389	0.000125739	0.998494		Frequency C	0.000379267	0	0.000126678	0.998602	0	0	0.99962	0.000377691	0.000376034	0.999496	0.000125235	0	0	0.998993	0.000125549	0	0	0.000252111	0	0	0	0.000379795	0.000125849
Frequency G	0.000757959	0.998611	0.997973	0.000254291	0.998728	0.879712	0.000502513	0.00126008	0.000250344	0	0.000250784	0.00100959	0.99887	0.000376506	0.00175769	0.998997	0.998615	0.999118	0.000876973	0.000377264	0.998364	0.00292249	0.998365	0.000251036		Frequency G	0.000884956	0.831476	0.99886	0.000127129	0.998226	0.819502	0.000126534	0.00125897	0.000376034	0.000126056	0.000751409	0.000883281	0.99824	0.000125818	0.00112994	0.998493	0.998994	0.998613	0.0013781	0.00100528	0.999245	0.00303836	0.997861
Frequency T	0.998863	0.000883838	0.00101368	0.000635728	0.000763165	0.120035	0.000125628	0.998236	0	0	0	0.99899	0.00100439	0.000251004	0.99774	0.000626959	0.000755192	0.000504159	0.000375846	0.000251509	0.000881168	0.995553	0.00113165	0.000753107		Frequency T	0.998357	0.000633072	0.000633392	0.00114416	0.000760456	0.180119	0.000126534	0.99786	0	0.000252111	0	0.998991	0.00125739	0.000377453	0.997866	0.00112994	0.000502828	0.000756334	0.000125282	0.000251319	0.000629485	0.996202	0.00151019
HEK293FT_pegPRNP+6G-to-T_repeat3																										HEK293FT_pegPRNP+6G-to-T_1_repeat3
Position in pegRNA	-3	-2	-1	PAM-1	PAM-2	PAM-3	1	2	3	4	5	6	7	8	9	10	11	12	13	14	15	16	17	18		Position in pegRNA	-3	-2	-1	PAM-1	PAM-2	PAM-3	1	2	3	4	5	6	7	8	9	10	11	12	13	14	15	16	17
Reference base	T	G	G	C	G	G	C	T	A	C	A	T	G	C	T	G	G	G	A	A	G	T	G	C		Reference base	T	G	G	C	G	G	C	T	A	C	A	T	G	C	T	G	G	G	A	A	G	T	G
Read A	0	2	5	2	11	2	2	2	7967	1	7925	1	3	4	1	2	3	3	7687	7702	4	2	3	3		Read A	1	1389	6	2	16	2	3	3	7966	5	7898	3	6	1	4	1	2	3	7627	7758	0	3	4
Read C	2	2	1	7865	1	0	7879	3	0	7874	2	1	0	7931	3	2	0	0	5	0	2	4	2	7976		Read C	1	1	0	7893	1	0	7911	14	0	7865	1	3	0	7953	2	0	1	2	2	1	3	0	1
Read G	14	7929	7923	4	7902	6887	0	11	5	2	2	4	7930	3	10	7781	7738	7717	10	4	7689	26	7967	0		Read G	7	6460	7899	2	7885	6436	2	14	2	3	15	4	7920	0	11	7759	7755	7706	8	5	7711	17	7973
Read T	7914	6	5	7	7	1049	3	7915	0	1	1	7848	6	6	7921	9	6	10	2	1	4	7844	5	8		Read T	7937	6	12	6	3	1492	2	7896	0	2	2	7862	10	1	7922	6	3	4	1	3	3	7731	5
Total reads	7930	7939	7934	7878	7921	7938	7884	7931	7972	7879	7930	7854	7939	7944	7935	7794	7748	7730	7704	7707	7699	7876	7977	7987		Total reads	7946	7856	7917	7903	7905	7930	7918	7927	7968	7875	7916	7872	7936	7955	7939	7766	7761	7715	7638	7767	7717	7751	7983
Frequency A	0	0.000251921	0.000630199	0.000253872	0.00138871	0.000251953	0.000253678	0.000252175	0.999373	0.00012692	0.999369	0.000127324	0.000377881	0.000503525	0.000126024	0.000256608	0.000387197	0.000388098	0.997793	0.999351	0.000519548	0.000253936	0.000376081	0.00037561		Frequency A	0.000125849	0.176808	0.000757863	0.000253068	0.00202404	0.000252207	0.000378884	0.000378453	0.999749	0.000634921	0.997726	0.000381098	0.000756048	0.000125707	0.000503842	0.000128766	0.000257699	0.000388853	0.99856	0.998841	0	0.000387047	0.000501065
Frequency C	0.000252207	0.000251921	0.00012604	0.99835	0.000126247	0	0.999366	0.000378263	0	0.999365	0.000252207	0.000127324	0	0.998364	0.000378072	0.000256608	0	0	0.000649013	0	0.000259774	0.000507872	0.000250721	0.998623		Frequency C	0.000125849	0.000127291	0	0.998735	0.000126502	0	0.999116	0.00176612	0	0.99873	0.000126326	0.000381098	0	0.999749	0.000251921	0	0.000128849	0.000259235	0.000261849	0.00012875	0.000388752	0	0.000125266
Frequency G	0.00176545	0.99874	0.998614	0.000507743	0.997601	0.867599	0	0.00138696	0.000627195	0.000253839	0.000252207	0.000509295	0.998866	0.000377644	0.00126024	0.998332	0.998709	0.998318	0.00129803	0.000519009	0.998701	0.00330117	0.998746	0		Frequency G	0.000880946	0.822301	0.997726	0.000253068	0.99747	0.811602	0.000252589	0.00176612	0.000251004	0.000380952	0.0018949	0.00050813	0.997984	0	0.00138556	0.999099	0.999227	0.998833	0.00104739	0.000643749	0.999222	0.00219327	0.998747
Frequency T	0.997982	0.000755763	0.000630199	0.00088855	0.000883727	0.132149	0.000380518	0.997983	0	0.00012692	0.000126103	0.999236	0.000755763	0.000755287	0.998236	0.00115473	0.000774393	0.00129366	0.000259605	0.000129752	0.000519548	0.995937	0.000626802	0.00100163		Frequency T	0.998867	0.000763747	0.00151573	0.000759205	0.000379507	0.188146	0.000252589	0.996089	0	0.000253968	0.000252653	0.99873	0.00126008	0.000125707	0.997859	0.000772599	0.000386548	0.000518471	0.000130924	0.00038625	0.000388752	0.99742	0.000626331
[truncated: 226 more columns]

## Sheet: RUNX1
HEK293FT_pegRUNX1+6G-to-C_repeat1																										HEK293FT_pegRUNX1+6G-to-C_1_repeat1
Position in pegRNA	-3	-2	-1	PAM-1	PAM-2	PAM-3	1	2	3	4	5	6	7	8	9	10	11	12	13	14	15	16	17	18		Position in pegRNA	-3	-2	-1	PAM-1	PAM-2	PAM-3	1	2	3	4	5	6	7	8	9	10	11	12	13	14	15	16	17
Reference base	C	G	A	T	G	G	C	T	T	C	A	G	A	C	A	G	C	A	T	A	T	T	T	G		Reference base	C	G	A	T	G	G	C	T	T	C	A	G	A	C	A	G	C	A	T	A	T	T	T
Read A	7	8	7972	2	5	4	5	5	2	7	7948	5	7979	2	7973	0	4	7951	1	7932	1	0	2	9		Read A	2	9	7984	1	5	3	4	2	6	7	7979	2	7976	2	7983	2	4	7941	2	7946	4	1	0
Read C	7950	2	5	8	2	1651	7954	4	1	7963	1	0	2	7954	1	0	7948	1	0	3	4	2	3	0		Read C	7956	2	2	1228	2	1237	7965	4	0	7972	2	0	3	7954	0	0	7945	1	4	5	0	1	1
Read G	1	7935	1	2	7940	6246	0	5	5	0	11	7963	1	0	3	7966	1	2	6	3	7	5	6	7941		Read G	1	7962	5	4	7943	6678	0	3	1	0	3	7968	1	0	2	7972	1	1	10	2	8	4	1
Read T	6	2	0	7929	3	5	1	7933	7932	1	1	1	0	1	0	3	3	0	7958	0	7954	7934	7953	5		Read T	2	0	0	6676	3	2	3	7963	7942	0	0	1	0	1	2	2	0	0	7946	0	7958	7957	7949
Total reads	7964	7947	7978	7941	7950	7906	7960	7948	7940	7971	7961	7969	7982	7957	7978	7969	7956	7954	7965	7938	7966	7941	7964	7955		Total reads	7961	7973	7991	7909	7953	7920	7972	7972	7949	7979	7984	7971	7980	7957	7987	7976	7950	7943	7962	7953	7970	7963	7951
Frequency A	0.000878955	0.00100667	0.999248	0.000251857	0.000628931	0.000505945	0.000628141	0.000629089	0.000251889	0.000878183	0.998367	0.000627431	0.999624	0.000251351	0.999373	0	0.000502765	0.999623	0.000125549	0.999244	0.000125534	0	0.00025113	0.00113136		Frequency A	0.000251225	0.00112881	0.999124	0.000126438	0.000628694	0.000378788	0.000501756	0.000250878	0.000754812	0.000877303	0.999374	0.00025091	0.999499	0.000251351	0.999499	0.000250752	0.000503145	0.999748	0.000251193	0.99912	0.000501882	0.000125581	0
Frequency C	0.998242	0.000251667	0.000626723	0.00100743	0.000251572	0.208829	0.999246	0.000503271	0.000125945	0.998996	0.000125612	0	0.000250564	0.999623	0.000125345	0	0.998994	0.000125723	0	0.000377929	0.000502134	0.000251857	0.000376695	0		Frequency C	0.999372	0.000250847	0.000250282	0.155266	0.000251477	0.156187	0.999122	0.000501756	0	0.999123	0.000250501	0	0.00037594	0.999623	0	0	0.999371	0.000125897	0.000502386	0.000628694	0	0.000125581	0.00012577
Frequency G	0.000125565	0.99849	0.000125345	0.000251857	0.998742	0.790033	0	0.000629089	0.000629723	0	0.00138174	0.999247	0.000125282	0	0.000376034	0.999624	0.000125691	0.000251446	0.000753296	0.000377929	0.000878735	0.000629644	0.00075339	0.99824		Frequency G	0.000125612	0.99862	0.000625704	0.000505753	0.998743	0.843182	0	0.000376317	0.000125802	0	0.000375752	0.999624	0.000125313	0	0.000250407	0.999498	0.000125786	0.000125897	0.00125597	0.000251477	0.00100376	0.000502323	0.00012577
Frequency T	0.00075339	0.000251667	0	0.998489	0.000377358	0.000632431	0.000125628	0.998113	0.998992	0.000125455	0.000125612	0.000125486	0	0.000125676	0	0.000376459	0.000377074	0	0.999121	0	0.998494	0.999118	0.998619	0.000628536		Frequency T	0.000251225	0	0	0.844102	0.000377216	0.000252525	0.000376317	0.998871	0.999119	0	0	0.000125455	0	0.000125676	0.000250407	0.000250752	0	0	0.99799	0	0.998494	0.999247	0.999748
HEK293FT_pegRUNX1+6G-to-C_repeat2																										HEK293FT_pegRUNX1+6G-to-C_1_repeat2
Position in pegRNA	-3	-2	-1	PAM-1	PAM-2	PAM-3	1	2	3	4	5	6	7	8	9	10	11	12	13	14	15	16	17	18		Position in pegRNA	-3	-2	-1	PAM-1	PAM-2	PAM-3	1	2	3	4	5	6	7	8	9	10	11	12	13	14	15	16	17
Reference base	C	G	A	T	G	G	C	T	T	C	A	G	A	C	A	G	C	A	T	A	T	T	T	G		Reference base	C	G	A	T	G	G	C	T	T	C	A	G	A	C	A	G	C	A	T	A	T	T	T
Read A	1	2	7976	2	5	3	0	2	1	3	7912	2	7920	2	7957	12	2	7946	2	7950	1	0	0	2		Read A	4	2	7941	3	6	8	7	1	5	9	7940	1	7949	4	7966	2	7	7947	6	7958	3	0	0
Read C	7957	1	1	1	1	1369	7967	1	0	7965	0	1	2	7870	2	1	7877	1	2	2	0	2	3	0		Read C	7924	2	7	1120	2	1168	7944	1	1	7948	4	3	9	7893	3	1	7843	8	1	6	2	2	3
Read G	0	7942	3	11	7904	6561	5	10	8	0	4	7932	5	5	1	7937	2	4	19	8	12	8	12	7950		Read G	3	7924	5	13	7889	6773	3	11	4	4	1	7956	6	2	5	7921	4	8	12	4	13	8	11
Read T	2	4	5	7956	8	4	2	7956	7944	0	0	6	1	1	3	9	5	3	7890	0	7896	7927	7948	5		Read T	6	7	1	6779	7	9	2	7921	7943	4	4	3	0	0	1	1	4	1	7887	1	7927	7951	7943
Total reads	7960	7949	7985	7970	7918	7937	7974	7969	7953	7968	7916	7941	7928	7878	7963	7959	7886	7954	7913	7960	7909	7937	7963	7957		Total reads	7937	7935	7954	7915	7904	7958	7956	7934	7953	7965	7949	7963	7964	7899	7975	7925	7858	7964	7906	7969	7945	7961	7957
Frequency A	0.000125628	0.000251604	0.998873	0.000250941	0.000631473	0.000377977	0	0.000250973	0.000125739	0.000376506	0.999495	0.000251857	0.998991	0.000253872	0.999247	0.00150773	0.000253614	0.998994	0.000252749	0.998744	0.000126438	0	0	0.000251351		Frequency A	0.0005	0.0003	0.9984	0.0004	0.0008	0.001	0.0009	0.0001	0.0006	0.0011	0.9989	0.0001	0.9981	0.0005	0.9989	0.0003	0.0009	0.9979	0.0008	0.9986	0.0004	0	0
Frequency C	0.999623	0.000125802	0.000125235	0.000125471	0.000126295	0.172483	0.999122	0.000125486	0	0.999623	0	0.000125929	0.00025227	0.998985	0.000251162	0.000125644	0.998859	0.000125723	0.000252749	0.000251256	0	0.000251984	0.000376742	0		Frequency C	0.9984	0.0003	0.0009	0.1415	0.0003	0.1468	0.9985	0.0001	0.0001	0.9979	0.0005	0.0004	0.0011	0.9992	0.0004	0.0001	0.9981	0.001	0.0001	0.0008	0.0003	0.0003	0.0004
Frequency G	0	0.999119	0.000375704	0.00138018	0.998232	0.826635	0.000627038	0.00125486	0.00100591	0	0.000505306	0.998867	0.000630676	0.000634679	0.000125581	0.997236	0.000253614	0.000502892	0.00240111	0.00100503	0.00151726	0.00100794	0.00150697	0.99912		Frequency G	0.0004	0.9986	0.0006	0.0016	0.9981	0.8511	0.0004	0.0014	0.0005	0.0005	0.0001	0.9991	0.0008	0.0003	0.0006	0.9995	0.0005	0.001	0.0015	0.0005	0.0016	0.001	0.0014
Frequency T	0.000251256	0.000503208	0.000626174	0.998243	0.00101036	0.000503969	0.000250815	0.998369	0.998868	0	0	0.000755572	0.000126135	0.000126936	0.000376742	0.0011308	0.000634035	0.000377169	0.997093	0	0.998356	0.99874	0.998116	0.000628378		Frequency T	0.0008	0.0009	0.0001	0.8565	0.0009	0.0011	0.0003	0.9984	0.9987	0.0005	0.0005	0.0004	0	0	0.0001	0.0001	0.0005	0.0001	0.9976	0.0001	0.9977	0.9987	0.9982
HEK293FT_pegRUNX1+6G-to-C_repeat3																										HEK293FT_pegRUNX1+6G-to-C_1_repeat3
Position in pegRNA	-3	-2	-1	PAM-1	PAM-2	PAM-3	1	2	3	4	5	6	7	8	9	10	11	12	13	14	15	16	17	18		Position in pegRNA	-3	-2	-1	PAM-1	PAM-2	PAM-3	1	2	3	4	5	6	7	8	9	10	11	12	13	14	15	16	17
Reference base	C	G	A	T	G	G	C	T	T	C	A	G	A	C	A	G	C	A	T	A	T	T	T	G		Reference base	C	G	A	T	G	G	C	T	T	C	A	G	A	C	A	G	C	A	T	A	T	T	T
Read A	3	5	7979	1	1	2	2	2	1	1	7946	0	7956	2	7953	25	2	7951	2	7959	3	0	0	2		Read A	8	2	7980	4	5	3	1	1	0	6	7952	1	7953	0	7965	7	7	7952	4	7967	5	2	2
Read C	7953	2	3	2	3	1277	7966	2	0	7974	3	0	1	7889	0	1	7906	3	2	3	2	1	0	0		Read C	7948	0	3	1151	2	1191	7973	3	0	7970	0	0	2	7916	1	2	7913	0	0	5	1	0	2
Read G	3	7947	4	11	7925	6676	5	7	10	1	3	7959	3	3	5	7927	1	6	13	7	14	15	9	7962		Read G	1	7932	3	7	7927	6765	2	5	10	2	3	7960	3	3	1	7950	0	2	14	2	11	8	5
Read T	5	8	1	7967	6	3	2	7961	7958	5	3	2	2	3	0	8	6	3	7912	2	7922	7949	7962	10		Read T	9	8	0	6773	8	7	6	7969	7959	1	2	7	0	1	2	9	1	3	7912	2	7901	7953	7963
Total reads	7964	7962	7987	7981	7935	7958	7975	7972	7969	7981	7955	7961	7962	7897	7958	7961	7915	7963	7929	7971	7941	7965	7971	7974		Total reads	7966	7942	7986	7935	7942	7966	7982	7978	7969	7979	7957	7968	7958	7920	7969	7968	7921	7957	7930	7976	7918	7963	7972
Frequency A	0.000376695	0.000627983	0.998998	0.000125298	0.000126024	0.000251319	0.000250784	0.000250878	0.000125486	0.000125298	0.998869	0	0.999246	0.000253261	0.999372	0.00314031	0.000252685	0.998493	0.000252239	0.998495	0.000377786	0	0	0.000250815		Frequency A	0.00100427	0.000251826	0.999249	0.000504096	0.000629564	0.000376601	0.000125282	0.000125345	0	0.000751974	0.999372	0.000125502	0.999372	0	0.999498	0.000878514	0.000883727	0.999372	0.000504414	0.998872	0.000631473	0.000251162	0.000250878
Frequency C	0.998619	0.000251193	0.00037561	0.000250595	0.000378072	0.160467	0.998871	0.000250878	0	0.999123	0.000377121	0	0.000125597	0.998987	0	0.000125612	0.998863	0.000376742	0.000252239	0.000376364	0.000251857	0.000125549	0	0		Frequency C	0.99774	0	0.000375657	0.145054	0.000251826	0.14951	0.998872	0.000376034	0	0.998872	0	0	0.000251319	0.999495	0.000125486	0.000251004	0.99899	0	0	0.000626881	0.000126295	0	0.000250878
Frequency G	0.000376695	0.998116	0.000500814	0.00137827	0.99874	0.838904	0.000626959	0.000878073	0.00125486	0.000125298	0.000377121	0.999749	0.00037679	0.000379891	0.000628299	0.995729	0.000126342	0.000753485	0.00163955	0.000878183	0.001763	0.00188324	0.00112909	0.998495		Frequency G	0.000125534	0.998741	0.000375657	0.000882168	0.998111	0.849234	0.000250564	0.000626723	0.00125486	0.000250658	0.000377027	0.998996	0.000376979	0.000378788	0.000125486	0.997741	0	0.000251351	0.00176545	0.000250752	0.00138924	0.00100465	0.000627195
Frequency T	0.000627825	0.00100477	0.000125203	0.998246	0.000756144	0.000376979	0.000250784	0.99862	0.99862	0.000626488	0.000377121	0.000251225	0.000251193	0.000379891	0	0.0010049	0.000758054	0.000376742	0.997856	0.00025091	0.997607	0.997991	0.998871	0.00125408		Frequency T	0.0011298	0.0010073	0	0.85356	0.0010073	0.000878735	0.000751691	0.998872	0.998745	0.000125329	0.000251351	0.000878514	0	0.000126263	0.000250973	0.00112952	0.000126247	0.000377027	0.99773	0.000250752	0.997853	0.998744	0.998871
[truncated: 226 more columns]

## Sheet: VEGFA
HEK293FT_pegVEGFA+5G-to-T_repeat1																								HEK293FT_pegVEGFA+5G-to-T_1_repeat1																								HEK293FT_pegVEGFA+5G-to-T_2_repeat1
Position in pegRNA	-3	-2	-1	PAM-1	PAM-2	PAM-3	1	2	3	4	5	6	7	8	9	10	11	12	13	14	15	16		Position in pegRNA	-3	-2	-1	PAM-1	PAM-2	PAM-3	1	2	3	4	5	6	7	8	9	10	11	12	13	14	15	16		Position in pegRNA	-3
Reference base	T	G	A	G	G	G	C	T	C	C	A	G	A	T	G	G	C	A	C	A	T	T		Reference base	T	G	A	G	G	G	C	T	C	C	A	G	A	T	G	G	C	A	C	A	T	T		Reference base	T
Read A	0	0	7988	7	0	1	0	2	0	0	7995	0	7994	1	2	6	1	7994	2	7993	0	0		Read A	4	1	7995	3	1	3	1	4	2	1	7995	0	7992	0	1	2	1	7993	1	7997	0	0		Read A	2
Read C	11	0	2	0	0	0	7990	6	7976	7993	0	2	1	0	2	2	7988	0	7981	0	1	2		Read C	4860	1	0	0	3	1	7994	3	7979	7997	0	2	3	2	1	0	7992	0	7978	0	1	1		Read C	3993
Read G	5	7981	5	7984	3296	7993	2	3	2	2	1	7991	2	4	7980	7979	1	3	1	2	2	5		Read G	0	7985	4	7993	3044	7992	0	2	1	0	3	7983	2	0	7981	7989	0	4	1	0	4	6		Read G	2
Read T	7970	8	0	7	4684	1	5	7985	1	0	0	1	0	7986	3	0	2	1	0	0	7986	7990		Read T	3096	5	0	2	4943	1	3	7983	2	0	0	4	0	7986	1	2	1	0	0	0	7986	7982		Read T	3952
Total reads	7986	7989	7995	7998	7980	7995	7997	7996	7979	7995	7996	7994	7997	7991	7987	7987	7992	7998	7984	7995	7989	7997		Total reads	7960	7992	7999	7998	7991	7997	7998	7992	7984	7998	7998	7989	7997	7988	7985	7993	7995	7997	7980	7997	7991	7989		Total reads	7949
Frequency A	0	0	0.999124	0.000875219	0	0.000125078	0	0.000250125	0	0	0.999875	0	0.999625	0.000125141	0.000250407	0.000751221	0.000125125	0.9995	0.000250501	0.99975	0	0		Frequency A	0.000502513	0.000125125	0.9995	0.000375094	0.000125141	0.000375141	0.000125031	0.000500501	0.000250501	0.000125031	0.999625	0	0.999375	0	0.000125235	0.000250219	0.000125078	0.9995	0.000125313	1	0	0		Frequency A	0.000251604
Frequency C	0.00137741	0	0.000250156	0	0	0	0.999125	0.000750375	0.999624	0.99975	0	0.000250188	0.000125047	0	0.000250407	0.000250407	0.999499	0	0.999624	0	0.000125172	0.000250094		Frequency C	0.610553	0.000125125	0	0	0.000375422	0.000125047	0.9995	0.000375375	0.999374	0.999875	0	0.000250344	0.000375141	0.000250376	0.000125235	0	0.999625	0	0.999749	0	0.000125141	0.000125172		Frequency C	0.502327
Frequency G	0.000626096	0.998999	0.000625391	0.99825	0.413033	0.99975	0.000250094	0.000375188	0.000250658	0.000250156	0.000125063	0.999625	0.000250094	0.000500563	0.999124	0.998998	0.000125125	0.000375094	0.000125251	0.000250156	0.000250344	0.000625234		Frequency G	0	0.999124	0.000500063	0.999375	0.380929	0.999375	0	0.00025025	0.000125251	0	0.000375094	0.999249	0.000250094	0	0.999499	0.9995	0	0.000500188	0.000125313	0	0.000500563	0.000751033		Frequency G	0.000251604
Frequency T	0.997996	0.00100138	0	0.000875219	0.586967	0.000125078	0.000625234	0.998624	0.000125329	0	0	0.000125094	0	0.999374	0.00037561	0	0.00025025	0.000125031	0	0	0.999624	0.999125		Frequency T	0.388945	0.000625626	0	0.000250063	0.618571	0.000125047	0.000375094	0.998874	0.000250501	0	0	0.000500688	0	0.99975	0.000125235	0.000250219	0.000125078	0	0	0	0.999374	0.999124		Frequency T	0.497169
HEK293FT_pegVEGFA+5G-to-T_repeat2																								HEK293FT_pegVEGFA+5G-to-T_1_repeat2																								HEK293FT_pegVEGFA+5G-to-T_2_repeat2
Position in pegRNA	-3	-2	-1	PAM-1	PAM-2	PAM-3	1	2	3	4	5	6	7	8	9	10	11	12	13	14	15	16		Position in pegRNA	-3	-2	-1	PAM-1	PAM-2	PAM-3	1	2	3	4	5	6	7	8	9	10	11	12	13	14	15	16		Position in pegRNA	-3
Reference base	T	G	A	G	G	G	C	T	C	C	A	G	A	T	G	G	C	A	C	A	T	T		Reference base	T	G	A	G	G	G	C	T	C	C	A	G	A	T	G	G	C	A	C	A	T	T		Reference base	T
Read A	0	1	7987	3	1	1	1	3	1	2	7995	1	7996	0	1	14	1	7997	1	7996	0	1		Read A	1	1	7986	4	1	2	2	3	0	2	7995	0	7993	0	2	7	1	7991	0	7990	0	0		Read A	2
Read C	11	0	2	0	0	1	7993	2	7982	7986	2	1	1	1	2	0	7987	0	7986	1	1	2		Read C	4751	1	1	1	6	0	7990	1	7968	7988	0	1	0	0	0	0	7978	1	7975	2	2	1		Read C	4192
Read G	1	7982	4	7992	3243	7989	0	2	2	1	1	7991	0	1	7983	7971	2	1	1	0	0	4		Read G	2	7975	6	7984	3126	7993	2	1	2	1	3	7987	1	2	7981	7980	2	1	1	2	1	4		Read G	4
Read T	7979	4	1	2	4719	2	2	7987	2	3	0	1	0	7992	3	2	1	0	0	0	7990	7982		Read T	3206	11	2	7	4852	0	3	7991	1	3	0	2	0	7980	4	1	3	0	3	0	7976	7985		Read T	3740
Total reads	7991	7987	7994	7997	7963	7993	7996	7994	7987	7992	7998	7994	7997	7994	7989	7987	7991	7998	7988	7997	7991	7989		Total reads	7960	7988	7995	7996	7986	7995	7997	7996	7971	7994	7998	7990	7994	7982	7987	7988	7984	7993	7979	7994	7979	7990		Total reads	7938
Frequency A	0	0.000125203	0.999124	0.000375141	0.000125581	0.000125109	0.000125063	0.000375281	0.000125203	0.00025025	0.999625	0.000125094	0.999875	0	0.000125172	0.00175285	0.000125141	0.999875	0.000125188	0.999875	0	0.000125172		Frequency A	0.000125628	0.000125188	0.998874	0.00050025	0.000125219	0.000250156	0.000250094	0.000375188	0	0.000250188	0.999625	0	0.999875	0	0.000250407	0.000876314	0.000125251	0.99975	0	0.9995	0	0		Frequency A	0.000251953
Frequency C	0.00137655	0	0.000250188	0	0	0.000125109	0.999625	0.000250188	0.999374	0.999249	0.000250063	0.000125094	0.000125047	0.000125094	0.000250344	0	0.999499	0	0.99975	0.000125047	0.000125141	0.000250344		Frequency C	0.596859	0.000125188	0.000125078	0.000125063	0.000751315	0	0.999125	0.000125063	0.999624	0.999249	0	0.000125156	0	0	0	0	0.999248	0.000125109	0.999499	0.000250188	0.000250658	0.000125156		Frequency C	0.528093
Frequency G	0.000125141	0.999374	0.000500375	0.999375	0.407259	0.9995	0	0.000250188	0.000250407	0.000125125	0.000125031	0.999625	0	0.000125094	0.999249	0.997997	0.000250282	0.000125031	0.000125188	0	0	0.000500688		Frequency G	0.000251256	0.998373	0.000750469	0.998499	0.391435	0.99975	0.000250094	0.000125063	0.00025091	0.000125094	0.000375094	0.999625	0.000125094	0.000250564	0.999249	0.998998	0.000250501	0.000125109	0.000125329	0.000250188	0.000125329	0.000500626		Frequency G	0.000503905
Frequency T	0.998498	0.000500814	0.000125094	0.000250094	0.592616	0.000250219	0.000250125	0.999124	0.000250407	0.000375375	0	0.000125094	0	0.99975	0.000375516	0.000250407	0.000125141	0	0	0	0.999875	0.999124		Frequency T	0.402764	0.00137707	0.000250156	0.000875438	0.607563	0	0.000375141	0.999375	0.000125455	0.000375281	0	0.000250313	0	0.999749	0.000500814	0.000125188	0.000375752	0	0.000375987	0	0.999624	0.999374		Frequency T	0.471151
HEK293FT_pegVEGFA+5G-to-T_repeat3																								HEK293FT_pegVEGFA+5G-to-T_1_repeat3																								HEK293FT_pegVEGFA+5G-to-T_2_repeat3
Position in pegRNA	-3	-2	-1	PAM-1	PAM-2	PAM-3	1	2	3	4	5	6	7	8	9	10	11	12	13	14	15	16		Position in pegRNA	-3	-2	-1	PAM-1	PAM-2	PAM-3	1	2	3	4	5	6	7	8	9	10	11	12	13	14	15	16		Position in pegRNA	-3
Reference base	T	G	A	G	G	G	C	T	C	C	A	G	A	T	G	G	C	A	C	A	T	T		Reference base	T	G	A	G	G	G	C	T	C	C	A	G	A	T	G	G	C	A	C	A	T	T		Reference base	T
Read A	0	1	7993	3	2	1	2	3	2	0	7996	1	7993	1	1	6	2	7995	1	7992	0	1		Read A	2	0	7993	4	1	2	1	2	0	0	7991	4	7989	1	1	11	2	7999	0	7993	1	2		Read A	1
Read C	16	0	0	1	0	1	7991	2	7972	7993	0	1	2	1	1	2	7983	0	7981	0	0	4		Read C	4790	3	3	2	3	0	7991	2	7973	7990	1	1	1	0	0	2	7986	0	7985	1	3	1		Read C	4192
Read G	2	7975	4	7983	3188	7989	1	0	1	0	1	7986	2	3	7976	7981	1	0	0	1	3	7		Read G	0	7980	1	7987	3118	7993	2	5	4	1	1	7982	2	2	7987	7979	1	0	3	1	4	2		Read G	2
Read T	7967	9	0	6	4777	3	2	7992	0	0	0	2	0	7984	2	1	4	0	0	1	7988	7978		Read T	3163	4	1	4	4870	3	3	7986	1	2	0	0	0	7984	2	2	1	0	2	0	7974	7983		Read T	3747
Total reads	7985	7985	7997	7993	7967	7994	7996	7997	7975	7993	7997	7990	7997	7989	7980	7990	7990	7995	7982	7994	7991	7990		Total reads	7955	7987	7998	7997	7992	7998	7997	7995	7978	7993	7993	7987	7992	7987	7990	7994	7990	7999	7990	7995	7982	7988		Total reads	7942
Frequency A	0	0.000125235	0.9995	0.000375328	0.000251036	0.000125094	0.000250125	0.000375141	0.000250784	0	0.999875	0.000125156	0.9995	0.000125172	0.000125313	0.000750939	0.000250313	1	0.000125282	0.99975	0	0.000125156		Frequency A	0.000251414	0	0.999375	0.000500188	0.000125125	0.000250063	0.000125047	0.000250156	0	0	0.99975	0.000500814	0.999625	0.000125203	0.000125156	0.00137603	0.000250313	1	0	0.99975	0.000125282	0.000250376		Frequency A	0.000125913
Frequency C	0.00200376	0	0	0.000125109	0	0.000125094	0.999375	0.000250094	0.999624	1	0	0.000125156	0.000250094	0.000125172	0.000125313	0.000250313	0.999124	0	0.999875	0	0	0.000500626		Frequency C	0.602137	0.00037561	0.000375094	0.000250094	0.000375375	0	0.99925	0.000250156	0.999373	0.999625	0.000125109	0.000125203	0.000125125	0	0	0.000250188	0.999499	0	0.999374	0.000125078	0.000375846	0.000125188		Frequency C	0.527827
Frequency G	0.00025047	0.998748	0.000500188	0.998749	0.400151	0.999375	0.000125063	0	0.000125392	0	0.000125047	0.999499	0.000250094	0.000375516	0.999499	0.998874	0.000125156	0	0	0.000125094	0.000375422	0.000876095		Frequency G	0	0.999124	0.000125031	0.99875	0.39014	0.999375	0.000250094	0.000625391	0.000501379	0.000125109	0.000125109	0.999374	0.00025025	0.000250407	0.999625	0.998124	0.000125156	0	0.000375469	0.000125078	0.000501128	0.000250376		Frequency G	0.000251826
Frequency T	0.997746	0.00112711	0	0.000750657	0.599598	0.000375281	0.000250125	0.999375	0	0	0	0.000250313	0	0.999374	0.000250627	0.000125156	0.000500626	0	0	0.000125094	0.999625	0.998498		Frequency T	0.397612	0.000500814	0.000125031	0.000500188	0.609359	0.000375094	0.000375141	0.998874	0.000125345	0.000250219	0	0	0	0.999624	0.000250313	0.000250188	0.000125156	0	0.000250313	0	0.998998	0.999374		Frequency T	0.471796
[truncated: 113 more columns]

## Sheet: ACTG1
HEK293FT_pegACTG1-T89I_repeat1																										HEK293FT_spegACTG1-T89I_1_repeat1
Position in pegRNA	-3	-2	-1	PAM-1	PAM-2	PAM-3	1	2	3	4	5	6	7	8	9	10	11	12	13	14	15	16	17	18		Position in pegRNA	-3	-2	-1	PAM-1	PAM-2	PAM-3	1	2	3	4	5	6	7	8	9	10	11	12	13	14	15	16	17
Reference base	G	T	G	T	G	G	T	G	C	C	A	G	A	T	C	T	T	C	T	C	C	A	T	G		Reference base	G	T	G	T	G	G	T	G	C	C	A	G	A	T	C	T	T	C	T	C	C	A	T
Read A	876	2	1	5	2	8	1	6	0	1	7903	4	7826	2	1	2	0	3	2	6	5	7812	1	3		Read A	738	1	760	2	4	4	1	4	2	3	7901	3	7868	2	3	1	3	0	1	6	4	7806	0
Read C	2	4	1	2	3	0	3	4	7837	7831	0	2	1	4	7813	5	2	7697	6	7819	7805	1	1	2		Read C	3	1	6	1	3	3	5	2	7856	7872	2	1	3	3	7816	4	3	7716	5	7790	7814	1	3
Read G	6920	5	7874	5	7809	7789	1	7823	2	2	2	7816	2	1	1	3	1	1	6	0	1	2	6	7750		Read G	7049	10	7148	5	7852	7817	3	7849	0	2	1	7829	0	6	5	2	1	0	6	1	1	3	1
Read T	2	7755	3	7840	1	1	7755	0	4	3	2	5	2	7784	2	7766	7804	3	7768	2	2	1	7754	2		Read T	4	7786	3	7867	0	3	7778	1	1	0	1	5	1	7806	2	7787	7839	3	7788	7	1	1	7770
Total reads	7800	7767	7879	7852	7815	7798	7760	7833	7843	7837	7907	7827	7831	7791	7817	7776	7807	7704	7782	7827	7813	7816	7762	7757		Total reads	7794	7798	7917	7875	7859	7827	7787	7856	7859	7877	7905	7838	7872	7817	7826	7794	7846	7719	7800	7804	7820	7811	7774
Frequency A	0.1123	0.0003	0.0001	0.0006	0.0003	0.001	0.0001	0.0008	0	0.0001	0.9995	0.0005	0.9994	0.0003	0.0001	0.0003	0	0.0004	0.0003	0.0008	0.0006	0.9995	0.0001	0.0004		Frequency A	0.0946882	0.000128238	0.095996	0.000253968	0.000508971	0.000511051	0.000128419	0.000509165	0.000254485	0.000380856	0.999494	0.000382751	0.999492	0.000255853	0.000383338	0.000128304	0.00038236	0	0.000128205	0.000768836	0.000511509	0.99936	0
Frequency C	0.0003	0.0005	0.0001	0.0003	0.0004	0	0.0004	0.0005	0.9992	0.9992	0	0.0003	0.0001	0.0005	0.9995	0.0006	0.0003	0.9991	0.0008	0.999	0.999	0.0001	0.0001	0.0003		Frequency C	0.000384911	0.000128238	0.000757863	0.000126984	0.000381728	0.000383289	0.000642096	0.000254582	0.999618	0.999365	0.000253004	0.000127584	0.000381098	0.000383779	0.998722	0.000513215	0.00038236	0.999611	0.000641026	0.998206	0.999233	0.000128025	0.000385902
Frequency G	0.8872	0.0006	0.9994	0.0006	0.9992	0.9988	0.0001	0.9987	0.0003	0.0003	0.0003	0.9986	0.0003	0.0001	0.0001	0.0004	0.0001	0.0001	0.0008	0	0.0001	0.0003	0.0008	0.9991		Frequency G	0.904414	0.00128238	0.902867	0.000634921	0.999109	0.998722	0.000385257	0.999109	0	0.000253904	0.000126502	0.998852	0	0.000767558	0.000638896	0.000256608	0.000127453	0	0.000769231	0.000128139	0.000127877	0.000384074	0.000128634
Frequency T	0.0003	0.9985	0.0004	0.9985	0.0001	0.0001	0.9994	0	0.0005	0.0004	0.0003	0.0006	0.0003	0.9991	0.0003	0.9987	0.9996	0.0004	0.9982	0.0003	0.0003	0.0001	0.999	0.0003		Frequency T	0.000513215	0.998461	0.000378931	0.998984	0	0.000383289	0.998844	0.000127291	0.000127243	0	0.000126502	0.000637918	0.000127033	0.998593	0.000255558	0.999102	0.999108	0.000388651	0.998462	0.000896976	0.000127877	0.000128025	0.999485
HEK293FT_pegACTG1-T89I_repeat2																										HEK293FT_spegACTG1-T89I_1_repeat2
Position in pegRNA	-3	-2	-1	PAM-1	PAM-2	PAM-3	1	2	3	4	5	6	7	8	9	10	11	12	13	14	15	16	17	18		Position in pegRNA	-3	-2	-1	PAM-1	PAM-2	PAM-3	1	2	3	4	5	6	7	8	9	10	11	12	13	14	15	16	17
Reference base	G	T	G	T	G	G	T	G	C	C	A	G	A	T	C	T	T	C	T	C	C	A	T	G		Reference base	G	T	G	T	G	G	T	G	C	C	A	G	A	T	C	T	T	C	T	C	C	A	T
Read A	798	5	3	2	5	14	8	6	8	5	7763	2	7734	2	2	2	0	2	3	13	3	7779	5	6		Read A	699	5	726	9	2	7	3	4	4	9	7786	0	7767	0	2	3	1	6	11	13	8	7820	3
Read C	2	2	1	2	3	2	9	6	7772	7758	2	3	2	2	7755	2	1	7787	4	7735	7749	3	1	0		Read C	0	1	4	1	0	9	3	4	7761	7758	3	0	3	1	7774	0	1	7807	4	7763	7791	0	1
Read G	6941	30	7795	18	7798	7745	6	7776	1	1	6	7694	5	12	2	15	2	3	9	4	6	1	8	7714		Read G	7004	9	7053	14	7799	7740	12	7775	4	2	3	7729	3	11	3	10	5	0	8	5	1	6	12
Read T	5	7676	4	7731	12	6	7689	14	1	3	1	6	4	7706	3	7743	7740	0	7727	4	4	2	7732	6		Read T	10	7718	13	7714	5	8	7696	13	1	3	2	5	1	7737	2	7731	7680	0	7756	1	3	1	7712
Total reads	7746	7713	7803	7753	7818	7767	7712	7802	7782	7767	7772	7705	7745	7722	7762	7762	7743	7792	7743	7756	7762	7785	7746	7726		Total reads	7713	7733	7796	7738	7806	7764	7714	7796	7770	7772	7794	7734	7774	7749	7781	7744	7687	7813	7779	7782	7803	7827	7728
Frequency A	0.103021	0.000648256	0.000384468	0.000257965	0.00063955	0.0018025	0.00103734	0.000769034	0.00102801	0.000643749	0.998842	0.000259572	0.99858	0.000259	0.000257666	0.000257666	0	0.000256674	0.000387447	0.00167612	0.000386498	0.999229	0.000645494	0.000776598		Frequency A	0.0906262	0.00064658	0.0931247	0.00116309	0.000256213	0.000901597	0.000388903	0.000513084	0.000514801	0.001158	0.998974	0	0.9991	0	0.000257036	0.000387397	0.00013009	0.000767951	0.00141406	0.00167052	0.00102525	0.999106	0.000388199
Frequency C	0.000258198	0.000259302	0.000128156	0.000257965	0.00038373	0.0002575	0.00116701	0.000769034	0.998715	0.998841	0.000257334	0.000389358	0.000258231	0.000259	0.999098	0.000257666	0.000129149	0.999358	0.000516596	0.997292	0.998325	0.000385356	0.000129099	0		Frequency C	0	0.000129316	0.000513084	0.000129232	0	0.0011592	0.000388903	0.000513084	0.998842	0.998199	0.000384911	0	0.000385902	0.000129049	0.9991	0	0.00013009	0.999232	0.000514205	0.997558	0.998462	0	0.0001294
Frequency G	0.896075	0.00388954	0.998975	0.00232168	0.997442	0.997168	0.000778008	0.996668	0.000128502	0.00012875	0.000772002	0.998572	0.000645578	0.001554	0.000257666	0.00193249	0.000258298	0.00038501	0.00116234	0.00051573	0.000772997	0.000128452	0.00103279	0.998447		Frequency G	0.908077	0.00116384	0.904695	0.00180925	0.999103	0.996909	0.00155561	0.997306	0.000514801	0.000257334	0.000384911	0.999354	0.000385902	0.00141954	0.000385555	0.00129132	0.000650449	0	0.00102841	0.000642508	0.000128156	0.000766577	0.0015528
Frequency T	0.000645494	0.995203	0.000512623	0.997162	0.00153492	0.000772499	0.997018	0.00179441	0.000128502	0.00038625	0.000128667	0.000778715	0.000516462	0.997928	0.000386498	0.997552	0.999613	0	0.997934	0.00051573	0.000515331	0.000256904	0.998193	0.000776598		Frequency T	0.00129651	0.99806	0.00166752	0.996898	0.000640533	0.0010304	0.997667	0.00166752	0.0001287	0.000386001	0.000256608	0.000646496	0.000128634	0.998451	0.000257036	0.998321	0.999089	0	0.997043	0.000128502	0.000384468	0.000127763	0.99793
HEK293FT_pegACTG1-T89I_repeat3																										HEK293FT_spegACTG1-T89I_1_repeat3
Position in pegRNA	-3	-2	-1	PAM-1	PAM-2	PAM-3	1	2	3	4	5	6	7	8	9	10	11	12	13	14	15	16	17	18		Position in pegRNA	-3	-2	-1	PAM-1	PAM-2	PAM-3	1	2	3	4	5	6	7	8	9	10	11	12	13	14	15	16	17
Reference base	G	T	G	T	G	G	T	G	C	C	A	G	A	T	C	T	T	C	T	C	C	A	T	G		Reference base	G	T	G	T	G	G	T	G	C	C	A	G	A	T	C	T	T	C	T	C	C	A	T
Read A	783	8	5	2	5	14	3	3	7	3	7716	2	7719	4	8	2	1	3	3	7	4	7795	1	5		Read A	1244	7	413	1	3	963	4	8	8	6	7897	0	7870	7	5	2	4	3	4	6	5	7913	3
Read C	4	0	1	1	2	3	2	7	7726	7714	3	2	4	2	7736	6	0	7769	0	7761	7770	1	3	1		Read C	1	4	2	3	1	3	2	2	7877	7874	3	2	7	2	7089	3	7	7931	4	7901	7885	2	1
Read G	6920	11	7763	17	7776	7732	6	7761	4	6	5	7669	7	15	3	11	10	4	6	6	5	3	12	7742		Read G	6596	13	7481	13	7915	6941	10	7899	3	6	5	7049	2	17	1	8	10	2	11	3	2	5	7
Read T	11	7700	9	7706	8	5	7700	12	1	6	1	16	1	7708	5	7708	7697	1	7739	1	1	1	7724	8		Read T	6	7852	3	7832	10	1	7841	6	3	6	2	790	1	7832	796	7883	7838	1	7886	3	1	2	7874
Total reads	7718	7719	7778	7726	7791	7754	7711	7783	7738	7729	7725	7689	7731	7729	7752	7727	7708	7777	7748	7775	7780	7800	7740	7756		Total reads	7847	7876	7899	7849	7929	7908	7857	7915	7891	7893	7907	7841	7880	7858	7892	7896	7859	7937	7905	7913	7893	7922	7886
Frequency A	0.101451	0.0010364	0.000642839	0.000258866	0.000641766	0.00180552	0.000389055	0.000385455	0.000904627	0.000388149	0.998835	0.000260112	0.998448	0.000517531	0.00103199	0.000258833	0.000129735	0.000385753	0.000387197	0.000900322	0.000514139	0.999359	0.000129199	0.000644662		Frequency A	0.158532	0.000888776	0.0522851	0.000127405	0.000378358	0.121775	0.0005091	0.00101074	0.00101381	0.000760167	0.998735	0	0.998731	0.000890812	0.000633553	0.000253293	0.000508971	0.000377977	0.000506009	0.000758246	0.000633473	0.998864	0.000380421
Frequency C	0.000518269	0	0.000128568	0.000129433	0.000256706	0.000386897	0.00025937	0.000899396	0.998449	0.998059	0.00038835	0.000260112	0.000517397	0.000258766	0.997936	0.000776498	0	0.998971	0	0.998199	0.998715	0.000128205	0.000387597	0.000128932		Frequency C	0.000127437	0.000507872	0.000253197	0.000382214	0.000126119	0.000379363	0.00025455	0.000252685	0.998226	0.997593	0.000379411	0.00025507	0.000888325	0.000254518	0.898251	0.000379939	0.000890699	0.999244	0.000506009	0.998484	0.998986	0.000252461	0.000126807
Frequency G	0.896605	0.00142506	0.998071	0.00220036	0.998075	0.997163	0.000778109	0.997173	0.000516929	0.000776297	0.000647249	0.997399	0.000905446	0.00194074	0.000386997	0.00142358	0.00129735	0.000514337	0.000774393	0.000771704	0.000642674	0.000384615	0.00155039	0.998195		Frequency G	0.840576	0.00165058	0.947082	0.00165626	0.998234	0.877719	0.00127275	0.997979	0.00038018	0.000760167	0.000632351	0.898992	0.000253807	0.0021634	0.000126711	0.00101317	0.00127243	0.000251984	0.00139152	0.000379123	0.000253389	0.000631154	0.000887649
Frequency T	0.00142524	0.997539	0.00115711	0.997411	0.00102683	0.000644828	0.998573	0.00154182	0.000129232	0.000776297	0.00012945	0.00208089	0.000129349	0.997283	0.000644995	0.997541	0.998573	0.000128584	0.998838	0.000128617	0.000128535	0.000128205	0.997933	0.00103146		Frequency T	0.000764623	0.996953	0.000379795	0.997834	0.00126119	0.000126454	0.997964	0.000758054	0.00038018	0.000760167	0.00025294	0.100752	0.000126904	0.996691	0.100862	0.998354	0.997328	0.000125992	0.997596	0.000379123	0.000126695	0.000252461	0.998478
[truncated: 526 more columns]

## Sheet: HBB
HEK293FT_pegHBB-K18Term_repeat1																								HEK293FT_spegHBB-K18Term_1_repeat1																								HEK293FT_spegHBB-K18Term_2_repeat1
Position in pegRNA	-3	-2	-1	PAM-1	PAM-2	PAM-3	1	2	3	4	5	6	7	8	9	10	11	12	13	14	15	16		Position in pegRNA	-3	-2	-1	PAM-1	PAM-2	PAM-3	1	2	3	4	5	6	7	8	9	10	11	12	13	14	15	16		Position in pegRNA	-3
Reference base	G	C	A	A	G	G	T	G	A	A	C	G	T	G	G	A	T	G	A	A	G	T		Reference base	G	C	A	A	G	G	T	G	A	A	C	G	T	G	G	A	T	G	A	A	G	T		Reference base	G
Read A	3	3	7495	7923	10	1	4	3	7945	7892	0	4	9	0	0	7881	6	0	7906	7890	0	1		Read A	1	522	7360	7918	7	2	4	0	7959	7850	0	0	5	2	0	7851	3	1	7896	7874	0	2		Read A	3
Read C	0	7910	1	3	0	2	1	1	1	0	7938	0	1	0	0	6	4	1	15	2	0	3		Read C	1	7333	0	1	0	0	3	0	2	0	7918	0	3	0	0	4	3	0	10	2	0	3		Read C	2
Read G	7894	1	4	1	7772	7904	3	7915	2	1	0	7913	6	7903	7870	3	4	7901	6	7	7994	5		Read G	7865	0	4	1	7727	7905	8	7891	3	2	0	7902	13	7904	7844	2	4	7916	2	2	7994	2		Read G	7859
Read T	1	1	407	0	0	0	7892	1	0	2	2	0	7830	5	1	3	7861	2	2	1	0	7976		Read T	0	0	519	0	5	0	7929	1	1	0	1	1	7808	1	1	0	7875	0	0	0	0	7984		Read T	0
Total reads	7898	7915	7907	7927	7782	7907	7900	7920	7948	7895	7940	7917	7846	7908	7871	7893	7875	7904	7929	7900	7994	7985		Total reads	7867	7855	7883	7920	7739	7907	7944	7892	7965	7852	7919	7903	7829	7907	7845	7857	7885	7917	7908	7878	7994	7991		Total reads	7864
Frequency A	0.000379843	0.000379027	0.947894	0.999495	0.00128502	0.00012647	0.000506329	0.000378788	0.999623	0.99962	0	0.000505242	0.00114708	0	0	0.99848	0.000761905	0	0.997099	0.998734	0	0.000125235		Frequency A	0.000127113	0.0664545	0.933655	0.999747	0.00090451	0.00025294	0.000503525	0	0.999247	0.999745	0	0	0.000638651	0.00025294	0	0.999236	0.000380469	0.00012631	0.998483	0.999492	0	0.000250282		Frequency A	0.000381485
Frequency C	0	0.999368	0.00012647	0.000378453	0	0.00025294	0.000126582	0.000126263	0.000125818	0	0.999748	0	0.000127453	0	0	0.000760167	0.000507937	0.000126518	0.00189179	0.000253165	0	0.000375704		Frequency C	0.000127113	0.933546	0	0.000126263	0	0	0.000377644	0	0.000251099	0	0.999874	0	0.000383191	0	0	0.0005091	0.000380469	0	0.00126454	0.000253872	0	0.000375422		Frequency C	0.000254323
Frequency G	0.999494	0.000126342	0.000505881	0.000126151	0.998715	0.999621	0.000379747	0.999369	0.000251636	0.000126662	0	0.999495	0.000764721	0.999368	0.999873	0.000380084	0.000507937	0.99962	0.000756716	0.000886076	1	0.000626174		Frequency G	0.999746	0	0.000507421	0.000126263	0.998449	0.999747	0.00100705	0.999873	0.000376648	0.000254712	0	0.999873	0.00166049	0.999621	0.999873	0.00025455	0.000507292	0.999874	0.000252908	0.000253872	1	0.000250282		Frequency G	0.999364
Frequency T	0.000126614	0.000126342	0.0514734	0	0	0	0.998987	0.000126263	0	0.000253325	0.000251889	0	0.997961	0.000632271	0.000127049	0.000380084	0.998222	0.000253036	0.000252239	0.000126582	0	0.998873		Frequency T	0	0	0.0658379	0	0.000646078	0	0.998112	0.000126711	0.000125549	0	0.000126279	0.000126534	0.997318	0.00012647	0.00012747	0	0.998732	0	0	0	0	0.999124		Frequency T	0
HEK293FT_pegHBB-K18Term_repeat2																								HEK293FT_spegHBB-K18Term_1_repeat2																								HEK293FT_spegHBB-K18Term_2_repeat2
Position in pegRNA	-3	-2	-1	PAM-1	PAM-2	PAM-3	1	2	3	4	5	6	7	8	9	10	11	12	13	14	15	16		Position in pegRNA	-3	-2	-1	PAM-1	PAM-2	PAM-3	1	2	3	4	5	6	7	8	9	10	11	12	13	14	15	16		Position in pegRNA	-3
Reference base	G	C	A	A	G	G	T	G	A	A	C	G	T	G	G	A	T	G	A	A	G	T		Reference base	G	C	A	A	G	G	T	G	A	A	C	G	T	G	G	A	T	G	A	A	G	T		Reference base	G
Read A	8	3	7471	7907	1	2	5	4	7937	7898	4	0	5	0	1	7920	0	5	7956	7911	1	7		Read A	4	461	7403	7882	51	1	10	55	7943	7874	2	0	10	5	1	7898	10	1	7939	7878	0	9		Read A	5
Read C	2	7931	3	2	0	2	2	0	2	3	7912	1	7	0	1	6	1	1	7	4	2	2		Read C	1	7404	1	1	0	0	2	1	5	0	7925	0	2	0	0	6	4	1	5	6	1	7		Read C	1
Read G	7906	2	4	7	7936	7907	13	7908	11	1	6	7931	22	7929	7909	9	22	7918	4	12	7946	22		Read G	7858	4	5	3	7787	7913	19	7826	10	4	6	7907	22	7904	7900	10	25	7917	12	10	7951	29		Read G	7902
Read T	6	0	455	1	3	2	7904	6	1	1	4	4	7894	4	5	5	7907	4	1	2	4	7906		Read T	6	0	508	0	4	9	7904	9	3	7	3	7	7847	3	5	2	7875	2	4	5	6	7889		Read T	5
Total reads	7922	7936	7933	7917	7940	7913	7924	7918	7951	7903	7926	7936	7928	7933	7916	7940	7930	7928	7968	7929	7953	7937		Total reads	7869	7869	7917	7886	7842	7923	7935	7891	7961	7885	7936	7914	7881	7912	7906	7916	7914	7921	7960	7899	7958	7934		Total reads	7913
Frequency A	0.00100985	0.000378024	0.941762	0.998737	0.000125945	0.000252749	0.000630994	0.000505178	0.998239	0.999367	0.000504668	0	0.000630676	0	0.000126326	0.997481	0	0.000630676	0.998494	0.99773	0.000125739	0.000881945		Frequency A	0.000508324	0.0585843	0.935076	0.999493	0.00650344	0.000126215	0.00126024	0.00696997	0.997739	0.998605	0.000252016	0	0.00126887	0.000631951	0.000126486	0.997726	0.00126358	0.000126247	0.997362	0.997341	0	0.00113436		Frequency A	0.000631872
Frequency C	0.000252461	0.99937	0.000378167	0.000252621	0	0.000252749	0.000252398	0	0.000251541	0.000379603	0.998234	0.000126008	0.000882947	0	0.000126326	0.000755668	0.000126103	0.000126135	0.000878514	0.000504477	0.000251477	0.000251984		Frequency C	0.000127081	0.940907	0.00012631	0.000126807	0	0	0.000252048	0.000126727	0.000628062	0	0.998614	0	0.000253775	0	0	0.000757959	0.000505433	0.000126247	0.000628141	0.00075959	0.00012566	0.000882279		Frequency C	0.000126374
Frequency G	0.99798	0.000252016	0.000504223	0.000884173	0.999496	0.999242	0.00164059	0.998737	0.00138347	0.000126534	0.000757002	0.99937	0.00277497	0.999496	0.999116	0.0011335	0.00277427	0.998739	0.000502008	0.00151343	0.99912	0.00277183		Frequency G	0.998602	0.000508324	0.000631552	0.000380421	0.992986	0.998738	0.00239445	0.991763	0.00125612	0.000507292	0.000756048	0.999115	0.00279152	0.998989	0.999241	0.00126326	0.00315896	0.999495	0.00150754	0.00126598	0.99912	0.00365516		Frequency G	0.99861
Frequency T	0.000757384	0	0.0573554	0.00012631	0.000377834	0.000252749	0.997476	0.000757767	0.00012577	0.000126534	0.000504668	0.000504032	0.995711	0.000504223	0.000631632	0.000629723	0.9971	0.000504541	0.000125502	0.000252239	0.000502955	0.996094		Frequency T	0.000762486	0	0.0641657	0	0.000510074	0.00113593	0.996093	0.00114054	0.000376837	0.000887762	0.000378024	0.000884508	0.995686	0.000379171	0.000632431	0.000252653	0.995072	0.000252493	0.000502513	0.000632992	0.000753958	0.994328		Frequency T	0.000631872
HEK293FT_pegHBB-K18Term_repeat3																								HEK293FT_spegHBB-K18Term_1_repeat3																								HEK293FT_spegHBB-K18Term_2_repeat3
Position in pegRNA	-3	-2	-1	PAM-1	PAM-2	PAM-3	1	2	3	4	5	6	7	8	9	10	11	12	13	14	15	16		Position in pegRNA	-3	-2	-1	PAM-1	PAM-2	PAM-3	1	2	3	4	5	6	7	8	9	10	11	12	13	14	15	16		Position in pegRNA	-3
Reference base	G	C	A	A	G	G	T	G	A	A	C	G	T	G	G	A	T	G	A	A	G	T		Reference base	G	C	A	A	G	G	T	G	A	A	C	G	T	G	G	A	T	G	A	A	G	T		Reference base	G
Read A	5	8	7492	7903	71	2	7	71	7950	7918	1	2	6	0	0	7932	4	3	7941	7915	0	3		Read A	8	502	7431	7892	3	0	5	6	7948	7916	4	3	8	3	2	7929	3	1	7949	7884	0	3		Read A	5
Read C	0	7929	2	1	1	1	1	0	5	1	7966	0	3	1	1	5	3	1	3	2	0	3		Read C	0	7382	3	0	0	2	4	0	4	1	7946	1	2	0	0	2	1	0	9	4	1	3		Read C	3
Read G	7920	0	1	2	7846	7944	17	7862	3	3	3	7948	20	7933	7926	9	17	7938	6	7	7958	22		Read G	7911	4	1	6	7922	7949	10	7932	3	0	3	7932	20	7927	7896	5	22	7931	5	2	7945	25		Read G	7933
Read T	4	0	446	2	0	5	7913	4	1	0	6	5	7900	4	2	3	7902	3	2	2	3	7928		Read T	5	3	515	2	5	6	7899	4	3	1	3	5	7888	4	2	6	7891	3	3	3	4	7901		Read T	8
Total reads	7929	7937	7941	7908	7918	7952	7938	7937	7959	7922	7976	7955	7929	7938	7929	7949	7926	7945	7952	7926	7961	7956		Total reads	7924	7891	7950	7900	7930	7957	7918	7942	7958	7918	7956	7941	7918	7934	7900	7942	7917	7935	7966	7893	7950	7932		Total reads	7949
Frequency A	0.000630597	0.00100794	0.943458	0.999368	0.00896691	0.000251509	0.000881834	0.00894545	0.998869	0.999495	0.000125376	0.000251414	0.000756716	0	0	0.997861	0.000504668	0.000377596	0.998617	0.998612	0	0.000377074		Frequency A	0.00100959	0.0636168	0.934717	0.998987	0.00037831	0	0.000631473	0.000755477	0.998743	0.999747	0.000502765	0.000377786	0.00101036	0.000378119	0.000253165	0.998363	0.000378931	0.000126024	0.997866	0.99886	0	0.000378215		Frequency A	0.00062901
Frequency C	0	0.998992	0.000251857	0.000126454	0.000126295	0.000125755	0.000125976	0	0.00062822	0.000126231	0.998746	0	0.000378358	0.000125976	0.000126119	0.00062901	0.000378501	0.000125865	0.000377264	0.000252334	0	0.000377074		Frequency C	0	0.935496	0.000377358	0	0	0.000251351	0.000505178	0	0.000502639	0.000126295	0.998743	0.000125929	0.000252589	0	0	0.000251826	0.00012631	0	0.0011298	0.000506778	0.000125786	0.000378215		Frequency C	0.000377406
Frequency G	0.998865	0	0.000125929	0.000252908	0.990907	0.998994	0.0021416	0.990551	0.000376932	0.000378692	0.000376128	0.99912	0.00252239	0.99937	0.999622	0.00113222	0.00214484	0.999119	0.000754527	0.000883169	0.999623	0.00276521		Frequency G	0.998359	0.000506907	0.000125786	0.000759494	0.998991	0.998995	0.00126295	0.998741	0.000376979	0	0.000377074	0.998867	0.00252589	0.999118	0.999494	0.000629564	0.00277883	0.999496	0.000627668	0.000253389	0.999371	0.00315179		Frequency G	0.997987
Frequency T	0.000504477	0	0.0561642	0.000252908	0	0.000628773	0.996851	0.000503969	0.000125644	0	0.000752257	0.000628536	0.996343	0.000503905	0.000252239	0.000377406	0.996972	0.000377596	0.000251509	0.000252334	0.000376837	0.996481		Frequency T	0.000630994	0.00038018	0.0647799	0.000253165	0.000630517	0.000754053	0.9976	0.000503651	0.000376979	0.000126295	0.000377074	0.000629644	0.996211	0.000504159	0.000253165	0.000755477	0.996716	0.000378072	0.000376601	0.000380084	0.000503145	0.996092		Frequency T	0.00100642
[truncated: 113 more columns]

[truncated: 16 more sheets: ACE2-S19A, PGM3-L111S, VEGFA-U2OS, ACTG1-U2OS, VEGFA-Hela, ACTG1-Hela, CCR5, SITE1, SITE10, SITE11, SITE12, EMX1-FIG3, Screen-EMX1, Screen-SITE3, Screen-RUNX1, Screen-ACE2]
