# Supplementary material for: Highly efficient prime editing by introducing same-sense mutations in pegRNA or stabilizing its structure
Source: Nat Commun. 2022 Mar 29;13:1669. doi: 10.1038/s41467-022-29339-9 (PMC8964725; doi:10.1038/s41467-022-29339-9)
Supplement: Supplementary file 7 — Supplementary Data 4 [file 41467_2022_29339_MOESM7_ESM.xlsx]

## Sheet: spegRNA-indel
Supplementary Data 4: Calculation of on-target indels.
HEK293FT-CXCR4_repeat_1											HEK293FT-EMX1_repeat_1											HEK293FT-SITE3_repeat_1									HEK293FT-PRNP_repeat_1								HEK293FT-RUNX1_repeat_1								HEK293FT-VEGFA_repeat_1
pegRNA	pegCXCR4+5G-to-T	spegCXCR4+5G-to-T_1	spegEMX1+4G-to-C-2	spegEMX1+4G-to-C-3	spegEMX1+4G-to-C-4	NT					pegRNA	pegEMX1+4G-to-C	spegEMX1+4G-to-C-1	spegEMX1+4G-to-C-2	spegEMX1+4G-to-C-3	spegEMX1+4G-to-C-4	NT					pegRNA	pegSITE3+5G-to-T	spegSITE3+5G-to-T_1	spegSITE3+5G-to-T_2	spegSITE3+5G-to-T_3	spegSITE3+5G-to-T_4	spegSITE3+5G-to-T_5	NT		pegRNA	pegPRNP+6G-to-T	spegPRNP+6G-to-T_1	spegPRNP+6G-to-T_2	spegPRNP+6G-to-T_3	spegPRNP+6G-to-T_4	NT		pegRNA	pegRUNX1+6G-to-C	spegRUNX1+6G-to-C_1	spegRUNX1+6G-to-C_2	spegRUNX1+6G-to-C_3	spegRUNX1+6G-to-C_4	NT		pegRNA	pegVEGFA+5G-to-T	spegVEGFA+5G-to-T_1
Indel-containing reads	2843	2232	2444	2539	2977	1922					Indel-containing reads	2113	1925	978	4716	3381	252					Indel-containing reads	1048	1083	878	1114	1144	1058	1812		Indel-containing reads	4730	2079	1478	1799	375	145		Indel-containing reads	1192	1279	1152	2217	1801	172		Indel-containing reads	675	656
Total reads	354002	304837	229974	377764	430948	602936					Total reads	317757	209534	67980	244848	314457	112220					Total reads	285636	286305	273688	306209	297310	272689	358513		Total reads	750666	333573	232120	288715	113205	47110		Total reads	226826	333942	226458	407383	296121	80904		Total reads	238565	211792
Frequency	0.00803103	0.00732195	0.0106273	0.00672113	0.00690803	0.00318773					Frequency	0.00664974	0.00918705	0.0143866	0.0192609	0.0107519	0.00224559					Frequency	0.00366901	0.00378268	0.00320803	0.00363804	0.00384784	0.00387988	0.00505421		Frequency	0.00630107	0.00623252	0.0063674	0.00623106	0.00331257	0.0030779		Frequency	0.00525513	0.00383001	0.00508704	0.00544205	0.00608197	0.00212598		Frequency	0.00282942	0.00309738
HEK293FT-CXCR4_repeat_2											HEK293FT-EMX1_repeat_2											HEK293FT-SITE3_repeat_2									HEK293FT-PRNP_repeat_2								HEK293FT-RUNX1_repeat_2								HEK293FT-VEGFA_repeat_2
pegRNA	pegCXCR4+5G-to-T	spegCXCR4+5G-to-T_1	spegEMX1+4G-to-C-2	spegEMX1+4G-to-C-3	spegEMX1+4G-to-C-4	NT					pegRNA	pegEMX1+4G-to-C	spegEMX1+4G-to-C-1	spegEMX1+4G-to-C-2	spegEMX1+4G-to-C-3	spegEMX1+4G-to-C-4	NT					pegRNA	pegSITE3+5G-to-T	spegSITE3+5G-to-T_1	spegSITE3+5G-to-T_2	spegSITE3+5G-to-T_3	spegSITE3+5G-to-T_4	spegSITE3+5G-to-T_5	NT		pegRNA	pegPRNP+6G-to-T	spegPRNP+6G-to-T_1	spegPRNP+6G-to-T_2	spegPRNP+6G-to-T_3	spegPRNP+6G-to-T_4	NT		pegRNA	pegRUNX1+6G-to-C	spegRUNX1+6G-to-C_1	spegRUNX1+6G-to-C_2	spegRUNX1+6G-to-C_3	spegRUNX1+6G-to-C_4	NT		pegRNA	pegVEGFA+5G-to-T	spegVEGFA+5G-to-T_1
Indel-containing reads	3707	2544	6121	1766	2991	2433					Indel-containing reads	2056	2434	3888	2879	1574	278					Indel-containing reads	1009	1132	1295	1183	1101	1080	2362		Indel-containing reads	980	519	335	787	845	248		Indel-containing reads	754	142	437	789	735	174		Indel-containing reads	603	964
Total reads	461352	322089	472385	295400	443801	780840					Total reads	304247	237543	252524	196147	159886	97918					Total reads	302863	300457	343871	325363	280350	290343	471612		Total reads	183282	134267	89786	163463	175723	59115		Total reads	210126	51581	134458	188403	166749	77394		Total reads	227908	282864
Frequency	0.00803508	0.00789844	0.0129577	0.00597833	0.00673951	0.00311588					Frequency	0.00675767	0.0102466	0.0153966	0.0146778	0.00984451	0.00283911					Frequency	0.00333154	0.00376759	0.00376595	0.00363594	0.00392723	0.00371974	0.00500835		Frequency	0.00534695	0.00386543	0.00373109	0.00481455	0.0048087	0.00419521		Frequency	0.00358832	0.00275295	0.00325009	0.00418783	0.00440782	0.00224824		Frequency	0.0026458	0.003408
HEK293FT-CXCR4_repeat_3											HEK293FT-EMX1_repeat_3											HEK293FT-SITE3_repeat_3									HEK293FT-PRNP_repeat_3								HEK293FT-RUNX1_repeat_3								HEK293FT-VEGFA_repeat_3
pegRNA	pegCXCR4+5G-to-T	spegCXCR4+5G-to-T_1	spegEMX1+4G-to-C-2	spegEMX1+4G-to-C-3	spegEMX1+4G-to-C-4	NT					pegRNA	pegEMX1+4G-to-C	spegEMX1+4G-to-C-1	spegEMX1+4G-to-C-2	spegEMX1+4G-to-C-3	spegEMX1+4G-to-C-4	NT					pegRNA	pegSITE3+5G-to-T	spegSITE3+5G-to-T_1	spegSITE3+5G-to-T_2	spegSITE3+5G-to-T_3	spegSITE3+5G-to-T_4	spegSITE3+5G-to-T_5	NT		pegRNA	pegPRNP+6G-to-T	spegPRNP+6G-to-T_1	spegPRNP+6G-to-T_2	spegPRNP+6G-to-T_3	spegPRNP+6G-to-T_4	NT		pegRNA	pegRUNX1+6G-to-C	spegRUNX1+6G-to-C_1	spegRUNX1+6G-to-C_2	spegRUNX1+6G-to-C_3	spegRUNX1+6G-to-C_4	NT		pegRNA	pegVEGFA+5G-to-T	spegVEGFA+5G-to-T_1
Indel-containing reads	2901	4567	7405	4901	1309	1899					Indel-containing reads	810	1536	839	2134	1177	216					Indel-containing reads	1644	1720	1365	1746	949	638	1947		Indel-containing reads	257	235	209	312	292	169		Indel-containing reads	268	315	359	322	663	121		Indel-containing reads	880	1438
Total reads	391149	619888	546413	696986	273363	616275					Total reads	126791	156227	57794	149361	97436	90121					Total reads	426761	506296	414489	482850	190598	206912	405979		Total reads	71943	68588	65705	77067	77095	36212		Total reads	79779	108212	104895	98659	159633	53520		Total reads	319351	489814
Frequency	0.00741661	0.00736746	0.013552	0.00703171	0.0047885	0.00308142					Frequency	0.00638847	0.00983185	0.0145171	0.0142875	0.0120797	0.00239678					Frequency	0.00385227	0.00339722	0.00329321	0.00361603	0.00497907	0.00308344	0.00479581		Frequency	0.00357227	0.00342626	0.00318088	0.00404843	0.00378753	0.00466696		Frequency	0.00335928	0.00291095	0.00342247	0.00326377	0.00415328	0.00226084		Frequency	0.00275559	0.00293581
HEK293FT-ACTG1_repeat_1											HEK293FT-CFTR_repeat_1											HEK293FT-HBB_repeat_1
pegRNA	pegACTG1-T89I	spegACTG1-T89I_1	spegACTG1-T89I_2	spegACTG1-T89I_3	spegACTG1-T89I_4	NT					pegRNA	pegCFTR-L23M	spegCFTR-L23M_1	spegCFTR-L23M_2	spegCFTR-L23M_3	spegCFTR-L23M_4	spegCFTR-L23M_5	NT				pegRNA	pegHBB-K18Term	spegHBB-K18Term_1	spegHBB-K18Term_2	spegHBB-K18Term_3	spegHBB-K18Term_4	spegHBB-K18Term_5	NT
Indel-containing reads	21567	15255	18586	11351	6937	200					Indel-containing reads	1171	6285	3910	4874	2652	8353	53				Indel-containing reads	921	683	864	756	511	471	123
Total reads	486175	376763	471082	426557	367380	64866					Total reads	95578	187282	153157	318472	191369	170019	35610				Total reads	575818	451089	373803	389590	307387	278451	67380
Frequency	0.0443606	0.0404896	0.0394539	0.0266107	0.0188824	0.00308328					Frequency	0.0122518	0.033559	0.0255294	0.0153043	0.013858	0.0491298	0.00148835				Frequency	0.00159946	0.00151411	0.00231138	0.0019405	0.0016624	0.0016915	0.00182547
HEK293FT-ACTG1_repeat_2											HEK293FT-CFTR_repeat_2											HEK293FT-HBB_repeat_2
pegRNA	pegACTG1-T89I	spegACTG1-T89I_1	spegACTG1-T89I_2	spegACTG1-T89I_3	spegACTG1-T89I_4	NT					pegRNA	pegCFTR-L23M	spegCFTR-L23M_1	spegCFTR-L23M_2	spegCFTR-L23M_3	spegCFTR-L23M_4	spegCFTR-L23M_5	NT				pegRNA	pegHBB-K18Term	spegHBB-K18Term_1	spegHBB-K18Term_2	spegHBB-K18Term_3	spegHBB-K18Term_4	spegHBB-K18Term_5	NT
Indel-containing reads	11982	9006	6263	4724	1706	236					Indel-containing reads	501	2121	1217	1171	697	2264	88				Indel-containing reads	118	485	160	334	197	210	151
Total reads	247353	204806	147718	185939	98916	75015					Total reads	48550	64495	52190	83591	65684	53331	41904				Total reads	63532	220118	55348	119439	90188	100475	92257
Frequency	0.0484409	0.0439733	0.0423984	0.0254062	0.017247	0.00314604					Frequency	0.0103193	0.0328863	0.0233186	0.0140087	0.0106114	0.0424519	0.00210004				Frequency	0.00185733	0.00220336	0.0028908	0.00279641	0.00218433	0.00209007	0.00163673
HEK293FT-ACTG1_repeat_3											HEK293FT-CFTR_repeat_3											HEK293FT-HBB_repeat_3
pegRNA	pegACTG1-T89I	spegACTG1-T89I_1	spegACTG1-T89I_2	spegACTG1-T89I_3	spegACTG1-T89I_4	NT					pegRNA	pegCFTR-L23M	spegCFTR-L23M_1	spegCFTR-L23M_2	spegCFTR-L23M_3	spegCFTR-L23M_4	spegCFTR-L23M_5	NT				pegRNA	pegHBB-K18Term	spegHBB-K18Term_1	spegHBB-K18Term_2	spegHBB-K18Term_3	spegHBB-K18Term_4	spegHBB-K18Term_5	NT
Indel-containing reads	5079	850	4857	2458	1665	141					Indel-containing reads	324	970	940	493	455	2269	36				Indel-containing reads	108	99	164	198	140	191	86
Total reads	102522	68953	110695	96247	88766	50941					Total reads	30418	29829	41093	36261	44536	50739	25393				Total reads	51452	55264	59304	85891	60298	93721	50188
Frequency	0.0495406	0.0123272	0.0438773	0.0255385	0.0187572	0.00276791					Frequency	0.0106516	0.0325187	0.0228749	0.0135959	0.0102165	0.0447191	0.00141771				Frequency	0.00209904	0.0017914	0.00276541	0.00230525	0.0023218	0.00203796	0.00171356
HEK293FT-ACE2-S19A_repeat_1											HEK293FT-HBB-E7V_repeat_1											HEK293FT-PGM3-L111S_repeat_1
pegRNA	pegACE2-A19S	spegACE2-A19S_1	spegACE2-A19S_2	spegACE2-A19S_3	spegACE2-A19S_4	spegACE2-A19S_5	spegACE2-A19S_6	NT			pegRNA	pegHBB-V7E	spegHBB-V7E_1	spegHBB-V7E_2	spegHBB-V7E_3	spegHBB-V7E_4	NT					pegRNA	pegPGM3-S111L	spegPGM3-S111L_1	spegPGM3-S111L_2	spegPGM3-S111L_3	spegPGM3-S111L_4	NT
Indel-containing reads	1285	924	226	341	1266	1311	859	75			Indel-containing reads	10610	19139	10866	4047	7335	1485					Indel-containing reads	55969	39173	21362	72410	23638	13635
Total reads	151465	110721	74345	104271	82863	78517	73186	49667			Total reads	468267	373845	434647	298729	410583	541897					Total reads	672351	699841	377352	868259	505760	661244
Frequency	0.00848381	0.0083453	0.00303988	0.00327032	0.0152782	0.016697	0.0117372	0.00151006			Frequency	0.022658	0.051195	0.0249996	0.0135474	0.0178648	0.00274037					Frequency	0.0832437	0.0559741	0.0566103	0.0833968	0.0467376	0.0206202
HEK293FT-ACE2-S19A_repeat_2											HEK293FT-HBB-E7V_repeat_2											HEK293FT-PGM3-L111S_repeat_2
pegRNA	pegACE2-A19S	spegACE2-A19S_1	spegACE2-A19S_2	spegACE2-A19S_3	spegACE2-A19S_4	spegACE2-A19S_5	spegACE2-A19S_6	NT			pegRNA	pegHBB-V7E	spegHBB-V7E_1	spegHBB-V7E_2	spegHBB-V7E_3	spegHBB-V7E_4	NT					pegRNA	pegPGM3-S111L	spegPGM3-S111L_1	spegPGM3-S111L_2	spegPGM3-S111L_3	spegPGM3-S111L_4	NT
Indel-containing reads	443	302	160	123	511	1072	1680	93			Indel-containing reads	8838	19005	11277	5252	7086	2275					Indel-containing reads	17426	28869	13589	46481	13984	17595
Total reads	68355	39971	41717	37219	42316	56785	158658	64316			Total reads	403051	370623	466416	382100	402131	978627					Total reads	231558	565174	228049	586304	260672	909924
Frequency	0.00648087	0.00755548	0.00383537	0.00330476	0.0120758	0.0188782	0.0105888	0.00144599			Frequency	0.0219277	0.0512785	0.024178	0.0137451	0.0176211	0.00232469					Frequency	0.0752554	0.0510798	0.0595881	0.079278	0.053646	0.0193368
HEK293FT-ACE2-S19A_repeat_3											HEK293FT-HBB-E7V_repeat_3											HEK293FT-PGM3-L111S_repeat_3
pegRNA	pegACE2-A19S	spegACE2-A19S_1	spegACE2-A19S_2	spegACE2-A19S_3	spegACE2-A19S_4	spegACE2-A19S_5	spegACE2-A19S_6	NT			pegRNA	pegHBB-V7E	spegHBB-V7E_1	spegHBB-V7E_2	spegHBB-V7E_3	spegHBB-V7E_4	NT					pegRNA	pegPGM3-S111L	spegPGM3-S111L_1	spegPGM3-S111L_2	spegPGM3-S111L_3	spegPGM3-S111L_4	NT
Indel-containing reads	413	384	140	175	839	1198	1535	53			Indel-containing reads	5317	11400	9314	5043	7687	3574					Indel-containing reads	9795	20060	23749	60231	39148	16933
Total reads	51176	46756	56659	47593	53327	70518	121898	34282			Total reads	278913	306661	501194	399702	483694	1176548					Total reads	136235	421548	340722	833028	509339	834003
Frequency	0.00807019	0.00821285	0.00247092	0.00367701	0.0157331	0.0169886	0.0125925	0.001546			Frequency	0.0190633	0.0371746	0.0185836	0.0126169	0.0158923	0.0030377					Frequency	0.0718978	0.0475865	0.069702	0.0723037	0.0768604	0.0203033
U2OS-ACTG1_repeat_1											U2OS-VEGFA_repeat_1											Hela-CCR5-Q102E_repeat_1
pegRNA	pegACTG1-T89I	spegACTG1-T89I_1	spegACTG1-T89I_2	spegACTG1-T89I_3	spegACTG1-T89I_4	NT					pegRNA	pegVEGFA+5G-to-T	spegVEGFA+5G-to-T_1	spegVEGFA+5G-to-T_2	spegVEGFA+5G-to-T_3	spegVEGFA+5G-to-T_4	spegVEGFA+5G-to-T_5	NT				pegRNA	pegCCR5-E102Q	spegCCR5-E102Q_1	spegCCR5-E102Q_2	spegCCR5-E102Q_3	spegCCR5-E102Q_4	spegCCR5-E102Q_5	NT
Indel-containing reads	3862	3430	4232	2135	4449	54					Indel-containing reads	479	530	664	742	704	1152	1237				Indel-containing reads	12626	13584	17526	12872	16900	21204	4731
Total reads	219069	244725	253117	191219	283507	18849					Total reads	181492	181129	181400	201047	203805	283353	429901				Total reads	421383	338022	382337	312995	315795	446708	357694
Frequency	0.0176291	0.0140157	0.0167195	0.0111652	0.0156927	0.00286487					Frequency	0.00263923	0.00292609	0.00366042	0.00369068	0.00345428	0.0040656	0.00287741				Frequency	0.0299632	0.0401867	0.0458391	0.0411253	0.0535157	0.0474672	0.0132264
U2OS-ACTG1_repeat_2											U2OS-VEGFA_repeat_2											Hela-CCR5-Q102E-repeat_2
pegRNA	pegACTG1-T89I	spegACTG1-T89I_1	spegACTG1-T89I_2	spegACTG1-T89I_3	spegACTG1-T89I_4	NT					pegRNA	pegVEGFA+5G-to-T	spegVEGFA+5G-to-T_1	spegVEGFA+5G-to-T_2	spegVEGFA+5G-to-T_3	spegVEGFA+5G-to-T_4	spegVEGFA+5G-to-T_5	NT				pegRNA	pegCCR5-E102Q	spegCCR5-E102Q_1	spegCCR5-E102Q_2	spegCCR5-E102Q_3	spegCCR5-E102Q_4	spegCCR5-E102Q_5	NT
Indel-containing reads	2945	3672	3977	2669	4222	43					Indel-containing reads	461	541	687	929	816	1095	1272				Indel-containing reads	8967	23566	23224	29174	26151	26998	5037
Total reads	179137	262228	237640	233154	276944	12720					Total reads	156016	187072	194124	245350	255212	281593	407566				Total reads	317720	415761	400542	406783	436524	432145	384690
Frequency	0.0164399	0.0140031	0.0167354	0.0114474	0.015245	0.0033805					Frequency	0.00295483	0.00289193	0.00353898	0.00378643	0.00319734	0.00388859	0.00312097				Frequency	0.028223	0.0566816	0.0579814	0.0717188	0.0599074	0.0624744	0.0130937
U2OS-ACTG1_repeat_3											U2OS-VEGFA_repeat_3											Hela-CCR5-Q102E_repeat_3
pegRNA	pegACTG1-T89I	spegACTG1-T89I_1	spegACTG1-T89I_2	spegACTG1-T89I_3	spegACTG1-T89I_4	NT					pegRNA	pegVEGFA+5G-to-T	spegVEGFA+5G-to-T_1	spegVEGFA+5G-to-T_2	spegVEGFA+5G-to-T_3	spegVEGFA+5G-to-T_4	spegVEGFA+5G-to-T_5	NT				pegRNA	pegCCR5-E102Q	spegCCR5-E102Q_1	spegCCR5-E102Q_2	spegCCR5-E102Q_3	spegCCR5-E102Q_4	spegCCR5-E102Q_5	NT
Indel-containing reads	4362	4435	4777	3797	8500	58					Indel-containing reads	355	556	806	1040	1007	1486	1691				Indel-containing reads	8386	12850	21834	17724	25643	25563	7520
Total reads	217001	222653	284052	320085	523935	19660					Total reads	154307	175457	227661	265996	281311	349881	531482				Total reads	295898	341410	507731	436177	470762	527550	545166
Frequency	0.0201013	0.0199189	0.0168173	0.0118625	0.0162234	0.00295015					Frequency	0.00230061	0.00316887	0.00354035	0.00390983	0.00357967	0.00424716	0.00318167				Frequency	0.0283408	0.037638	0.0430031	0.0406349	0.0544713	0.0484561	0.013794
HELA-ACTG1_repeat_1											HELA-VEGFA_repeat_1
pegRNA	pegACTG1-T89I	spegACTG1-T89I_1	spegACTG1-T89I_2	spegACTG1-T89I_3	spegACTG1-T89I_4	NT					pegRNA	pegVEGFA+5G-to-T	spegVEGFA+5G-to-T_1	spegVEGFA+5G-to-T_2	spegVEGFA+5G-to-T_3	spegVEGFA+5G-to-T_4	spegVEGFA+5G-to-T_5	NT
Indel-containing reads	1915	8721	2789	2211	2054	834					Indel-containing reads	613	6	361	560	1	984	497
Total reads	201047	621056	210532	248400	235855	356050					Total reads	249386	1986	154428	217236	350	300942	256117
Frequency	0.00952514	0.0140422	0.0132474	0.00890097	0.00870874	0.00234237					Frequency	0.00245804	0.00302115	0.00233766	0.00257784	0.00285714	0.00326973	0.00194052
HELA-ACTG1_repeat_2											HELA-VEGFA_repeat_2
pegRNA	pegACTG1-T89I	spegACTG1-T89I_1	spegACTG1-T89I_2	spegACTG1-T89I_3	spegACTG1-T89I_4	NT					pegRNA	pegVEGFA+5G-to-T	spegVEGFA+5G-to-T_1	spegVEGFA+5G-to-T_2	spegVEGFA+5G-to-T_3	spegVEGFA+5G-to-T_4	spegVEGFA+5G-to-T_5	NT
Indel-containing reads	2148	8003	3331	2425	2578	755					Indel-containing reads	721	6	457	593	0	1334	422
Total reads	218995	564659	252187	275419	257449	335138					Total reads	264825	2008	185247	229234	415	363873	231400
Frequency	0.00980844	0.0141732	0.0132085	0.00880477	0.0100136	0.0022528					Frequency	0.00272255	0.00298805	0.00246698	0.00258688	0	0.00366611	0.00182368
HELA-ACTG1_repeat_3											HELA-VEGFA_repeat_3
pegRNA	pegACTG1-T89I	spegACTG1-T89I_1	spegACTG1-T89I_2	spegACTG1-T89I_3	spegACTG1-T89I_4	NT					pegRNA	pegVEGFA+5G-to-T	spegVEGFA+5G-to-T_1	spegVEGFA+5G-to-T_2	spegVEGFA+5G-to-T_3	spegVEGFA+5G-to-T_4	spegVEGFA+5G-to-T_5	NT
Indel-containing reads	2356	8972	2784	2294	2603	676					Indel-containing reads	722	5	329	539	0	1227	330
Total reads	244633	625094	212488	251922	264278	328979					Total reads	284292	1983	142990	203697	452	355325	219949
Frequency	0.00963075	0.014353	0.0131019	0.00910599	0.00984948	0.00205484					Frequency	0.00253964	0.00252143	0.00230086	0.00264609	0	0.00345318	0.00150035
HEK293FT-ACTG1_repeat_1											HEK293FT-ACE2-S19A_repeat_1
pegRNA	spegACTG1-T89I_1_v1	spegACTG1-T89I_1_v2	spegACTG1-T89I_4_v1	spegACTG1-T89I_4_v2	NT						pegRNA	spegACE2-A19S_1_v1	spegACE2-A19S_1_v2	spegACE2-A19S_3_v1	spegACE2-A19S_3_v2	NT
Indel-containing reads	25613	58709	41306	29384	200						Indel-containing reads	817	923	347	421	75
Total reads	719370	1320362	1190915	1413648	64866						Total reads	64141	86211	83839	113782	49667
Frequency	0.0356048	0.0444643	0.0346843	0.0207859	0.00308328						Frequency	0.0127376	0.0107063	0.00413889	0.00370006	0.00151006
HEK293FT-ACTG1_repeat_2											HEK293FT-ACE2-S19A_repeat_2
pegRNA	spegACTG1-T89I_1_v1	spegACTG1-T89I_1_v2	spegACTG1-T89I_4_v1	spegACTG1-T89I_4_v2	NT						pegRNA	spegACE2-A19S_1_v1	spegACE2-A19S_1_v2	spegACE2-A19S_3_v1	spegACE2-A19S_3_v2	NT
Indel-containing reads	27788	62408	40620	28534	236						Indel-containing reads	494	467	311	432	93
Total reads	788258	1387449	1157226	1348146	75015						Total reads	36197	42985	74773	123773	64316
Frequency	0.0352524	0.0449804	0.0351012	0.0211654	0.00314604						Frequency	0.0136475	0.0108643	0.00415926	0.00349026	0.00144599
HEK293FT-ACTG1_repeat_3											HEK293FT-ACE2-S19A_repeat_3
pegRNA	spegACTG1-T89I_1_v1	spegACTG1-T89I_1_v2	spegACTG1-T89I_4_v1	spegACTG1-T89I_4_v2	NT						pegRNA	spegACE2-A19S_1_v1	spegACE2-A19S_1_v2	spegACE2-A19S_3_v1	spegACE2-A19S_3_v2	NT
Indel-containing reads	25686	62678	51041	28397	141						Indel-containing reads	678	445	686	266	53
Total reads	728141	1402419	1442687	1364866	50941						Total reads	63593	47207	166606	81865	34282
Frequency	0.0352761	0.0446928	0.0353791	0.0208057	0.00276791						Frequency	0.0106616	0.00942657	0.0041175	0.00324925	0.001546
HEK293FT-EMX1_repeat_1											HEK293FT-ACTG1_repeat_1											HEK293FT-HBB-E7V_repeat_1
pegRNA	pegEMX1+4G-to-C_PBS7	spegEMX1+4G-to-C-2_PBS7	pegEMX1+4G-to-C_PBS9	spegEMX1+4G-to-C-2_PBS9	pegEMX1+4G-to-C_PBS11	spegEMX1+4G-to-C-2_PBS11	pegEMX1+4G-to-C_PBS15	spegEMX1+4G-to-C-2_PBS15	NT		pegRNA	spegACTG1-T89I_PBS7	spegACTG1-T89I_4_PBS7	spegACTG1-T89I_PBS9	spegACTG1-T89I_4_PBS9	spegACTG1-T89I_PBS13	spegACTG1-T89I_4_PBS13	spegACTG1-T89I_PBS15	spegACTG1-T89I_4_PBS15	NT		pegRNA	pegHBB-V7E_PBS8	spegHBB-V7E_2_PBS8	pegHBB-V7E_PBS12	spegHBB-V7E_2_PBS12	pegHBB-V7E_PBS14	spegHBB-V7E_2_PBS14	NT
Indel-containing reads	605	355	821	1672	713	2858	4398	2443	252		Indel-containing reads	19627	20373	16783	16118	22096	16234	92344	41311	200		Indel-containing reads	43677	18778	31470	27004	30385	23594	1485
Total reads	133163	94489	204595	203566	174333	206495	307315	229498	112220		Total reads	1498608	1437160	1134683	1037597	1216479	1312333	2403942	2755512	64866		Total reads	2671610	2526587	2078895	2423568	2535706	2463144	541897
Frequency	0.0045433	0.00375705	0.00401281	0.00821355	0.00408987	0.0138405	0.014311	0.010645	0.00224559		Frequency	0.0130968	0.0141759	0.0147909	0.015534	0.0181639	0.0123703	0.0384136	0.0149921	0.00308328		Frequency	0.0163	0.0074	0.0151	0.0111	0.012	0.0096	0.0027
HEK293FT-EMX1_repeat_2											HEK293FT-ACTG1_repeat_2											HEK293FT-HBB-E7V_repeat_2
pegRNA	pegEMX1+4G-to-C_PBS7	spegEMX1+4G-to-C-2_PBS7	pegEMX1+4G-to-C_PBS9	spegEMX1+4G-to-C-2_PBS9	pegEMX1+4G-to-C_PBS11	spegEMX1+4G-to-C-2_PBS11	pegEMX1+4G-to-C_PBS15	spegEMX1+4G-to-C-2_PBS15	NT		pegRNA	spegACTG1-T89I_PBS7	spegACTG1-T89I_4_PBS7	spegACTG1-T89I_PBS9	spegACTG1-T89I_4_PBS9	spegACTG1-T89I_PBS13	spegACTG1-T89I_4_PBS13	spegACTG1-T89I_PBS15	spegACTG1-T89I_4_PBS15	NT		pegRNA	pegHBB-V7E_PBS8	spegHBB-V7E_2_PBS8	pegHBB-V7E_PBS12	spegHBB-V7E_2_PBS12	pegHBB-V7E_PBS14	spegHBB-V7E_2_PBS14	NT
Indel-containing reads	592	275	589	1940	821	2936	6066	3223	278		Indel-containing reads	17307	17808	18194	3789	5632	3599	14452	5754	236		Indel-containing reads	41171	17929	34746	8261	7878	5616	2275
Total reads	127807	80806	142473	251692	223428	212607	410407	312963	97918		Total reads	1355144	1239542	1209735	313128	276504	289512	377278	362314	75015		Total reads	2564488	2407374	2337170	758849	645280	597766	978627
Frequency	0.00463198	0.00340321	0.00413412	0.00770783	0.00367456	0.0138095	0.0147804	0.0102983	0.00283911		Frequency	0.0127713	0.0143666	0.0150397	0.0121005	0.0203686	0.0124313	0.038306	0.0158813	0.00314604		Frequency	0.0161	0.0074	0.0149	0.0109	0.0122	0.0094	0.0023
HEK293FT-EMX1_repeat_3											HEK293FT-ACTG1_repeat_3											HEK293FT-HBB-E7V_repeat_3
pegRNA	pegEMX1+4G-to-C_PBS7	spegEMX1+4G-to-C-2_PBS7	pegEMX1+4G-to-C_PBS9	spegEMX1+4G-to-C-2_PBS9	pegEMX1+4G-to-C_PBS11	spegEMX1+4G-to-C-2_PBS11	pegEMX1+4G-to-C_PBS15	spegEMX1+4G-to-C-2_PBS15	NT		pegRNA	spegACTG1-T89I_PBS7	spegACTG1-T89I_4_PBS7	spegACTG1-T89I_PBS9	spegACTG1-T89I_4_PBS9	spegACTG1-T89I_PBS13	spegACTG1-T89I_4_PBS13	spegACTG1-T89I_PBS15	spegACTG1-T89I_4_PBS15	NT		pegRNA	pegHBB-V7E_PBS8	spegHBB-V7E_2_PBS8	pegHBB-V7E_PBS12	spegHBB-V7E_2_PBS12	pegHBB-V7E_PBS14	spegHBB-V7E_2_PBS14	NT
Indel-containing reads	690	356	887	1847	866	3442	6263	4273	216		Indel-containing reads	2320	1389	3226	3539	5680	4256	15614	7564	141		Indel-containing reads	2174	1002	9080	6985	7517	6050	3574
Total reads	143492	96907	233679	224995	211066	244916	445430	408645	90121		Total reads	177742	102714	375616	282925	264173	343038	418440	459841	50941		Total reads	294573	158519	614650	642678	591588	651594	1176548
Frequency	0.00480863	0.00367363	0.00379581	0.00820907	0.00410298	0.0140538	0.0140606	0.0104565	0.00239678		Frequency	0.0130526	0.013523	0.00858856	0.0125086	0.0215011	0.0124068	0.0373148	0.0164492	0.00276791		Frequency	0.0074	0.0063	0.0148	0.0109	0.0127	0.0093	0.003
HEK293FT-ACTG1_repeat_1											HEK293FT-EMX1_repeat_1											HEK293FT-PRNP_repeat_1									HEK293FT-RUNX1_repeat_1
pegRNA	pegACTG1-T89I_PE2	spegACTG1-T89I_1_PE2	spegACTG1-T89I_2_PE2	spegACTG1-T89I_3_PE2	spegACTG1-T89I_4_PE2	NT					pegRNA	pegEMX1+4G-to-C_PE2	spegEMX1+4G-to-C-1_PE2	spegEMX1+4G-to-C-2_PE2	spegEMX1+4G-to-C-3_PE2	spegEMX1+4G-to-C-4_PE2	NT					pegRNA	pegPRNP+6G-to-T_PE2	spegPRNP+6G-to-T_1_PE2	spegPRNP+6G-to-T_2_PE2	spegPRNP+6G-to-T_3_PE2	spegPRNP+6G-to-T_4_PE2	NT			pegRNA	pegRUNX1+6G-to-C_PE2	spegRUNX1+6G-to-C_1_PE2	spegRUNX1+6G-to-C_2_PE2	spegRUNX1+6G-to-C_3_PE2	spegRUNX1+6G-to-C_4_PE2	NT
Indel-containing reads	3638	3889	4058	2176	1632	200					Indel-containing reads	1899	818	3619	2370	2297	252					Indel-containing reads	544	432	500	502	506	145			Indel-containing reads	241	213	276	610	473	172
Total reads	243821	265454	278579	304602	375989	64866					Total reads	316492	277445	284413	282928	359333	112220					Total reads	193167	167379	175858	186899	165838	47110			Total reads	221664	201497	211375	232984	317702	80904
Frequency	0.0149208	0.0146504	0.0145668	0.00714375	0.00434055	0.00308328					Frequency	0.00600015	0.00294833	0.0127245	0.00837669	0.0063924	0.00224559					Frequency	0.00281622	0.00258097	0.0028432	0.00268594	0.00305117	0.0030779			Frequency	0.00108723	0.00105709	0.00130574	0.00261821	0.00148882	0.00212598
HEK293FT-ACTG1_repeat_2											HEK293FT-EMX1_repeat_2											HEK293FT-PRNP_repeat_2									HEK293FT-RUNX1_repeat_2
pegRNA	pegACTG1-T89I_PE2	spegACTG1-T89I_1_PE2	spegACTG1-T89I_2_PE2	spegACTG1-T89I_3_PE2	spegACTG1-T89I_4_PE2	NT					pegRNA	pegEMX1+4G-to-C_PE2	spegEMX1+4G-to-C-1_PE2	spegEMX1+4G-to-C-2_PE2	spegEMX1+4G-to-C-3_PE2	spegEMX1+4G-to-C-4_PE2	NT					pegRNA	pegPRNP+6G-to-T_PE2	spegPRNP+6G-to-T_1_PE2	spegPRNP+6G-to-T_2_PE2	spegPRNP+6G-to-T_3_PE2	spegPRNP+6G-to-T_4_PE2	NT			pegRNA	pegRUNX1+6G-to-C_PE2	spegRUNX1+6G-to-C_1_PE2	spegRUNX1+6G-to-C_2_PE2	spegRUNX1+6G-to-C_3_PE2	spegRUNX1+6G-to-C_4_PE2	NT
Indel-containing reads	3933	3559	4220	2146	1356	236					Indel-containing reads	2023	855	3449	2162	1984	278					Indel-containing reads	546	419	526	529	461	248			Indel-containing reads	289	267	305	642	455	174
Total reads	254153	230892	295126	298533	280494	75015					Total reads	323432	257706	278278	267575	296435	97918					Total reads	198507	149237	183807	186419	160050	59115			Total reads	233655	207434	223034	246194	260296	77394
Frequency	0.0154749	0.0154141	0.014299	0.00718849	0.00483433	0.00314604					Frequency	0.00625479	0.00331773	0.0123941	0.00807998	0.00669287	0.00283911					Frequency	0.00275053	0.00280761	0.0028617	0.00283769	0.00288035	0.00419521			Frequency	0.00123687	0.00128716	0.0013675	0.0026077	0.00174801	0.00224824
HEK293FT-ACTG1_repeat_3											HEK293FT-EMX1_repeat_3											HEK293FT-PRNP_repeat_3									HEK293FT-RUNX1_repeat_3
pegRNA	pegACTG1-T89I_PE2	spegACTG1-T89I_1_PE2	spegACTG1-T89I_2_PE2	spegACTG1-T89I_3_PE2	spegACTG1-T89I_4_PE2	NT					pegRNA	pegEMX1+4G-to-C_PE2	spegEMX1+4G-to-C-1_PE2	spegEMX1+4G-to-C-2_PE2	spegEMX1+4G-to-C-3_PE2	spegEMX1+4G-to-C-4_PE2	NT					pegRNA	pegPRNP+6G-to-T_PE2	spegPRNP+6G-to-T_1_PE2	spegPRNP+6G-to-T_2_PE2	spegPRNP+6G-to-T_3_PE2	spegPRNP+6G-to-T_4_PE2	NT			pegRNA	pegRUNX1+6G-to-C_PE2	spegRUNX1+6G-to-C_1_PE2	spegRUNX1+6G-to-C_2_PE2	spegRUNX1+6G-to-C_3_PE2	spegRUNX1+6G-to-C_4_PE2	NT
Indel-containing reads	3723	3642	4189	2411	1651	141					Indel-containing reads	1780	795	4256	2348	2389	216					Indel-containing reads	477	374	469	548	476	169			Indel-containing reads	238	260	305	625	418	121
Total reads	241880	237341	281549	365702	357151	50941					Total reads	300113	262515	333677	274696	366634	90121					Total reads	186398	150318	175913	224106	170661	36212			Total reads	206384	203952	217315	273793	297421	53520
Frequency	0.0153919	0.015345	0.0148784	0.0065928	0.00462269	0.00276791					Frequency	0.0059311	0.0030284	0.0127548	0.00854763	0.00651604	0.00239678					Frequency	0.00255904	0.00248806	0.00266609	0.00244527	0.00278916	0.00466696			Frequency	0.00115319	0.00127481	0.00140349	0.00228275	0.00140542	0.00226084
HEK293FT-SITE1_repeat_1											HEK293FT-EMX1_repeat_1
pegRNA	PE3	sPE3	PE5	NT							pegRNA	PE3-1	sPE3-1	PE5-1	NT
Indel-containing reads	1809	9898	4072	0							Indel-containing reads	1531	1870	3185	252
Total reads	199808	705660	669276	99518							Total reads	373257	312582	697036	112220
Frequency	0.00905369	0.0140266	0.00608419	0							Frequency	0.00410173	0.00598243	0.00456935	0.00224559
HEK293FT-SITE1_repeat_2											HEK293FT-EMX1_repeat_2
pegRNA	PE3	sPE3	PE5	NT							pegRNA	PE3-1	sPE3-1	PE5-1	NT
Indel-containing reads	1095	21690	4104	1							Indel-containing reads	1438	2550	2911	278
Total reads	119534	1456077	727898	119669							Total reads	345471	414124	698609	97918
Frequency	0.00916057	0.0148962	0.00563815	8e-06							Frequency	0.00416243	0.00615758	0.00416685	0.00283911
HEK293FT-SITE1_repeat_3											HEK293FT-EMX1_repeat_3
pegRNA	PE3	sPE3	PE5	NT							pegRNA	PE3-1	sPE3-1	PE5-1	NT
Indel-containing reads	1315	21319	8720	2							Indel-containing reads	1756	2274	3754	216
Total reads	139699	1432102	1366598	165211							Total reads	398279	462957	873397	90121
Frequency	0.0094131	0.0148865	0.00638081	1.2e-05							Frequency	0.00440897	0.0049119	0.00429816	0.00239678
HEK293FT-SITE10_repeat_1											HEK293FT-EMX1_repeat_1
pegRNA	PE3	sPE3	PE5	sPE5	NT						pegRNA	PE3-3	sPE3-3	PE5-3	NT
Indel-containing reads	2341	7299	5134	3969	1623						Indel-containing reads	2287	11940	4416	252
Total reads	313169	516888	460876	366134	550215						Total reads	533091	737005	940478	112220
Frequency	0.0074752	0.014121	0.0111397	0.0108403	0.00294976						Frequency	0.00429007	0.0162007	0.00469548	0.00224559
HEK293FT-SITE10_repeat_2											HEK293FT-EMX1_repeat_2
pegRNA	PE3	sPE3	PE5	sPE5	NT						pegRNA	PE3-3	sPE3-3	PE5-3	NT
Indel-containing reads	2828	13858	5534	6338	3470						Indel-containing reads	1917	3754	4751	278
Total reads	381362	1001141	529081	581816	1003297						Total reads	356604	239718	1072860	97918
Frequency	0.00741553	0.0138422	0.0104596	0.0108935	0.0034586						Frequency	0.00537571	0.0156601	0.00442835	0.00283911
HEK293FT-SITE10_repeat_3											HEK293FT-EMX1_repeat_3
pegRNA	PE3	sPE3	PE5	sPE5	NT						pegRNA	PE3-3	sPE3-3	PE5-3	NT
Indel-containing reads	5506	14084	9825	6191	3079						Indel-containing reads	1976	4516	10058	216
Total reads	718256	1000330	862399	590212	975903						Total reads	360607	287716	1959831	90121
Frequency	0.00766579	0.0140794	0.0113926	0.0104895	0.00315503						Frequency	0.00547965	0.015696	0.00513208	0.00239678
HEK293FT-SITE11_repeat_1
pegRNA	PE3	sPE3	PE5	sPE5	NT
Indel-containing reads	8248	6452	2134	4918	1623
Total reads	470914	352037	299926	269191	550215
Frequency	0.0175149	0.0183276	0.00711509	0.0182696	0.00294976
HEK293FT-SITE11_repeat_2
pegRNA	PE3	sPE3	PE5	sPE5	NT
Indel-containing reads	8282	5798	2160	5367	3470
Total reads	483395	320589	309434	293810	1003297
Frequency	0.017133	0.0180855	0.00698049	0.0182669	0.0034586
HEK293FT-SITE11_repeat_3
pegRNA	PE3	sPE3	PE5	sPE5	NT
Indel-containing reads	6957	4885	3572	4826	3079
Total reads	400565	273241	467017	259949	975903
Frequency	0.017368	0.017878	0.00764854	0.0185652	0.00315503
[truncated: 5 more columns]

## Sheet: apegRNA-editing frequency
HEK293FT-GCH1_+1GATins_repeat_1						HEK293FT-GCH1_+1CAGdel_repeat_1						HEK293FT-GCH1_+2GGCins_repeat_1
Editor	pegRNA	apegRNA-1	apegRNA-2	NT		Editor	pegRNA	apegRNA-1	apegRNA-2	NT		Editor	pegRNA	apegRNA-1	apegRNA-2	NT
Desired indel-containing reads	242922	259731	263624	28		Desired indel-containing reads	22605	8973	211758	1		Desired indel-containing reads	15503	203	38112	0
Total reads	854530	1010039	813515	205781		Total reads	827101	771449	1217267	202160		Total reads	89902	235225	127691	205781
Frequency	0.2843	0.257149	0.324055	0.000136		Frequency	0.0273304	0.0116314	0.173962	5e-06		Frequency	0.172443	0.000863004	0.298471	0
HEK293FT-GCH1_+1GATins_repeat_2						HEK293FT-GCH1_+1CAGdel_repeat_2						HEK293FT-GCH1_+2GGCins_repeat_2
Editor	pegRNA	apegRNA-1	apegRNA-2	NT		Editor	pegRNA	apegRNA-1	apegRNA-2	NT		Editor	pegRNA	apegRNA-1	apegRNA-2	NT
Desired indel-containing reads	176087	36637	143166	15		Desired indel-containing reads	20242	8895	101016	11		Desired indel-containing reads	23583	18168	25643	0
Total reads	599829	140616	461798	126703		Total reads	648299	575407	573407	124102		Total reads	137955	104701	91611	126703
Frequency	0.293562	0.260546	0.310019	0.000118		Frequency	0.0312232	0.0154586	0.176168	8.9e-05		Frequency	0.170947	0.173523	0.279912	0
HEK293FT-GCH1_+1GATins_repeat_3						HEK293FT-GCH1_+1CAGdel_repeat_3						HEK293FT-GCH1_+2GGCins_repeat_3
Editor	pegRNA	apegRNA-1	apegRNA-2	NT		Editor	pegRNA	apegRNA-1	apegRNA-2	NT		Editor	pegRNA	apegRNA-1	apegRNA-2	NT
Desired indel-containing reads	230685	278549	365673	14		Desired indel-containing reads	25429	17323	138525	6		Desired indel-containing reads	32963	18563	57650	0
Total reads	735505	925374	1070198	114401		Total reads	703262	1148847	900005	112115		Total reads	177148	279280	191352	114401
Frequency	0.313642	0.301012	0.341687	0.000122		Frequency	0.0361586	0.0150786	0.153916	5.4e-05		Frequency	0.186076	0.0664673	0.301277	0
HEK293FT-GCH1_+1GACCins_repeat_1						HEK293FT-GCH1_+5AGTins_repeat_1						HEK293FT-GCH1_+1-+5del_repeat_1
Editor	pegRNA	apegRNA-1	apegRNA-2	NT		Editor	pegRNA	apegRNA-1	apegRNA-2	NT		Editor	pegRNA	apegRNA-1	apegRNA-2	NT
Desired indel-containing reads	13171	10203	39850	0		Desired indel-containing reads	1897	2845	12394	0		Desired indel-containing reads	10618	12980	29926	0
Total reads	135180	109818	138996	207052		Total reads	85492	129972	140172	202594		Total reads	127500	157311	141263	197624
Frequency	0.0974331	0.0929083	0.286699	0		Frequency	0.0221892	0.0218893	0.0884199	0		Frequency	0.0832784	0.0825117	0.211846	0
HEK293FT-GCH1_+1GACCins_repeat_2						HEK293FT-GCH1_+5AGTins_repeat_2						HEK293FT-GCH1_+1-+5del_repeat_2
Editor	pegRNA	apegRNA-1	apegRNA-2	NT		Editor	pegRNA	apegRNA-1	apegRNA-2	NT		Editor	pegRNA	apegRNA-1	apegRNA-2	NT
Desired indel-containing reads	9693	6697	22952	0		Desired indel-containing reads	3680	1590	6425	0		Desired indel-containing reads	8700	11703	22542	0
Total reads	89657	86001	87217	127667		Total reads	95214	77018	84120	123833		Total reads	101353	139071	108883	120780
Frequency	0.108112	0.0778712	0.26316	0		Frequency	0.0386498	0.0206445	0.076379	0		Frequency	0.0858386	0.0841513	0.20703	0
HEK293FT-GCH1_+1GACCins_repeat_3						HEK293FT-GCH1_+5AGTins_repeat_3						HEK293FT-GCH1_+1-+5del_repeat_3
Editor	pegRNA	apegRNA-1	apegRNA-2	NT		Editor	pegRNA	apegRNA-1	apegRNA-2	NT		Editor	pegRNA	apegRNA-1	apegRNA-2	NT
Desired indel-containing reads	24921	13282	46576	0		Desired indel-containing reads	3580	3000	6138	0		Desired indel-containing reads	30044	35541	68350	0
Total reads	214107	136197	162751	115318		Total reads	110374	131688	77915	111982		Total reads	331578	400141	318490	109117
Frequency	0.116395	0.0975205	0.28618	0		Frequency	0.0324352	0.0227811	0.0787782	0		Frequency	0.0906091	0.0888212	0.214606	0
HEK293FT-GCH1_+4CGGdel_repeat_1						HEK293FT-GCH1_+2AGCGdel_repeat_1						HEK293FT-SITE3_+1CTTins_repeat_1
Editor	pegRNA	apegRNA-1	apegRNA-2	NT		Editor	pegRNA	apegRNA-1	apegRNA-2	NT		Editor	pegRNA	apegRNA-1	apegRNA-2	NT
Desired indel-containing reads	4724	11453	30659	0		Desired indel-containing reads	13229	13484	31452	0		Desired indel-containing reads	88549	74677	219679	96
Total reads	101284	148313	103349	199880		Total reads	149768	154799	114025	198970		Total reads	565519	499991	487101	98951
Frequency	0.0466411	0.0772218	0.296655	0		Frequency	0.08833	0.0871065	0.275834	0		Frequency	0.15658	0.149357	0.450993	0.00097
HEK293FT-GCH1_+4CGGdel_repeat_2						HEK293FT-GCH1_+2AGCGdel_repeat_2						HEK293FT-SITE3_+1CTTins_repeat_2
Editor	pegRNA	apegRNA-1	apegRNA-2	NT		Editor	pegRNA	apegRNA-1	apegRNA-2	NT		Editor	pegRNA	apegRNA-1	apegRNA-2	NT
Desired indel-containing reads	13634	11969	44004	0		Desired indel-containing reads	12543	13119	39650	0		Desired indel-containing reads	85806	64709	63599	9
Total reads	136354	120288	149024	122192		Total reads	138250	163736	159612	121598		Total reads	582076	403377	138855	103784
Frequency	0.0999897	0.0995029	0.295281	0		Frequency	0.0907269	0.0801229	0.248415	0		Frequency	0.147414	0.160418	0.458025	8.7e-05
HEK293FT-GCH1_+4CGGdel_repeat_3						HEK293FT-GCH1_+2AGCGdel_repeat_3						HEK293FT-SITE3_+1CTTins_repeat_3
Editor	pegRNA	apegRNA-1	apegRNA-2	NT		Editor	pegRNA	apegRNA-1	apegRNA-2	NT		Editor	pegRNA	apegRNA-1	apegRNA-2	NT
Desired indel-containing reads	20690	19446	75690	0		Desired indel-containing reads	23025	25023	58993	0		Desired indel-containing reads	193432	218729	458523	8
Total reads	281990	219055	251474	110399		Total reads	247393	287947	221279	109829		Total reads	1234334	1528896	1314583	99467
Frequency	0.0733714	0.0887722	0.300985	0		Frequency	0.0930705	0.0869014	0.2666	0		Frequency	0.15671	0.143063	0.348797	8e-05
HEK293FT-SITE3_+1LoxPins_repeat_1						HEK293FT-SITE3_+1 6*HISins_repeat_1						HEK293FT-SITE3_+1TGAdel_repeat_1
Editor	pegRNA	apegRNA-1	apegRNA-2	NT		Editor	pegRNA	apegRNA-1	apegRNA-2	NT		Editor	pegRNA	apegRNA-1	apegRNA-2	NT
Desired indel-containing reads	26696	18252	159659	2		Desired indel-containing reads	10461	80813	14404	8		Desired indel-containing reads	26447	21617	80141	0
Total reads	633638	396139	856988	98951		Total reads	62735	568380	59622	98951		Total reads	299523	296317	288114	97124
Frequency	0.042131	0.046075	0.186302	2e-05		Frequency	0.166749	0.142181	0.241589	8.1e-05		Frequency	0.0882971	0.0729523	0.278157	0
HEK293FT-SITE3_+1LoxPins_repeat_2						HEK293FT-SITE3_+1 6*HISins_repeat_2						HEK293FT-SITE3_+1TGAdel_repeat_2
Editor	pegRNA	apegRNA-1	apegRNA-2	NT		Editor	pegRNA	apegRNA-1	apegRNA-2	NT		Editor	pegRNA	apegRNA-1	apegRNA-2	NT
Desired indel-containing reads	7556	4237	32432	0		Desired indel-containing reads	78315	24575	241399	12		Desired indel-containing reads	23993	25046	62859	0
Total reads	512945	301017	258014	103784		Total reads	901953	624493	845936	103784		Total reads	252590	376317	247336	101962
Frequency	0.014731	0.014076	0.125699	0		Frequency	0.0868282	0.0393519	0.285363	0.000116		Frequency	0.0949879	0.0665556	0.254144	0
HEK293FT-SITE3_+1LoxPins_repeat_3						HEK293FT-SITE3_+1 6*HISins_repeat_3						HEK293FT-SITE3_+1TGAdel_repeat_3
Editor	pegRNA	apegRNA-1	apegRNA-2	NT		Editor	pegRNA	apegRNA-1	apegRNA-2	NT		Editor	pegRNA	apegRNA-1	apegRNA-2	NT
Desired indel-containing reads	58204	62480	293147	0		Desired indel-containing reads	118672	118328	290195	2		Desired indel-containing reads	39080	23491	73565	0
Total reads	1430228	1390373	1848445	99467		Total reads	976864	1110780	1282652	99467		Total reads	425272	334728	277483	97707
Frequency	0.040696	0.044938	0.158591	0		Frequency	0.121483	0.106527	0.226246	2e-05		Frequency	0.0918941	0.0701794	0.265115	0
HEK293FT-SITE3_+4TGGCdel_repeat_1						HEK293FT-SITE3_+7CAGAGGdel_repeat_1						HEK293FT-SITE1_+1CGTdel_repeat_1
Editor	pegRNA	apegRNA-1	apegRNA-2	NT		Editor	pegRNA	apegRNA-1	apegRNA-2	NT		Editor	pegRNA	apegRNA-1	apegRNA-2	NT
Desired indel-containing reads	23387	19410	35005	0		Desired indel-containing reads	39209	16439	88583	0		Desired indel-containing reads	6584	2812	17264	0
Total reads	253787	312926	240094	95974		Total reads	376436	271312	383096	93878		Total reads	133735	142889	133490	99518
Frequency	0.0921521	0.0620274	0.145797	0		Frequency	0.104158	0.0605908	0.231229	0		Frequency	0.0492317	0.0196796	0.129328	0
HEK293FT-SITE3_+4TGGCdel_repeat_2						HEK293FT-SITE3_+7CAGAGGdel_repeat_2						HEK293FT-SITE1_+1CGTdel_repeat_2
Editor	pegRNA	apegRNA-1	apegRNA-2	NT		Editor	pegRNA	apegRNA-1	apegRNA-2	NT		Editor	pegRNA	apegRNA-1	apegRNA-2	NT
Desired indel-containing reads	21864	8740	47808	0		Desired indel-containing reads	14386	18733	80452	0		Desired indel-containing reads	9311	12267	27423	1
Total reads	243776	202880	292373	101004		Total reads	240126	297293	348358	98817		Total reads	164208	302698	166238	119669
Frequency	0.0896889	0.0430797	0.163517	0		Frequency	0.0599102	0.0630119	0.230946	0		Frequency	0.0567025	0.0405255	0.164962	8e-06
HEK293FT-SITE3_+4TGGCdel_repeat_3						HEK293FT-SITE3_+7CAGAGGdel_repeat_3						HEK293FT-SITE1_+1CGTdel_repeat_3
Editor	pegRNA	apegRNA-1	apegRNA-2	NT		Editor	pegRNA	apegRNA-1	apegRNA-2	NT		Editor	pegRNA	apegRNA-1	apegRNA-2	NT
Desired indel-containing reads	21519	12865	35238	0		Desired indel-containing reads	17096	15208	63333	0		Desired indel-containing reads	8468	10596	15718	2
Total reads	253789	246256	227450	96601		Total reads	216254	266749	283435	94273		Total reads	199499	193745	141286	165211
Frequency	0.0847909	0.0522424	0.154926	0		Frequency	0.0790552	0.0570124	0.223448	0		Frequency	0.0424463	0.0546904	0.11125	1.2e-05
HEK293FT-SITE1_+2TAGins_repeat_1						HEK293FT-SITE1_+4CCTAins_repeat_1						HEK293FT-SITE1_+2GTGGdel_repeat_1
Editor	pegRNA	apegRNA-1	apegRNA-2	NT		Editor	pegRNA	apegRNA-1	apegRNA-2	NT		Editor	pegRNA	apegRNA-1	apegRNA-2	NT
Desired indel-containing reads	1994	1167	6232	0		Desired indel-containing reads	1191	1011	314	0		Desired indel-containing reads	23466	17932	21260	0
Total reads	153901	97052	89989	101884		Total reads	98177	95376	3319	103298		Total reads	95798	79190	111776	99604
Frequency	0.0129564	0.0120245	0.0692529	0		Frequency	0.0121312	0.0106002	0.0946068	0		Frequency	0.244953	0.226443	0.190202	0
HEK293FT-SITE1_+2TAGins_repeat_2						HEK293FT-SITE1_+4CCTAins_repeat_2						HEK293FT-SITE1_+2GTGGdel_repeat_2
Editor	pegRNA	apegRNA-1	apegRNA-2	NT		Editor	pegRNA	apegRNA-1	apegRNA-2	NT		Editor	pegRNA	apegRNA-1	apegRNA-2	NT
Desired indel-containing reads	1315	2086	12427	0		Desired indel-containing reads	44	1500	19317	0		Desired indel-containing reads	3054	12243	13043	0
Total reads	138118	165372	208579	124164		Total reads	2215	126144	202750	125894		Total reads	19413	64547	71826	121501
Frequency	0.00952084	0.012614	0.0595793	0		Frequency	0.0198646	0.0118912	0.095275	0		Frequency	0.157317	0.189676	0.181592	0
HEK293FT-SITE1_+2TAGins_repeat_3						HEK293FT-SITE1_+4CCTAins_repeat_3						HEK293FT-SITE1_+2GTGGdel_repeat_3
Editor	pegRNA	apegRNA-1	apegRNA-2	NT		Editor	pegRNA	apegRNA-1	apegRNA-2	NT		Editor	pegRNA	apegRNA-1	apegRNA-2	NT
Desired indel-containing reads	116	45	2965	0		Desired indel-containing reads	114	95	843	0		Desired indel-containing reads	7236	1588	2676	0
Total reads	11926	3683	51194	170707		Total reads	18831	6759	12992	173255		Total reads	36031	8139	14636	167213
Frequency	0.00972665	0.0122183	0.0579169	0		Frequency	0.00605385	0.0140553	0.0648861	0		Frequency	0.200827	0.19511	0.182837	0
HEK293FT-SITE1_+4GGGdel_repeat_1						HEK293FT-SITE1_+7TCGCdel_repeat_1						HEK293FT-RP2_+1GAAins_repeat_1
Editor	pegRNA	apegRNA-1	apegRNA-2	NT		Editor	pegRNA	apegRNA-1	apegRNA-2	NT		Editor	pegRNA	apegRNA-1	apegRNA-2	NT
Desired indel-containing reads	26828	26989	44314	0		Desired indel-containing reads	1243	2543	30103	0		Desired indel-containing reads	3104	1838	13317	1
Total reads	123972	145481	161306	101379		Total reads	68186	89690	227893	100429		Total reads	48994	45425	88978	100707
Frequency	0.216404	0.185516	0.27472	0		Frequency	0.0182295	0.0283532	0.132093	0		Frequency	0.0633547	0.0404623	0.149666	1e-05
HEK293FT-SITE1_+4GGGdel_repeat_2						HEK293FT-SITE1_+7TCGCdel_repeat_2						HEK293FT-RP2_+1GAAins_repeat_2
Editor	pegRNA	apegRNA-1	apegRNA-2	NT		Editor	pegRNA	apegRNA-1	apegRNA-2	NT		Editor	pegRNA	apegRNA-1	apegRNA-2	NT
Desired indel-containing reads	911	1948	2647	0		Desired indel-containing reads	291	447	3137	0		Desired indel-containing reads	14838	24033	50844	0
Total reads	9584	19648	15944	123686		Total reads	11013	21399	29447	121940		Total reads	318965	379424	391259	50998
Frequency	0.0950543	0.099145	0.166019	0		Frequency	0.0264233	0.0208888	0.10653	0		Frequency	0.0465192	0.0633407	0.12995	0
HEK293FT-SITE1_+4GGGdel_repeat_3						HEK293FT-SITE1_+7TCGCdel_repeat_3						HEK293FT-RP2_+1GAAins_repeat_3
Editor	pegRNA	apegRNA-1	apegRNA-2	NT		Editor	pegRNA	apegRNA-1	apegRNA-2	NT		Editor	pegRNA	apegRNA-1	apegRNA-2	NT
Desired indel-containing reads	10312	28966	57185	0		Desired indel-containing reads	10364	11353	68279	0		Desired indel-containing reads	7325	6220	21769	3
Total reads	66487	181168	241346	170267		Total reads	427468	389822	510189	168323		Total reads	153531	141976	164253	86412
Frequency	0.155098	0.159885	0.236942	0		Frequency	0.0242451	0.0291235	0.133831	0		Frequency	0.0477102	0.0438102	0.132533	3.5e-05
HEK293FT-RP2_+1AGTTins_repeat_1						HEK293FT-RP2_+2GCGins_repeat_1						HEK293FT-RP2_+2-+6del_repeat_1
Editor	pegRNA	apegRNA-1	apegRNA-2	NT		Editor	pegRNA	apegRNA-1	apegRNA-2	NT		Editor	pegRNA	apegRNA-1	apegRNA-2	NT
Desired indel-containing reads	2742	2797	17411	1		Desired indel-containing reads	12845	11735	9919	0		Desired indel-containing reads	1109	11090	4866	0
Total reads	44183	47260	137978	99945		Total reads	423376	280473	185885	101082		Total reads	376478	257574	242535	97157
Frequency	0.0620601	0.0591832	0.126187	1e-05		Frequency	0.0303395	0.04184	0.0533609	0		Frequency	0.00294572	0.0430556	0.0200631	0
HEK293FT-RP2_+1AGTTins_repeat_2						HEK293FT-RP2_+2GCGins_repeat_2						HEK293FT-RP2_+2-+6del_repeat_2
Editor	pegRNA	apegRNA-1	apegRNA-2	NT		Editor	pegRNA	apegRNA-1	apegRNA-2	NT		Editor	pegRNA	apegRNA-1	apegRNA-2	NT
Desired indel-containing reads	25011	8504	69225	0		Desired indel-containing reads	3260	12683	18318	0		Desired indel-containing reads	522	7641	4423	0
Total reads	463522	182713	619746	50644		Total reads	157534	282356	295947	51295		Total reads	253810	221234	325069	49197
Frequency	0.0539586	0.0465429	0.111699	0		Frequency	0.0206939	0.0449185	0.0618962	0		Frequency	0.00205666	0.0345381	0.0136063	0
HEK293FT-RP2_+1AGTTins_repeat_3						HEK293FT-RP2_+2GCGins_repeat_3						HEK293FT-RP2_+2-+6del_repeat_3
Editor	pegRNA	apegRNA-1	apegRNA-2	NT		Editor	pegRNA	apegRNA-1	apegRNA-2	NT		Editor	pegRNA	apegRNA-1	apegRNA-2	NT
Desired indel-containing reads	7014	8383	14622	0		Desired indel-containing reads	5705	11434	13305	0		Desired indel-containing reads	618	10528	5828	0
Total reads	123896	155192	135117	85785		Total reads	211891	264497	222102	86433		Total reads	269126	271247	355430	82992
Frequency	0.056612	0.054017	0.108217	0		Frequency	0.0269242	0.0432292	0.0599049	0		Frequency	0.00229632	0.0388133	0.016397	0
HEK293FT-ACTG1_+2TAAins_repeat_1						HEK293FT-ACTG1_+4AACCins_repeat_1						HEK293FT-ACTG1_+3ACTCins_repeat_1
Editor	pegRNA	apegRNA-1	apegRNA-2	NT		Editor	pegRNA	apegRNA-1	apegRNA-2	NT		Editor	pegRNA	apegRNA-1	apegRNA-2	NT
Desired indel-containing reads	25362	13329	36762	8		Desired indel-containing reads	25515	15816	66902	18		Desired indel-containing reads	9393	7274	23216	0
Total reads	316935	215805	248353	209508		Total reads	348261	305426	439087	209471		Total reads	384135	337793	350720	209548
Frequency	0.0800227	0.0617641	0.148023	3.8e-05		Frequency	0.073264	0.0517834	0.152366	8.6e-05		Frequency	0.0244523	0.0215339	0.0661953	0
HEK293FT-ACTG1_+2TAAins_repeat_2						HEK293FT-ACTG1_+4AACCins_repeat_2						HEK293FT-ACTG1_+3ACTCins_repeat_2
Editor	pegRNA	apegRNA-1	apegRNA-2	NT		Editor	pegRNA	apegRNA-1	apegRNA-2	NT		Editor	pegRNA	apegRNA-1	apegRNA-2	NT
Desired indel-containing reads	6799	16816	40247	6		Desired indel-containing reads	6412	18673	15041	8		Desired indel-containing reads	14830	20675	11078	0
Total reads	119707	276464	278136	197077		Total reads	97622	358139	130117	197104		Total reads	306942	564273	612209	197084
Frequency	0.056797	0.0608253	0.144703	3e-05		Frequency	0.0656819	0.052139	0.115596	4.1e-05		Frequency	0.0483153	0.0366401	0.0180951	0
HEK293FT-ACTG1_+2TAAins_repeat_3						HEK293FTACTG1_+4AACCins_repeat_3						HEK293FT-ACTG1_+3ACTCins_repeat_3
Editor	pegRNA	apegRNA-1	apegRNA-2	NT		Editor	pegRNA	apegRNA-1	apegRNA-2	NT		Editor	pegRNA	apegRNA-1	apegRNA-2	NT
Desired indel-containing reads	33745	16563	37300	4		Desired indel-containing reads	18708	28793	37805	5		Desired indel-containing reads	47133	27997	37638	0
Total reads	367197	262146	280553	283446		Total reads	282023	404729	344293	283407		Total reads	1256949	876211	830005	283525
Frequency	0.0918989	0.0631823	0.132952	1.4e-05		Frequency	0.066335	0.0711414	0.109805	1.8e-05		Frequency	0.0374979	0.0319523	0.0453467	0
HEK293FT-RNF2_+1TTAins_repeat_1						HEK293FT-RNF2_+1GTAins_repeat_1						HEK293FT-RNF2_+1CTGdel_repeat_1
Editor	pegRNA	apegRNA-1	apegRNA-2	NT		Editor	pegRNA	apegRNA-1	apegRNA-2	NT		Editor	pegRNA	apegRNA-1	apegRNA-2	NT
Desired indel-containing reads	22564	12523	52720	4		Desired indel-containing reads	30404	19798	96700	6		Desired indel-containing reads	15765	3797	16644	1
Total reads	214712	183158	207905	44109		Total reads	176017	152463	242201	44109		Total reads	231781	84918	99399	43302
Frequency	0.10509	0.0683727	0.253577	9.1e-05		Frequency	0.172733	0.129854	0.399255	0.000136		Frequency	0.0680168	0.0447137	0.167446	2.3e-05
HEK293FT-RNF2_+1TTAins_repeat_2						HEK293FT-RNF2_+1GTAins_repeat_2						HEK293FT-RNF2_+1CTGdel_repeat_2
Editor	pegRNA	apegRNA-1	apegRNA-2	NT		Editor	pegRNA	apegRNA-1	apegRNA-2	NT		Editor	pegRNA	apegRNA-1	apegRNA-2	NT
Desired indel-containing reads	10508	18156	43110	2		Desired indel-containing reads	29076	17697	37378	1		Desired indel-containing reads	7441	8414	19082	4
Total reads	144274	253912	198330	40021		Total reads	191464	131679	127403	40021		Total reads	160795	127193	88896	39321
Frequency	0.0728336	0.0715051	0.217365	5e-05		Frequency	0.151861	0.134395	0.293384	2.5e-05		Frequency	0.0462763	0.0661514	0.214655	0.000102
HEK293FT-RNF2_+1TTAins_repeat_3						HEK293FT-RNF2_+1GTAins_repeat_3						HEK293FT-RNF2_+1CTGdel_repeat_3
Editor	pegRNA	apegRNA-1	apegRNA-2	NT		Editor	pegRNA	apegRNA-1	apegRNA-2	NT		Editor	pegRNA	apegRNA-1	apegRNA-2	NT
Desired indel-containing reads	41843	30273	115762	4		Desired indel-containing reads	68264	49636	126195	0		Desired indel-containing reads	27192	14523	60570	4
Total reads	390490	372029	452249	42037		Total reads	403586	326611	372900	42037		Total reads	412301	238134	299195	41267
Frequency	0.107155	0.0813727	0.25597	9.5e-05		Frequency	0.169144	0.151973	0.338415	0		Frequency	0.0659518	0.0609867	0.202443	9.7e-05
HEK293FT-RNF2_+2GGAAins_repeat_1
Editor	pegRNA	apegRNA-1	apegRNA-2	NT
Desired indel-containing reads	22687	13668	17556	0
Total reads	267609	195788	201995	46089
Frequency	0.0847767	0.0698102	0.086913	0
HEK293FT-RNF2_+2GGAAins_repeat_2
Editor	pegRNA	apegRNA-1	apegRNA-2	NT
Desired indel-containing reads	23688	16036	12394	0
Total reads	245595	212102	170107	42238
Frequency	0.0964515	0.0756051	0.07286	0
HEK293FT-RNF2_+2GGAAins_repeat_3
Editor	pegRNA	apegRNA-1	apegRNA-2	NT
Desired indel-containing reads	17401	12870	16353	0
Total reads	196627	179897	204333	44186
Frequency	0.0884975	0.0715409	0.0800311	0
HEK293FT-DYRK1A_+1GGGins_repeat_1						HEK293FT-SITE6_+1LoxPins_repeat_1						HEK293FT-SITE3_+1CTTins_repeat_1
Editor	pegRNA	apegRNA-1	apegRNA-2	NT		Editor	pegRNA	apegRNA-1	apegRNA-2	NT		Editor	apegRNA-T1	apegRNA-T2	apegRNA-T3	apegRNA-T4	apegRNA-T5	apegRNA-T6	apegRNA-T7	apegRNA-F+E	apegRNA-0	NT
Desired indel-excluding targeted deletion reads	5171	6968	10825	269		Desired indel-excluding targeted deletion reads	8887	12265	10559	288		Desired indel-excluding targeted deletion reads	18857	7176	35255	33737	23271	31034	29603	20507	38996	96
Total reads	39796	51504	48381	52621		Total reads	141325	125794	113600	131645		Total reads	109712	40934	168724	165407	123801	166585	179916	137793	291768	98951
Frequency	0.129938	0.13529	0.223745	0.005112		Frequency	0.062883	0.097501	0.092949	0.002188		Frequency	0.171877	0.175307	0.208951	0.203964	0.187971	0.186295	0.164538	0.148825	0.133654	0.00097
HEK293FT-DYRK1A_+1GGGins_repeat_2						HEK293FT-SITE6_+1LoxPins_repeat_2						HEK293FT-SITE3_+1CTTins_repeat_2
Editor	pegRNA	apegRNA-1	apegRNA-2	NT		Editor	pegRNA	apegRNA-1	apegRNA-2	NT		Editor	apegRNA-T1	apegRNA-T2	apegRNA-T3	apegRNA-T4	apegRNA-T5	apegRNA-T6	apegRNA-T7	apegRNA-F+E	apegRNA-0	NT
Desired indel-excluding targeted deletion reads	4896	5662	10503	651		Desired indel-excluding targeted deletion reads	9101	10449	11374	540		Desired indel-excluding targeted deletion reads	15782	5278	23629	37508	27979	29795	34941	24851	35841	9
Total reads	36329	41844	47637	126644		Total reads	131037	108730	111970	303696		Total reads	93155	31104	116845	188645	149410	159042	214572	169555	267094	103784
Frequency	0.134768	0.135312	0.22048	0.00514		Frequency	0.069454	0.0961	0.101581	0.001778		Frequency	0.169417	0.169689	0.202225	0.198828	0.187263	0.18734	0.16284	0.146566	0.134189	8.7e-05
HEK293FT-DYRK1A_+1GGGins_repeat_3						HEK293FT-SITE6_+1LoxPins_repeat_3						HEK293FT-SITE3_+1CTTins_repeat_3
Editor	pegRNA	apegRNA-1	apegRNA-2	NT		Editor	pegRNA	apegRNA-1	apegRNA-2	NT		Editor	apegRNA-T1	apegRNA-T2	apegRNA-T3	apegRNA-T4	apegRNA-T5	apegRNA-T6	apegRNA-T7	apegRNA-F+E	apegRNA-0	NT
Desired indel-excluding targeted deletion reads	3688	5378	7834	305		Desired indel-excluding targeted deletion reads	7811	10932	11996	325		Desired indel-excluding targeted deletion reads	18142	5897	35479	33246	26402	33017	38109	31167	43280	8
Total reads	27177	40535	36219	49829		Total reads	117371	117547	111782	153718		Total reads	107259	34190	176794	166947	141641	176256	235624	214957	316851	99467
Frequency	0.135703	0.132675	0.216295	0.006121		Frequency	0.06655	0.093001	0.107316	0.002114		Frequency	0.169142	0.172477	0.20068	0.199141	0.186401	0.187324	0.161736	0.144992	0.136594	8e-05
HEK293FT-VHL_+3TTAins_repeat_1						HEK293FT-SITE7_+1LoxPins_repeat_1						HEK293FT-SITE1_+1CGTdel_repeat_1
Editor	pegRNA	apegRNA-1	apegRNA-2	NT		Editor	pegRNA	apegRNA-1	apegRNA-2	NT		Editor	apegRNA-T1	apegRNA-T2	apegRNA-T3	apegRNA-T4	apegRNA-T5	apegRNA-T6	apegRNA-T7	apegRNA-F+E	apegRNA-0	NT
Desired indel-excluding targeted deletion reads	86627	67232	101880	3556		Desired indel-excluding targeted deletion reads	5754	2828	8102	91		Desired indel-excluding targeted deletion reads	840	415	1221	1250	1252	976	774	966	2496	96
Total reads	401522	373319	331150	242346		Total reads	198252	211369	181439	128448		Total reads	25635	15037	38082	33672	35233	31140	31851	37354	68802	98951
Frequency	0.215747	0.180093	0.307655	0.014673		Frequency	0.029024	0.013379	0.044654	0.000708		Frequency	0.0327677	0.0275986	0.0320624	0.0371228	0.0355349	0.0313423	0.0243006	0.0258607	0.036278	0.00097
HEK293FT-VHL_+3TTAins_repeat_2						HEK293FT-SITE7_+1LoxPins_repeat_2						HEK293FT-SITE1_+1CGTdel_repeat_2
Editor	pegRNA	apegRNA-1	apegRNA-2	NT		Editor	pegRNA	apegRNA-1	apegRNA-2	NT		Editor	apegRNA-T1	apegRNA-T2	apegRNA-T3	apegRNA-T4	apegRNA-T5	apegRNA-T6	apegRNA-T7	apegRNA-F+E	apegRNA-0	NT
Desired indel-excluding targeted deletion reads	79111	61346	96805	8006		Desired indel-excluding targeted deletion reads	5297	2717	7322	221		Desired indel-excluding targeted deletion reads	726	302	716	1378	1541	897	894	1335	2345	9
Total reads	361038	340264	314745	555425		Total reads	178991	197119	165600	309746		Total reads	23059	12538	25537	39704	44724	31604	37818	51116	65184	103784
Frequency	0.219121	0.180289	0.307566	0.014414		Frequency	0.029594	0.013784	0.044215	0.000713		Frequency	0.0314845	0.0240868	0.0280377	0.0347068	0.0344558	0.0283825	0.0236395	0.0261171	0.0359751	8.7e-05
HEK293FT-VHL_+3TTAins_repeat_3						HEK293FT-SITE7_+1LoxPins_repeat_3						HEK293FT-SITE1_+1CGTdel_repeat_3
Editor	pegRNA	apegRNA-1	apegRNA-2	NT		Editor	pegRNA	apegRNA-1	apegRNA-2	NT		Editor	apegRNA-T1	apegRNA-T2	apegRNA-T3	apegRNA-T4	apegRNA-T5	apegRNA-T6	apegRNA-T7	apegRNA-F+E	apegRNA-0	NT
Desired indel-excluding targeted deletion reads	63253	64347	92610	4610		Desired indel-excluding targeted deletion reads	4637	2718	8339	123		Desired indel-excluding targeted deletion reads	845	392	1115	1177	1432	1008	939	1831	2851	8
Total reads	292058	359085	299408	307566		Total reads	160551	188633	193590	166862		Total reads	26153	15188	39945	35039	41563	34777	39907	66668	76438	99467
Frequency	0.216577	0.179197	0.30931	0.014989		Frequency	0.028882	0.014409	0.043076	0.000737		Frequency	0.0323099	0.0258098	0.0279134	0.0335911	0.0344537	0.0289847	0.0235297	0.0274645	0.0372982	8e-05
HEK293FT-RUNX1_+1CGAdel_repeat_1						HEK293FT-SITE8_+2GTGGdel_repeat_1						HEK293FT-PBS9-SITE3_+1CTTins_repeat_1
Editor	pegRNA	apegRNA-1	apegRNA-2	NT		Editor	pegRNA	apegRNA-1	apegRNA-2	NT		Editor	pegRNA	apegRNA-1	apegRNA-2	NT
Desired indel-excluding targeted deletion reads	25266	35190	30321	0		Desired indel-excluding targeted deletion reads	46769	46172	44868	5		Desired indel-excluding targeted deletion reads	12024	18043	34308	96
Total reads	217604	315435	187404	46768		Total reads	422343	420300	312644	305026		Total reads	95298	123574	95838	98951
Frequency	0.11611	0.11156	0.161795	0		Frequency	0.110737	0.109855	0.143511	1.6e-05		Frequency	0.126173	0.14601	0.357979	0.00097
HEK293FT-RUNX1_+1CGAdel_repeat_2						HEK293FT-SITE8_+2GTGGdel_repeat_2						HEK293FT-PBS9-SITE3_+1CTTins_repeat_2
Editor	pegRNA	apegRNA-1	apegRNA-2	NT		Editor	pegRNA	apegRNA-1	apegRNA-2	NT		Editor	pegRNA	apegRNA-1	apegRNA-2	NT
Desired indel-excluding targeted deletion reads	26532	26845	30570	0		Desired indel-excluding targeted deletion reads	42918	42456	42495	7		Desired indel-excluding targeted deletion reads	12185	18518	33295	9
Total reads	234906	245121	188880	43689		Total reads	379102	386604	293711	312166		Total reads	97247	124574	93865	103784
Frequency	0.112947	0.109517	0.161849	0		Frequency	0.11321	0.109818	0.144683	2.2e-05		Frequency	0.125299	0.148651	0.354712	8.7e-05
HEK293FT-RUNX1_+1CGAdel_repeat_3						HEK293FT-SITE8_+2GTGGdel_repeat_3						HEK293FT-PBS9-SITE3_+1CTTins_repeat_3
Editor	pegRNA	apegRNA-1	apegRNA-2	NT		Editor	pegRNA	apegRNA-1	apegRNA-2	NT		Editor	pegRNA	apegRNA-1	apegRNA-2	NT
Desired indel-excluding targeted deletion reads	27884	26345	27556	0		Desired indel-excluding targeted deletion reads	40417	44591	44417	9		Desired indel-excluding targeted deletion reads	10353	18020	33365	8
Total reads	234715	235052	175056	30549		Total reads	366323	403095	310130	389378		Total reads	82145	121599	92980	99467
Frequency	0.118799	0.112082	0.157412	0		Frequency	0.110332	0.110622	0.143221	2.3e-05		Frequency	0.126033	0.148192	0.358841	8e-05
HEK293FT-SITE5_+1CTTins_repeat_1						HEK293FT-SITE9_+1-+5del_repeat_1						HEK293FT-PBS11-SITE3_+1CTTins_repeat_1
Editor	pegRNA	apegRNA-1	apegRNA-2	NT		Editor	pegRNA	apegRNA-1	apegRNA-2	NT		Editor	pegRNA	apegRNA-1	apegRNA-2	NT
Desired indel-excluding targeted deletion reads	57235	81181	66640	0		Desired indel-excluding targeted deletion reads	3166	2388	9640	140		Desired indel-excluding targeted deletion reads	24019	29464	28930	96
Total reads	342843	376105	286458	226885		Total reads	252296	237001	211524	138149		Total reads	171287	236788	87634	98951
Frequency	0.166942	0.215847	0.232634	0		Frequency	0.012549	0.010076	0.045574	0.001013		Frequency	0.140227	0.124432	0.330123	0.00097
HEK293FT-SITE5_+1CTTins_repeat_2						HEK293FT-SITE9_+1-+5del_repeat_2						HEK293FT-PBS11-SITE3_+1CTTins_repeat_2
Editor	pegRNA	apegRNA-1	apegRNA-2	NT		Editor	pegRNA	apegRNA-1	apegRNA-2	NT		Editor	pegRNA	apegRNA-1	apegRNA-2	NT
Desired indel-excluding targeted deletion reads	54714	72730	66047	0		Desired indel-excluding targeted deletion reads	3098	2248	9890	293		Desired indel-excluding targeted deletion reads	23890	27603	24333	9
Total reads	328158	347787	277983	252330		Total reads	243236	223199	213688	343891		Total reads	172882	222049	72665	103784
Frequency	0.166731	0.209122	0.237594	0		Frequency	0.012737	0.010072	0.046282	0.000852		Frequency	0.138187	0.12431	0.334865	8.7e-05
HEK293FT-SITE5_+1CTTins_repeat_3						HEK293FT-SITE9_+1-+5del_repeat_3						HEK293FT-PBS11-SITE3_+1CTTins_repeat_3
Editor	pegRNA	apegRNA-1	apegRNA-2	NT		Editor	pegRNA	apegRNA-1	apegRNA-2	NT		Editor	pegRNA	apegRNA-1	apegRNA-2	NT
Desired indel-excluding targeted deletion reads	48138	80012	63660	0		Desired indel-excluding targeted deletion reads	2705	2303	9550	141		Desired indel-excluding targeted deletion reads	28319	27408	26434	8
Total reads	292487	377382	265865	291402		Total reads	213294	236971	200036	172439		Total reads	203315	221038	79813	99467
Frequency	0.164582	0.212019	0.239445	0		Frequency	0.012682	0.009718	0.047741	0.000818		Frequency	0.139286	0.123997	0.331199	8e-05
HEK293FT-PE2-SITE3_+1CTTins_repeat_1						HEK293FT-ACTG1_Cas9_repeat_1						HEK293FT-PBS15-SITE3_+1CTTins_repeat_1
Editor	pegRNA	apegRNA-1	apegRNA-2	NT		Editor	sgRNA	esgRNA-1	esgRNA-2	NT		Editor	pegRNA	apegRNA-1	apegRNA-2	NT
Desired indel-excluding targeted deletion reads	37087	100884	49402	96		Desired indel-excluding targeted deletion reads	50113	43108	41677	2632		Desired indel-excluding targeted deletion reads	477680	301307	235994	96
Total reads	328284	756257	244913	98951		Total reads	208215	177774	183589	1066975		Total reads	1970785	1908062	627802	98951
Frequency	0.112972	0.133399	0.201712	0.00097		Frequency	0.240679	0.242488	0.227013	0.00246679		Frequency	0.242381	0.157913	0.375905	0.00097
HEK293FT-PE2-SITE3_+1CTTins_repeat_2						HEK293FT-ACTG1_Cas9_repeat_2						HEK293FT-PBS15-SITE3_+1CTTins_repeat_2
Editor	pegRNA	apegRNA-1	apegRNA-2	NT		Editor	sgRNA	esgRNA-1	esgRNA-2	NT		Editor	pegRNA	apegRNA-1	apegRNA-2	NT
Desired indel-excluding targeted deletion reads	47133	27871	59176	9		Desired indel-excluding targeted deletion reads	54621	36731	49143	2431		Desired indel-excluding targeted deletion reads	104339	97656	252853	9
Total reads	419229	279484	289776	103784		Total reads	225288	150794	217189	1038215		Total reads	472407	539262	667613	103784
Frequency	0.112428	0.0997231	0.204213	8.7e-05		Frequency	0.24245	0.243584	0.226268	0.00234152		Frequency	0.220867	0.181092	0.378742	8.7e-05
HEK293FT-PE2-SITE3_+1CTTins_repeat_3						HEK293FT-ACTG1_Cas9_repeat_3						HEK293FT-PBS15-SITE3_+1CTTins_repeat_3
Editor	pegRNA	apegRNA-1	apegRNA-2	NT		Editor	sgRNA	esgRNA-1	esgRNA-2	NT		Editor	pegRNA	apegRNA-1	apegRNA-2	NT
Desired indel-excluding targeted deletion reads	37550	23246	65853	8		Desired indel-excluding targeted deletion reads	66923	78005	68874	3429		Desired indel-excluding targeted deletion reads	585930	115917	441849	8
Total reads	330402	232622	326118	99467		Total reads	276761	324452	302571	1442290		Total reads	2387454	641112	1635226	99467
Frequency	0.113649	0.0999304	0.20193	8e-05		Frequency	0.241808	0.240421	0.227629	0.00237747		Frequency	0.24542	0.180806	0.270207	8e-05
HEK293FT-PE2-GCH1_+1GATins_repeat_1						HEK293FT-GCH1_Cas9_repeat_1						HEK293FT-PBS17-SITE3_+1CTTins_repeat_1
Editor	pegRNA	apegRNA-1	apegRNA-2	NT		Editor	sgRNA	esgRNA-1	esgRNA-2	NT		Editor	pegRNA	apegRNA-1	apegRNA-2	NT
Desired indel-excluding targeted deletion reads	15662	86243	21264	28		Desired indel-excluding targeted deletion reads	48118	46492	43838	2524		Desired indel-excluding targeted deletion reads	203635	141696	154717	96
Total reads	143523	481973	134004	205781		Total reads	205071	185365	185137	1112624		Total reads	1502683	1099708	1106470	98951
Frequency	0.109125	0.178937	0.158682	0.000136		Frequency	0.234641	0.250813	0.236787	0.00226851		Frequency	0.135514	0.128849	0.139829	0.00097
HEK293FT-PE2-GCH1_+1GATins_repeat_2						HEK293FT-GCH1_Cas9_repeat_2						HEK293FT-PBS17-SITE3_+1CTTins_repeat_2
Editor	pegRNA	apegRNA-1	apegRNA-2	NT		Editor	sgRNA	esgRNA-1	esgRNA-2	NT		Editor	pegRNA	apegRNA-1	apegRNA-2	NT
Desired indel-excluding targeted deletion reads	18151	23114	24049	15		Desired indel-excluding targeted deletion reads	48952	45591	43174	1554		Desired indel-excluding targeted deletion reads	20102	287470	314839	9
Total reads	167376	234246	150014	126703		Total reads	207635	180214	185450	717138		Total reads	239884	2232808	2237214	103784
Frequency	0.108444	0.098674	0.160312	0.000118		Frequency	0.23576	0.252983	0.232807	0.00216695		Frequency	0.0837988	0.128748	0.140728	8.7e-05
HEK293FT-PE2-GCH1_+1GATins_repeat_3						HEK293FT-GCH1_Cas9_repeat_3						HEK293FT-PBS17-SITE3_+1CTTins_repeat_3
Editor	pegRNA	apegRNA-1	apegRNA-2	NT		Editor	sgRNA	esgRNA-1	esgRNA-2	NT		Editor	pegRNA	apegRNA-1	apegRNA-2	NT
Desired indel-excluding targeted deletion reads	16634	20404	28471	14		Desired indel-excluding targeted deletion reads	41561	43294	41213	1452		Desired indel-excluding targeted deletion reads	245410	197807	289058	8
Total reads	153526	210731	182638	114401		Total reads	179743	170174	174387	659028		Total reads	1763595	1540298	2038993	99467
Frequency	0.108346	0.0968249	0.155888	0.000122		Frequency	0.231225	0.25441	0.236331	0.00220324		Frequency	0.139153	0.128421	0.141765	8e-05
HEK293FT-PE2-SITE1_+1CGTdel_repeat_1						HEK293FT-RNF2_Cas9_repeat_1						HEK293FT-PBS9_RP2_+1GAAins_repeat_1
Editor	pegRNA	apegRNA-1	apegRNA-2	NT		Editor	sgRNA	esgRNA-1	esgRNA-2	NT		Editor	pegRNA	apegRNA-1	apegRNA-2	NT
Desired indel-excluding targeted deletion reads	1069	2726	3516	0		Desired indel-excluding targeted deletion reads	25256	173125	107922	468		Desired indel-excluding targeted deletion reads	360	1728	1661	1
Total reads	66896	187836	98577	99518		Total reads	440914	602930	412044	252808		Total reads	107498	607838	115036	100707
Frequency	0.01598	0.0145127	0.0356675	0		Frequency	0.057281	0.287139	0.261919	0.00185121		Frequency	0.0033489	0.00284286	0.014439	1e-05
HEK293FT-PE2-SITE1_+1CGTdel_repeat_2						HEK293FT-RNF2_Cas9_repeat_2						HEK293FT-PBS9_RP2_+1GAAins_repeat_2
Editor	pegRNA	apegRNA-1	apegRNA-2	NT		Editor	sgRNA	esgRNA-1	esgRNA-2	NT		Editor	pegRNA	apegRNA-1	apegRNA-2	NT
Desired indel-excluding targeted deletion reads	1158	834	3758	1		Desired indel-excluding targeted deletion reads	31597	123895	115062	415		Desired indel-excluding targeted deletion reads	415	1649	1929	0
Total reads	81330	90006	108328	119669		Total reads	568436	447818	444698	225578		Total reads	119963	568577	132452	50998
Frequency	0.0142383	0.00926605	0.0346909	8e-06		Frequency	0.0555859	0.276664	0.258742	0.00183972		Frequency	0.0034594	0.00290022	0.0145638	0
HEK293FT-PE2-SITE1_+1CGTdel_repeat_3						HEK293FT-RNF2_Cas9_repeat_3						HEK293FT-PBS9_RP2_+1GAAins_repeat_3
Editor	pegRNA	apegRNA-1	apegRNA-2	NT		Editor	sgRNA	esgRNA-1	esgRNA-2	NT		Editor	pegRNA	apegRNA-1	apegRNA-2	NT
Desired indel-excluding targeted deletion reads	1030	679	4414	2		Desired indel-excluding targeted deletion reads	24939	104650	144126	402		Desired indel-excluding targeted deletion reads	382	1502	1647	3
Total reads	67295	79037	128699	165211		Total reads	434680	368844	549572	233863		Total reads	113604	509878	108744	86412
Frequency	0.0153057	0.00859091	0.0342971	1.2e-05		Frequency	0.0573732	0.283724	0.262251	0.00171896		Frequency	0.00336256	0.0029458	0.0151457	3.5e-05
HEK293FT-PBS11_RP2_+1GAAins_repeat_1						HEK293FT-PBS15_RP2_+1GAAins_repeat_1						HEK293FT-PBS17_RP2_+1GAAins_repeat_1
Editor	pegRNA	apegRNA-1	apegRNA-2	NT		Editor	pegRNA	apegRNA-1	apegRNA-2	NT		Editor	pegRNA	apegRNA-1	apegRNA-2	NT
Desired indel-excluding targeted deletion reads	1461	3984	1402	1		Desired indel-excluding targeted deletion reads	1596	2169	3440	1		Desired indel-excluding targeted deletion reads	2464	2284	2759	1
Total reads	133735	321033	72573	100707		Total reads	67213	157998	141691	100707		Total reads	156603	129649	74515	100707
Frequency	0.0109246	0.0124099	0.0193185	1e-05		Frequency	0.0237454	0.013728	0.0242782	1e-05		Frequency	0.0157341	0.0176168	0.0370261	1e-05
HEK293FT-PBS11_RP2_+1GAAins_repeat_2						HEK293FT-PBS15_RP2_+1GAAins_repeat_2						HEK293FT-PBS17_RP2_+1GAAins_repeat_2
Editor	pegRNA	apegRNA-1	apegRNA-2	NT		Editor	pegRNA	apegRNA-1	apegRNA-2	NT		Editor	pegRNA	apegRNA-1	apegRNA-2	NT
Desired indel-excluding targeted deletion reads	1533	4453	1842	0		Desired indel-excluding targeted deletion reads	1699	1795	2769	0		Desired indel-excluding targeted deletion reads	2125	2113	2870	0
Total reads	139075	358819	90094	50998		Total reads	67967	130786	119308	50998		Total reads	132682	122641	75914	50998
Frequency	0.0110228	0.0124102	0.0204453	0		Frequency	0.0249974	0.0137247	0.0232088	0		Frequency	0.0160157	0.0172291	0.0378059	0
HEK293FT-PBS11_RP2_+1GAAins_repeat_3						HEK293FT-PBS15_RP2_+1GAAins_repeat_3						HEK293FT-PBS17_RP2_+1GAAins_repeat_3
Editor	pegRNA	apegRNA-1	apegRNA-2	NT		Editor	pegRNA	apegRNA-1	apegRNA-2	NT		Editor	pegRNA	apegRNA-1	apegRNA-2	NT
Desired indel-excluding targeted deletion reads	1470	3975	1928	3		Desired indel-excluding targeted deletion reads	1557	2161	2941	3		Desired indel-excluding targeted deletion reads	2238	2287	2452	3
Total reads	132005	318401	93504	86412		Total reads	63586	148943	125056	86412		Total reads	142691	126644	67578	86412
Frequency	0.0111359	0.0124843	0.0206194	3.5e-05		Frequency	0.0244865	0.0145089	0.0235175	3.5e-05		Frequency	0.0156842	0.0180585	0.036284	3.5e-05
HEK293FT-GCH1_+1CAGdel_Indel+Base substitution_repeat_1						HEK293FT-SITE1_+2GTGGdel_Indel+Base substitution_repeat_1						HEK293FT-ACTG1_+3ACTCins_Indel+Base substitution_repeat_1
Editor	+5G-to-A	+5G-to-A_+8A-to-T		NT		Editor	+8C-to-A	+8C-to-A_+11T-to-C		NT		Editor	+5G-to-C	+2T-to-A_+5G-to-C		NT
Desired indel-excluding targeted deletion reads	48369	39958		1		Desired indel-excluding targeted deletion reads	23970	44415		0		Desired indel-excluding targeted deletion reads	26407	35260		0
Total reads	206917	219771		202160		Total reads	112893	124501		99604		Total reads	182189	155831		209548
Frequency	0.23376	0.181817		5e-06		Frequency	0.212325	0.356744		0		Frequency	0.144943	0.226271		0
HEK293FT-GCH1_+1CAGdel_Indel+Base substitution_repeat_2						HEK293FT-SITE1_+2GTGGdel_Indel+Base substitution_repeat_2						HEK293FT-ACTG1_+3ACTCins_Indel+Base substitution_repeat_2
Editor	+5G-to-A	+5G-to-A_+8A-to-T		NT		Editor	+8C-to-A	+8C-to-A_+11T-to-C		NT		Editor	+5G-to-C	+2T-to-A_+5G-to-C		NT
Desired indel-excluding targeted deletion reads	40233	36941		11		Desired indel-excluding targeted deletion reads	19386	41789		0		Desired indel-excluding targeted deletion reads	82383	54177		0
Total reads	172510	205179		124102		Total reads	92039	118851		121501		Total reads	579746	241640		197084
Frequency	0.233221	0.180043		8.9e-05		Frequency	0.210628	0.351608		0		Frequency	0.142102	0.224205		0
HEK293FT-GCH1_+1CAGdel_Indel+Base substitution_repeat_3						HEK293FT-SITE1_+2GTGGdel_Indel+Base substitution_repeat_3						HEK293FT-ACTG1_+3ACTCins_Indel+Base substitution_repeat_3
Editor	+5G-to-A	+5G-to-A_+8A-to-T		NT		Editor	+8C-to-A	+8C-to-A_+11T-to-C		NT		Editor	+5G-to-C	+2T-to-A_+5G-to-C		NT
Desired indel-excluding targeted deletion reads	37950	35235		6		Desired indel-excluding targeted deletion reads	18252	37889		0		Desired indel-excluding targeted deletion reads	27750	49282		0
Total reads	162536	194761		112115		Total reads	88054	105651		167213		Total reads	200447	219249		283525
Frequency	0.233487	0.180914		5.4e-05		Frequency	0.207282	0.358624		0		Frequency	0.142102	0.224776		0
HEK293FT-SITE3_+1LoxPins_PE5_repeat_1						HEK293FT-RNF2_+1CTGdel_PE5_repeat_1						HEK293FT-SITE1_+1CGTdel_PE5_repeat_1
Editor	PE3	PE5	PE5-apegRNA	NT		Editor	PE3	PE5	PE5-apegRNA	NT		Editor	PE3	PE5	PE5-apegRNA	NT
Desired indel-containing reads	22779	14799	99975	2		Desired indel-containing reads	19308	21415	49041	1		Desired indel-containing reads	6584	20982	27986	0
Total reads	544168	333258	607312	98951		Total reads	430790	401812	319539	43302		Total reads	133735	377319	255559	99518
Frequency	0.04186	0.044407	0.164619	2e-05		Frequency	0.04482	0.0532961	0.153474	2.3e-05		Frequency	0.0492317	0.0556081	0.109509	0
HEK293FT-SITE3_+1LoxPins_PE5_repeat_2						HEK293FT-RNF2_+1CTGdel_PE5_repeat_2						HEK293FT-SITE1_+1CGTdel_PE5_repeat_2
Editor	PE3	PE5	PE5-apegRNA	NT		Editor	PE3	PE5	PE5-apegRNA	NT		Editor	PE3	PE5	PE5-apegRNA	NT
Desired indel-containing reads	28454	15872	97284	0		Desired indel-containing reads	19528	20127	42556	4		Desired indel-containing reads	9311	19069	33842	1
Total reads	653274	362376	567092	103784		Total reads	434321	385818	272194	39321		Total reads	164208	337373	306563	119669
Frequency	0.043556	0.0438	0.171549	0		Frequency	0.0449621	0.0521671	0.156344	0.000102		Frequency	0.0567025	0.056522	0.110392	8e-06
HEK293FT-SITE3_+1LoxPins_PE5_repeat_3						HEK293FT-RNF2_+1CTGdel_PE5_repeat_3						HEK293FT-SITE1_+1CGTdel_PE5_repeat_3
Editor	PE3	PE5	PE5-apegRNA	NT		Editor	PE3	PE5	PE5-apegRNA	NT		Editor	PE3	PE5	PE5-apegRNA	NT
Desired indel-containing reads	19885	19621	131287	0		Desired indel-containing reads	17348	21295	53421	4		Desired indel-containing reads	8468	16979	24217	2
Total reads	469827	441571	766302	99467		Total reads	394611	402340	343674	41267		Total reads	199499	308164	220359	165211
Frequency	0.042324	0.044435	0.171325	0		Frequency	0.0439623	0.0529279	0.155441	9.7e-05		Frequency	0.0424463	0.0550973	0.109898	1.2e-05

## Sheet: apegRNA-unintended indel
HEK293FT-GCH1_+1GATins_repeat_1						HEK293FT-GCH1_+1CAGdel_repeat_1						HEK293FT-GCH1_+2GGCins_repeat_1
Editor	pegRNA	apegRNA-1	apegRNA-2	NT		Editor	pegRNA	apegRNA-1	apegRNA-2	NT		Editor	pegRNA	apegRNA-1	apegRNA-2	NT
Unintended indel-containing reads	22686	30350	25923	872		Unintended indel-containing reads	13291	9677	41095	899		Unintended indel-containing reads	5432	40364	6097	900
Total reads	1418540	1750072	1358222	343552		Total reads	1395138	1282203	2052011	343552		Total reads	158486	427021	223545	343552
Frequency	0.0159925	0.0173421	0.019086	0.00253819		Frequency	0.00952666	0.00754717	0.0200267	0.00261678		Frequency	0.0342743	0.0945246	0.0272742	0.00261969
HEK293FT-GCH1_+1GATins_repeat_2						HEK293FT-GCH1_+1CAGdel_repeat_2						HEK293FT-GCH1_+2GGCins_repeat_2
Editor	pegRNA	apegRNA-1	apegRNA-2	NT		Editor	pegRNA	apegRNA-1	apegRNA-2	NT		Editor	pegRNA	apegRNA-1	apegRNA-2	NT
Unintended indel-containing reads	20663	5574	14904	508		Unintended indel-containing reads	5711	9416	20268	512		Unintended indel-containing reads	10995	2680	4883	523
Total reads	983041	230307	765898	217672		Total reads	1077708	950386	978354	217672		Total reads	232347	177055	154886	217672
Frequency	0.0210195	0.0242025	0.0194595	0.00233379		Frequency	0.00529921	0.00990755	0.0207164	0.00235216		Frequency	0.0473215	0.0151365	0.0315264	0.0024027
HEK293FT-GCH1_+1GATins_repeat_3						HEK293FT-GCH1_+1CAGdel_repeat_3						HEK293FT-GCH1_+2GGCins_repeat_3
Editor	pegRNA	apegRNA-1	apegRNA-2	NT		Editor	pegRNA	apegRNA-1	apegRNA-2	NT		Editor	pegRNA	apegRNA-1	apegRNA-2	NT
Unintended indel-containing reads	20207	28461	42172	433		Unintended indel-containing reads	18279	23154	22933	441		Unintended indel-containing reads	12820	35714	10122	447
Total reads	1195659	1517155	1755193	198500		Total reads	1161280	1909635	1505335	198500		Total reads	295625	476654	322528	198500
Frequency	0.0169003	0.0187595	0.024027	0.00218136		Frequency	0.0157404	0.0121248	0.0152345	0.00222166		Frequency	0.0433658	0.0749265	0.0313833	0.00225189
HEK293FT-GCH1_+1GACCins_repeat_1						HEK293FT-GCH1_+5AGTins_repeat_1						HEK293FT-GCH1_+1-+5del_repeat_1
Editor	pegRNA	apegRNA-1	apegRNA-2	NT		Editor	pegRNA	apegRNA-1	apegRNA-2	NT		Editor	pegRNA	apegRNA-1	apegRNA-2	NT
Unintended indel-containing reads	2318	1639	4403	900		Unintended indel-containing reads	4532	5504	5719	900		Unintended indel-containing reads	3459	2736	6055	900
Total reads	241222	193052	242530	343552		Total reads	146867	219662	239331	343552		Total reads	220801	273923	249101	343552
Frequency	0.00960941	0.00848994	0.0181545	0.00261969		Frequency	0.0308579	0.0250567	0.0238958	0.00261969		Frequency	0.0156657	0.00998821	0.0243074	0.00261969
HEK293FT-GCH1_+1GACCins_repeat_2						HEK293FT-GCH1_+5AGTins_repeat_2						HEK293FT-GCH1_+1-+5del_repeat_2
Editor	pegRNA	apegRNA-1	apegRNA-2	NT		Editor	pegRNA	apegRNA-1	apegRNA-2	NT		Editor	pegRNA	apegRNA-1	apegRNA-2	NT
Unintended indel-containing reads	2271	1452	3349	523		Unintended indel-containing reads	2555	2133	4448	523		Unintended indel-containing reads	2277	2265	7006	523
Total reads	150740	148589	143991	217672		Total reads	165345	134855	144127	217672		Total reads	180345	245192	195513	217672
Frequency	0.0150657	0.00977192	0.0232584	0.0024027		Frequency	0.0154525	0.015817	0.0308617	0.0024027		Frequency	0.0126258	0.00923766	0.0358339	0.0024027
HEK293FT-GCH1_+1GACCins_repeat_3						HEK293FT-GCH1_+5AGTins_repeat_3						HEK293FT-GCH1_+1-+5del_repeat_3
Editor	pegRNA	apegRNA-1	apegRNA-2	NT		Editor	pegRNA	apegRNA-1	apegRNA-2	NT		Editor	pegRNA	apegRNA-1	apegRNA-2	NT
Unintended indel-containing reads	4897	2394	5918	447		Unintended indel-containing reads	4300	4526	3547	447		Unintended indel-containing reads	7892	7122	17247	447
Total reads	368414	233491	272944	198500		Total reads	187870	219172	131052	198500		Total reads	587581	740274	579827	198500
Frequency	0.0132921	0.0102531	0.0216821	0.00225189		Frequency	0.0228882	0.0206504	0.0270656	0.00225189		Frequency	0.0134313	0.00962076	0.0297451	0.00225189
HEK293FT-GCH1_+4CGGdel_repeat_1						HEK293FT-GCH1_+2AGCGdel_repeat_1						HEK293FT-SITE3_+1CTTins_repeat_1
Editor	pegRNA	apegRNA-1	apegRNA-2	NT		Editor	pegRNA	apegRNA-1	apegRNA-2	NT		Editor	pegRNA	apegRNA-1	apegRNA-2	NT
Unintended indel-containing reads	16984	17532	4810	900		Unintended indel-containing reads	2734	2757	4159	900		Unintended indel-containing reads	9985	7992	17049	460
Total reads	171661	244138	180903	343552		Total reads	273559	271132	208175	343552		Total reads	935779	842050	823230	172053
Frequency	0.0989392	0.0718118	0.0265888	0.00261969		Frequency	0.00999419	0.0101685	0.0199784	0.00261969		Frequency	0.0106703	0.00949112	0.0207099	0.00267359
HEK293FT-GCH1_+4CGGdel_repeat_2						HEK293FT-GCH1_+2AGCGdel_repeat_2						HEK293FT-SITE3_+1CTTins_repeat_2
Editor	pegRNA	apegRNA-1	apegRNA-2	NT		Editor	pegRNA	apegRNA-1	apegRNA-2	NT		Editor	pegRNA	apegRNA-1	apegRNA-2	NT
Unintended indel-containing reads	7390	3113	6322	523		Unintended indel-containing reads	2462	2806	6903	523		Unintended indel-containing reads	8821	7326	3126	574
Total reads	241973	210686	278277	217672		Total reads	239399	287475	287741	217672		Total reads	963885	667706	249913	183083
Frequency	0.0305406	0.0147755	0.0227184	0.0024027		Frequency	0.0102841	0.00976085	0.0239903	0.0024027		Frequency	0.00915151	0.0109719	0.0125084	0.00313519
HEK293FT-GCH1_+4CGGdel_repeat_3						HEK293FT-GCH1_+2AGCGdel_repeat_3						HEK293FT-SITE3_+1CTTins_repeat_3
Editor	pegRNA	apegRNA-1	apegRNA-2	NT		Editor	pegRNA	apegRNA-1	apegRNA-2	NT		Editor	pegRNA	apegRNA-1	apegRNA-2	NT
Unintended indel-containing reads	36696	17767	11405	447		Unintended indel-containing reads	4594	5142	9000	447		Unintended indel-containing reads	21306	25252	36892	487
Total reads	508327	389288	472225	198500		Total reads	453012	528622	416646	198500		Total reads	2047897	2527162	2209648	172688
Frequency	0.0721898	0.0456397	0.0241516	0.00225189		Frequency	0.010141	0.00972718	0.0216011	0.00225189		Frequency	0.0104038	0.00999224	0.0166959	0.00282011
HEK293FT-SITE3_+1LoxPins_repeat_1						HEK293FT-SITE3_+1 6*HISins_repeat_1						HEK293FT-SITE3_+1TGAdel_repeat_1
Editor	pegRNA	apegRNA-1	apegRNA-2	NT		Editor	pegRNA	apegRNA-1	apegRNA-2	NT		Editor	pegRNA	apegRNA-1	apegRNA-2	NT
Unintended indel-containing reads	3871	2354	7380	554		Unintended indel-containing reads	1268	10042	1580	548		Unintended indel-containing reads	3853	3884	7169	556
Total reads	1039754	640585	1344252	172053		Total reads	118099	996883	116477	172053		Total reads	513204	508964	504238	172053
Frequency	0.003723	0.00367477	0.00549004	0.00321994		Frequency	0.0107368	0.0100734	0.0135649	0.00318507		Frequency	0.00750774	0.00763119	0.0142175	0.00323156
HEK293FT-SITE3_+1LoxPins_repeat_2						HEK293FT-SITE3_+1 6*HISins_repeat_2						HEK293FT-SITE3_+1TGAdel_repeat_2
Editor	pegRNA	apegRNA-1	apegRNA-2	NT		Editor	pegRNA	apegRNA-1	apegRNA-2	NT		Editor	pegRNA	apegRNA-1	apegRNA-2	NT
Unintended indel-containing reads	2613	2503	2305	583		Unintended indel-containing reads	9322	5603	20376	571		Unintended indel-containing reads	3344	4614	6047	583
Total reads	899376	497758	440734	183083		Total reads	1545758	1046173	1555292	183083		Total reads	433726	637636	428717	183083
Frequency	0.00290535	0.00502855	0.00522991	0.00318435		Frequency	0.0060307	0.00535571	0.0131011	0.0031188		Frequency	0.00770994	0.0072361	0.0141049	0.00318435
HEK293FT-SITE3_+1LoxPins_repeat_3						HEK293FT-SITE3_+1 6*HISins_repeat_3						HEK293FT-SITE3_+1TGAdel_repeat_3
Editor	pegRNA	apegRNA-1	apegRNA-2	NT		Editor	pegRNA	apegRNA-1	apegRNA-2	NT		Editor	pegRNA	apegRNA-1	apegRNA-2	NT
Unintended indel-containing reads	8810	7920	18803	495		Unintended indel-containing reads	16595	16712	37589	493		Unintended indel-containing reads	6010	4505	7309	495
Total reads	2313148	2254719	2917158	172688		Total reads	1714564	1928043	2331567	172688		Total reads	730802	573074	482302	172688
Frequency	0.00380866	0.00351263	0.00644566	0.00286644		Frequency	0.00967885	0.00866786	0.0161218	0.00285486		Frequency	0.00822384	0.00786111	0.0151544	0.00286644
HEK293FT-SITE3_+4TGGCdel_repeat_1						HEK293FT-SITE3_+7CAGAGGdel_repeat_1						HEK293FT-SITE1_+1CGTdel_repeat_1
Editor	pegRNA	apegRNA-1	apegRNA-2	NT		Editor	pegRNA	apegRNA-1	apegRNA-2	NT		Editor	pegRNA	apegRNA-1	apegRNA-2	NT
Unintended indel-containing reads	4267	4133	4902	556		Unintended indel-containing reads	5886	3456	10225	556		Unintended indel-containing reads	2347	2307	3588	388
Total reads	441241	535271	414448	172053		Total reads	661037	471592	684494	172053		Total reads	231145	243217	229756	173353
Frequency	0.00967045	0.00772132	0.0118278	0.00323156		Frequency	0.00890419	0.00732837	0.014938	0.00323156		Frequency	0.0101538	0.00948536	0.0156166	0.00223821
HEK293FT-SITE3_+4TGGCdel_repeat_2						HEK293FT-SITE3_+7CAGAGGdel_repeat_2						HEK293FT-SITE1_+1CGTdel_repeat_2
Editor	pegRNA	apegRNA-1	apegRNA-2	NT		Editor	pegRNA	apegRNA-1	apegRNA-2	NT		Editor	pegRNA	apegRNA-1	apegRNA-2	NT
Unintended indel-containing reads	3706	2382	5568	583		Unintended indel-containing reads	3475	3878	9546	583		Unintended indel-containing reads	3146	6498	3649	503
Total reads	417609	345820	508278	183083		Total reads	425078	520931	623908	183083		Total reads	280035	520575	286882	209649
Frequency	0.00887433	0.00688798	0.0109546	0.00318435		Frequency	0.00817497	0.00744436	0.0153003	0.00318435		Frequency	0.0112343	0.0124824	0.0127195	0.00239925
HEK293FT-SITE3_+4TGGCdel_repeat_3						HEK293FT-SITE3_+7CAGAGGdel_repeat_3						HEK293FT-SITE1_+1CGTdel_repeat_3
Editor	pegRNA	apegRNA-1	apegRNA-2	NT		Editor	pegRNA	apegRNA-1	apegRNA-2	NT		Editor	pegRNA	apegRNA-1	apegRNA-2	NT
Unintended indel-containing reads	4001	3418	4635	495		Unintended indel-containing reads	3151	3422	7325	495		Unintended indel-containing reads	5751	3693	2450	568
Total reads	433127	419681	398850	172688		Total reads	381115	470097	507016	172688		Total reads	340522	331772	240885	283051
Frequency	0.00923748	0.00814428	0.0116209	0.00286644		Frequency	0.00826785	0.00727935	0.0144473	0.00286644		Frequency	0.0168888	0.0111311	0.0101708	0.00200671
HEK293FT-SITE1_+2TAGins_repeat_1						HEK293FT-SITE1_+4CCTAins_repeat_1						HEK293FT-SITE1_+2GTGGdel_repeat_1
Editor	pegRNA	apegRNA-1	apegRNA-2	NT		Editor	pegRNA	apegRNA-1	apegRNA-2	NT		Editor	pegRNA	apegRNA-1	apegRNA-2	NT
Unintended indel-containing reads	2352	1653	1605	388		Unintended indel-containing reads	2252	1489	79	388		Unintended indel-containing reads	2455	1785	2505	388
Total reads	254273	161232	148771	173353		Total reads	163219	156887	5568	173353		Total reads	163152	135198	190981	173353
Frequency	0.0092499	0.0102523	0.0107884	0.00223821		Frequency	0.0137974	0.00949091	0.0141882	0.00223821		Frequency	0.0150473	0.0132029	0.0131165	0.00223821
HEK293FT-SITE1_+2TAGins_repeat_2						HEK293FT-SITE1_+4CCTAins_repeat_2						HEK293FT-SITE1_+2GTGGdel_repeat_2
Editor	pegRNA	apegRNA-1	apegRNA-2	NT		Editor	pegRNA	apegRNA-1	apegRNA-2	NT		Editor	pegRNA	apegRNA-1	apegRNA-2	NT
Unintended indel-containing reads	1870	2401	4255	504		Unintended indel-containing reads	48	1842	6908	504		Unintended indel-containing reads	463	1475	1592	504
Total reads	229794	275304	346430	209649		Total reads	4027	206531	332520	209649		Total reads	33160	109653	122598	209649
Frequency	0.00813772	0.00872127	0.0122824	0.00240402		Frequency	0.0119195	0.00891876	0.0207747	0.00240402		Frequency	0.0139626	0.0134515	0.0129855	0.00240402
HEK293FT-SITE1_+2TAGins_repeat_3						HEK293FT-SITE1_+4CCTAins_repeat_3						HEK293FT-SITE1_+2GTGGdel_repeat_3
Editor	pegRNA	apegRNA-1	apegRNA-2	NT		Editor	pegRNA	apegRNA-1	apegRNA-2	NT		Editor	pegRNA	apegRNA-1	apegRNA-2	NT
Unintended indel-containing reads	202	106	947	570		Unintended indel-containing reads	482	177	367	570		Unintended indel-containing reads	864	237	389	570
Total reads	20118	6459	85002	283051		Total reads	31082	11534	21538	283051		Total reads	61177	13704	24976	283051
Frequency	0.0100408	0.0164112	0.0111409	0.00201377		Frequency	0.0155074	0.0153459	0.0170397	0.00201377		Frequency	0.014123	0.0172942	0.015575	0.00201377
HEK293FT-SITE1_+4GGGdel_repeat_1						HEK293FT-SITE1_+7TCGCdel_repeat_1						HEK293FT-RP2_+1GAAins_repeat_1
Editor	pegRNA	apegRNA-1	apegRNA-2	NT		Editor	pegRNA	apegRNA-1	apegRNA-2	NT		Editor	pegRNA	apegRNA-1	apegRNA-2	NT
Unintended indel-containing reads	3073	3135	4230	388		Unintended indel-containing reads	946	1379	4559	388		Unintended indel-containing reads	431	407	1309	317
Total reads	211144	246679	272028	173353		Total reads	116489	155422	390152	173353		Total reads	86057	82020	156382	186976
Frequency	0.014554	0.0127088	0.0155499	0.00223821		Frequency	0.00812094	0.00887262	0.0116852	0.00223821		Frequency	0.00500831	0.0049622	0.00837053	0.0016954
HEK293FT-SITE1_+4GGGdel_repeat_2						HEK293FT-SITE1_+7TCGCdel_repeat_2						HEK293FT-RP2_+1GAAins_repeat_2
Editor	pegRNA	apegRNA-1	apegRNA-2	NT		Editor	pegRNA	apegRNA-1	apegRNA-2	NT		Editor	pegRNA	apegRNA-1	apegRNA-2	NT
Unintended indel-containing reads	239	424	557	504		Unintended indel-containing reads	187	345	591	504		Unintended indel-containing reads	2466	2916	5558	129
Total reads	16250	33393	26766	209649		Total reads	19251	37315	50701	209649		Total reads	557900	658147	681589	93728
Frequency	0.0147077	0.0126973	0.02081	0.00240402		Frequency	0.00971378	0.00924561	0.0116566	0.00240402		Frequency	0.00442015	0.00443062	0.00815447	0.00137632
HEK293FT-SITE1_+4GGGdel_repeat_3						HEK293FT-SITE1_+7TCGCdel_repeat_3						HEK293FT-RP2_+1GAAins_repeat_3
Editor	pegRNA	apegRNA-1	apegRNA-2	NT		Editor	pegRNA	apegRNA-1	apegRNA-2	NT		Editor	pegRNA	apegRNA-1	apegRNA-2	NT
Unintended indel-containing reads	1585	3648	6689	570		Unintended indel-containing reads	5900	6624	11435	570		Unintended indel-containing reads	1060	754	3112	242
Total reads	112475	306279	403286	283051		Total reads	724783	662332	878026	283051		Total reads	267545	247591	283453	156360
Frequency	0.014092	0.0119107	0.0165862	0.00201377		Frequency	0.00814037	0.010001	0.0130235	0.00201377		Frequency	0.00396195	0.00304534	0.0109789	0.00154771
HEK293FT-RP2_+1AGTTins_repeat_1						HEK293FT-RP2_+2GCGins_repeat_1						HEK293FT-RP2_+2-+6del_repeat_1
Editor	pegRNA	apegRNA-1	apegRNA-2	NT		Editor	pegRNA	apegRNA-1	apegRNA-2	NT		Editor	pegRNA	apegRNA-1	apegRNA-2	NT
Unintended indel-containing reads	382	288	2639	317		Unintended indel-containing reads	6970	2835	1818	318		Unintended indel-containing reads	2001	2523	2374	318
Total reads	77231	83028	239416	186976		Total reads	746369	498873	334232	186976		Total reads	704890	481568	443105	186976
Frequency	0.0049462	0.00346871	0.0110227	0.0016954		Frequency	0.00933854	0.00568281	0.00543934	0.00170075		Frequency	0.00283874	0.00523914	0.00535765	0.00170075
HEK293FT-RP2_+1AGTTins_repeat_2						HEK293FT-RP2_+2GCGins_repeat_2						HEK293FT-RP2_+2-+6del_repeat_2
Editor	pegRNA	apegRNA-1	apegRNA-2	NT		Editor	pegRNA	apegRNA-1	apegRNA-2	NT		Editor	pegRNA	apegRNA-1	apegRNA-2	NT
Unintended indel-containing reads	3826	2342	9674	129		Unintended indel-containing reads	2429	4002	2454	129		Unintended indel-containing reads	1205	1882	3454	129
Total reads	800368	313895	1082184	93728		Total reads	286750	512071	530647	93728		Total reads	470485	409157	604153	93728
Frequency	0.0047803	0.00746109	0.00893933	0.00137632		Frequency	0.00847079	0.00781532	0.00462454	0.00137632		Frequency	0.00256119	0.0045997	0.00571709	0.00137632
HEK293FT-RP2_+1AGTTins_repeat_3						HEK293FT-RP2_+2GCGins_repeat_3						HEK293FT-RP2_+2-+6del_repeat_3
Editor	pegRNA	apegRNA-1	apegRNA-2	NT		Editor	pegRNA	apegRNA-1	apegRNA-2	NT		Editor	pegRNA	apegRNA-1	apegRNA-2	NT
Unintended indel-containing reads	1117	1657	2471	245		Unintended indel-containing reads	3027	3359	1827	245		Unintended indel-containing reads	1295	2309	3598	245
Total reads	211300	266878	234180	156360		Total reads	382559	478841	398244	156360		Total reads	495730	498137	659215	156360
Frequency	0.00528632	0.00620883	0.0105517	0.0015669		Frequency	0.0079125	0.00701485	0.00458764	0.0015669		Frequency	0.00261231	0.00463527	0.00545801	0.0015669
HEK293FT-ACTG1_+2TAAins_repeat_1						HEK293FT-ACTG1_+4AACCins_repeat_1						HEK293FT-ACTG1_+3ACTCins_repeat_1
Editor	pegRNA	apegRNA-1	apegRNA-2	NT		Editor	pegRNA	apegRNA-1	apegRNA-2	NT		Editor	pegRNA	apegRNA-1	apegRNA-2	NT
Unintended indel-containing reads	8673	4026	7963	1001		Unintended indel-containing reads	9589	8311	10658	991		Unintended indel-containing reads	3436	3558	4602	1009
Total reads	499159	349340	389389	346149		Total reads	550536	481649	694601	346149		Total reads	612404	539424	555092	346149
Frequency	0.0173752	0.0115246	0.02045	0.00289182		Frequency	0.0174176	0.0172553	0.0153441	0.00286293		Frequency	0.00561068	0.00659592	0.00829052	0.00291493
HEK293FT-ACTG1_+2TAAins_repeat_2						HEK293FT-ACTG1_+4AACCins_repeat_2						HEK293FT-ACTG1_+3ACTCins_repeat_2
Editor	pegRNA	apegRNA-1	apegRNA-2	NT		Editor	pegRNA	apegRNA-1	apegRNA-2	NT		Editor	pegRNA	apegRNA-1	apegRNA-2	NT
Unintended indel-containing reads	3445	5823	7984	964		Unintended indel-containing reads	2776	8318	2716	962		Unintended indel-containing reads	3219	5559	5604	970
Total reads	201187	438239	433811	325338		Total reads	162573	566433	217300	325338		Total reads	490101	891226	983121	325338
Frequency	0.0171234	0.0132873	0.0184043	0.00296307		Frequency	0.0170754	0.0146849	0.0124988	0.00295692		Frequency	0.00656803	0.00623748	0.00570021	0.00298151
HEK293FT-ACTG1_+2TAAins_repeat_3						HEK293FTACTG1_+4AACCins_repeat_3						HEK293FT-ACTG1_+3ACTCins_repeat_3
Editor	pegRNA	apegRNA-1	apegRNA-2	NT		Editor	pegRNA	apegRNA-1	apegRNA-2	NT		Editor	pegRNA	apegRNA-1	apegRNA-2	NT
Unintended indel-containing reads	11431	4921	8796	1419		Unintended indel-containing reads	10645	10533	8449	1418		Unintended indel-containing reads	14047	10060	10168	1423
Total reads	577704	411230	451905	463817		Total reads	451504	646030	542630	463817		Total reads	2009707	1386874	1309145	463817
Frequency	0.0197869	0.0119665	0.0194643	0.0030594		Frequency	0.0235768	0.0163042	0.0155705	0.00305724		Frequency	0.00698958	0.00725372	0.0077669	0.00306802
HEK293FT-RNF2_+1TTAins_repeat_1						HEK293FT-RNF2_+1GTAins_repeat_1						HEK293FT-RNF2_+1CTGdel_repeat_1
Editor	pegRNA	apegRNA-1	apegRNA-2	NT		Editor	pegRNA	apegRNA-1	apegRNA-2	NT		Editor	pegRNA	apegRNA-1	apegRNA-2	NT
Unintended indel-containing reads	2292	1958	4392	127		Unintended indel-containing reads	4320	2365	10494	125		Unintended indel-containing reads	2633	860	4834	130
Total reads	363157	324084	352600	79695		Total reads	302244	256683	410761	79695		Total reads	395549	146180	172376	79695
Frequency	0.00631132	0.00604164	0.012456	0.00159358		Frequency	0.0142931	0.0092137	0.0255477	0.00156848		Frequency	0.00665657	0.00588316	0.0280433	0.00163122
HEK293FT-RNF2_+1TTAins_repeat_2						HEK293FT-RNF2_+1GTAins_repeat_2						HEK293FT-RNF2_+1CTGdel_repeat_2
Editor	pegRNA	apegRNA-1	apegRNA-2	NT		Editor	pegRNA	apegRNA-1	apegRNA-2	NT		Editor	pegRNA	apegRNA-1	apegRNA-2	NT
Unintended indel-containing reads	1359	2000	3135	109		Unintended indel-containing reads	3632	1792	4731	110		Unintended indel-containing reads	1448	2877	1894	107
Total reads	245520	426040	342323	71995		Total reads	322386	223126	221124	71995		Total reads	277772	221591	155269	71995
Frequency	0.00553519	0.00469439	0.00915802	0.00151399		Frequency	0.011266	0.00803134	0.0213952	0.00152788		Frequency	0.00521291	0.0129834	0.0121982	0.00148621
HEK293FT-RNF2_+1TTAins_repeat_3						HEK293FT-RNF2_+1GTAins_repeat_3						HEK293FT-RNF2_+1CTGdel_repeat_3
Editor	pegRNA	apegRNA-1	apegRNA-2	NT		Editor	pegRNA	apegRNA-1	apegRNA-2	NT		Editor	pegRNA	apegRNA-1	apegRNA-2	NT
Unintended indel-containing reads	3615	4451	8303	109		Unintended indel-containing reads	10134	4145	10707	113		Unintended indel-containing reads	3272	2522	6903	109
Total reads	670169	627307	764275	75176		Total reads	687886	552969	631373	75176		Total reads	714870	413160	521705	75176
Frequency	0.00539416	0.00709541	0.0108639	0.00144993		Frequency	0.0147321	0.0074959	0.0169583	0.00150314		Frequency	0.00457706	0.00610417	0.0132316	0.00144993
HEK293FT-RNF2_+2GGAAins_repeat_1
Editor	pegRNA	apegRNA-1	apegRNA-2	NT
Unintended indel-containing reads	3646	2528	2319	131
Total reads	460295	336033	346945	79695
Frequency	0.00792101	0.00752307	0.00668406	0.00164377
HEK293FT-RNF2_+2GGAAins_repeat_2
Editor	pegRNA	apegRNA-1	apegRNA-2	NT
Unintended indel-containing reads	3832	2918	1750	111
Total reads	421772	361965	296893	71995
Frequency	0.00908548	0.00806155	0.00589438	0.00154177
HEK293FT-RNF2_+2GGAAins_repeat_3
Editor	pegRNA	apegRNA-1	apegRNA-2	NT
Unintended indel-containing reads	2806	2449	2307	113
Total reads	342446	313823	356213	75176
Frequency	0.00819399	0.00780376	0.00647646	0.00150314
HEK293FT-DYRK1A_+1GGGins_repeat_1						HEK293FT-SITE6_+1LoxPins_repeat_1						HEK293FT-SITE3_+1CTTins_repeat_1
Editor	pegRNA	apegRNA-1	apegRNA-2	NT		Editor	pegRNA	apegRNA-1	apegRNA-2	NT		Editor	apegRNA-T1	apegRNA-T2	apegRNA-T3	apegRNA-T4	apegRNA-T5	apegRNA-T6	apegRNA-T7	apegRNA-F+E	apegRNA-0	NT
Unintended indel-containing reads	2131	2613	3104	467		Unintended indel-containing reads	1139	1060	578	364		Unintended indel-containing reads	1860	1089	4558	3642	2561	1747	2970	1865	5835	460
Total reads	75214	98794	92985	97408		Total reads	235421	199652	184858	219499		Total reads	142655	79747	276422	256905	201168	149865	235480	143938	373882	172053
Frequency	0.0283325	0.026449	0.0333817	0.00479427		Frequency	0.00483814	0.00530924	0.00312672	0.00165832		Frequency	0.0130384	0.0136557	0.0164893	0.0141764	0.0127307	0.0116572	0.0126125	0.012957	0.0156065	0.00267359
HEK293FT-DYRK1A_+1GGGins_repeat_2						HEK293FT-SITE6_+1LoxPins_repeat_2						HEK293FT-SITE3_+1CTTins_repeat_2
Editor	pegRNA	apegRNA-1	apegRNA-2	NT		Editor	pegRNA	apegRNA-1	apegRNA-2	NT		Editor	apegRNA-T1	apegRNA-T2	apegRNA-T3	apegRNA-T4	apegRNA-T5	apegRNA-T6	apegRNA-T7	apegRNA-F+E	apegRNA-0	NT
Unintended indel-containing reads	1861	2175	2936	1035		Unintended indel-containing reads	1028	872	529	906		Unintended indel-containing reads	1522	827	2770	3771	2926	1542	3374	2379	5776	574
Total reads	69195	81018	92961	236015		Total reads	213934	172974	181579	507946		Total reads	113073	59134	174176	268891	242951	129489	243029	174871	351699	183083
Frequency	0.026895	0.0268459	0.0315831	0.00438531		Frequency	0.00480522	0.00504122	0.00291333	0.00178365		Frequency	0.0134603	0.0139852	0.0159035	0.0140243	0.0120436	0.0119083	0.0138831	0.0136043	0.0164231	0.00313519
HEK293FT-DYRK1A_+1GGGins_repeat_3						HEK293FT-SITE6_+1LoxPins_repeat_3						HEK293FT-SITE3_+1CTTins_repeat_3
Editor	pegRNA	apegRNA-1	apegRNA-2	NT		Editor	pegRNA	apegRNA-1	apegRNA-2	NT		Editor	apegRNA-T1	apegRNA-T2	apegRNA-T3	apegRNA-T4	apegRNA-T5	apegRNA-T6	apegRNA-T7	apegRNA-F+E	apegRNA-0	NT
Unintended indel-containing reads	1434	2123	2317	349		Unintended indel-containing reads	917	1066	474	400		Unintended indel-containing reads	1834	954	4513	3513	2852	1765	3494	3270	6704	487
Total reads	51753	79339	72636	97336		Total reads	195978	187239	178036	257086		Total reads	130789	69657	280069	249033	227366	147910	267988	240710	419776	172688
Frequency	0.0277085	0.0267586	0.0318988	0.00358552		Frequency	0.0046791	0.00569326	0.00266238	0.0015559		Frequency	0.0140226	0.0136957	0.0161139	0.0141066	0.0125437	0.0119329	0.0130379	0.0135848	0.0159704	0.00282011
HEK293FT-VHL_+3TTAins_repeat_1						HEK293FT-SITE7_+1LoxPins_repeat_1						HEK293FT-SITE1_+1CGTdel_repeat_1
Editor	pegRNA	apegRNA-1	apegRNA-2	NT		Editor	pegRNA	apegRNA-1	apegRNA-2	NT		Editor	apegRNA-T1	apegRNA-T2	apegRNA-T3	apegRNA-T4	apegRNA-T5	apegRNA-T6	apegRNA-T7	apegRNA-F+E	apegRNA-0	NT
Unintended indel-containing reads	30096	26529	26397	2011		Unintended indel-containing reads	3469	3951	3032	561		Unintended indel-containing reads	387	202	626	417	519	511	523	750	1108	388
Total reads	694790	638226	574489	410201		Total reads	335364	358626	299718	215167		Total reads	44159	25766	65165	57948	59896	53188	54173	64412	118075	173353
Frequency	0.0433167	0.0415668	0.0459487	0.00490247		Frequency	0.010344	0.011017	0.0101162	0.00260728		Frequency	0.00876379	0.00783979	0.00960638	0.00719611	0.00866502	0.00960743	0.00965426	0.0116438	0.00938387	0.00223821
HEK293FT-VHL_+3TTAins_repeat_2						HEK293FT-SITE7_+1LoxPins_repeat_2						HEK293FT-SITE1_+1CGTdel_repeat_2
Editor	pegRNA	apegRNA-1	apegRNA-2	NT		Editor	pegRNA	apegRNA-1	apegRNA-2	NT		Editor	apegRNA-T1	apegRNA-T2	apegRNA-T3	apegRNA-T4	apegRNA-T5	apegRNA-T6	apegRNA-T7	apegRNA-F+E	apegRNA-0	NT
Unintended indel-containing reads	27292	24081	25167	4764		Unintended indel-containing reads	2954	3713	2757	1401		Unintended indel-containing reads	330	172	359	522	699	507	581	1019	1080	503
Total reads	620923	586645	545253	942856		Total reads	300767	335519	273948	529303		Total reads	39837	22442	44361	69485	77465	54015	63926	88442	113004	209649
Frequency	0.0439539	0.0410487	0.0461566	0.00505273		Frequency	0.00982156	0.0110664	0.010064	0.00264688		Frequency	0.00828376	0.0076642	0.00809269	0.00751241	0.00902343	0.00938628	0.00908863	0.0115217	0.00955718	0.00239925
HEK293FT-VHL_+3TTAins_repeat_3						HEK293FT-SITE7_+1LoxPins_repeat_3						HEK293FT-SITE1_+1CGTdel_repeat_3
Editor	pegRNA	apegRNA-1	apegRNA-2	NT		Editor	pegRNA	apegRNA-1	apegRNA-2	NT		Editor	apegRNA-T1	apegRNA-T2	apegRNA-T3	apegRNA-T4	apegRNA-T5	apegRNA-T6	apegRNA-T7	apegRNA-F+E	apegRNA-0	NT
Unintended indel-containing reads	22177	25970	23458	2597		Unintended indel-containing reads	2753	3588	3140	687		Unintended indel-containing reads	403	190	551	467	574	539	624	1316	1335	568
Total reads	505085	610472	510968	520909		Total reads	272468	317345	323534	279446		Total reads	45277	26340	68141	60624	70243	58945	68708	115244	131672	283051
Frequency	0.0439075	0.0425409	0.0459089	0.00498552		Frequency	0.0101039	0.0113063	0.00970532	0.00245844		Frequency	0.00890077	0.00721336	0.00808617	0.00770322	0.00817163	0.00914412	0.00908191	0.0114192	0.0101388	0.00200671
HEK293FT-RUNX1_+1CGAdel_repeat_1						HEK293FT-SITE8_+2GTGGdel_repeat_1						HEK293FT-PBS9-SITE3_+1CTTins_repeat_1
Editor	pegRNA	apegRNA-1	apegRNA-2	NT		Editor	pegRNA	apegRNA-1	apegRNA-2	NT		Editor	pegRNA	apegRNA-1	apegRNA-2	NT
Unintended indel-containing reads	5667	7057	6181	1410		Unintended indel-containing reads	31752	30550	28105	3774		Unintended indel-containing reads	1287	1693	2545	460
Total reads	309383	420223	257797	261983		Total reads	750766	737785	568475	405580		Total reads	166108	219080	170030	172053
Frequency	0.0183171	0.0167935	0.0239762	0.00538203		Frequency	0.0422928	0.0414077	0.0494393	0.00930519		Frequency	0.00774797	0.00772777	0.0149679	0.00267359
HEK293FT-RUNX1_+1CGAdel_repeat_2						HEK293FT-SITE8_+2GTGGdel_repeat_2						HEK293FT-PBS9-SITE3_+1CTTins_repeat_2
Editor	pegRNA	apegRNA-1	apegRNA-2	NT		Editor	pegRNA	apegRNA-1	apegRNA-2	NT		Editor	pegRNA	apegRNA-1	apegRNA-2	NT
Unintended indel-containing reads	5675	5379	6233	3271		Unintended indel-containing reads	28655	27306	25958	9380		Unintended indel-containing reads	1244	1772	2471	574
Total reads	313352	326207	256290	644239		Total reads	666112	676688	533432	1002189		Total reads	170509	219602	168320	183083
Frequency	0.0181106	0.0164895	0.0243201	0.00507731		Frequency	0.0430183	0.0403524	0.0486622	0.00935951		Frequency	0.0072958	0.00806914	0.0146804	0.00313519
HEK293FT-RUNX1_+1CGAdel_repeat_3						HEK293FT-SITE8_+2GTGGdel_repeat_3						HEK293FT-PBS9-SITE3_+1CTTins_repeat_3
Editor	pegRNA	apegRNA-1	apegRNA-2	NT		Editor	pegRNA	apegRNA-1	apegRNA-2	NT		Editor	pegRNA	apegRNA-1	apegRNA-2	NT
Unintended indel-containing reads	5880	5132	5846	1931		Unintended indel-containing reads	27372	28694	28278	4756		Unintended indel-containing reads	1018	1643	2638	487
Total reads	332962	316461	241577	365204		Total reads	654095	700641	556778	515218		Total reads	145940	213166	163783	172688
Frequency	0.0176597	0.0162168	0.0241993	0.00528746		Frequency	0.0418471	0.0409539	0.0507886	0.00923104		Frequency	0.00697547	0.00770761	0.0161067	0.00282011
HEK293FT-SITE5_+1CTTins_repeat_1						HEK293FT-SITE9_+1-+5del_repeat_1						HEK293FT-PBS11-SITE3_+1CTTins_repeat_1
Editor	pegRNA	apegRNA-1	apegRNA-2	NT		Editor	pegRNA	apegRNA-1	apegRNA-2	NT		Editor	pegRNA	apegRNA-1	apegRNA-2	NT
Unintended indel-containing reads	17579	21577	19609	1761		Unintended indel-containing reads	2320	2061	3298	655		Unintended indel-containing reads	2162	2861	2189	460
Total reads	621334	679889	521231	393395		Total reads	428568	397357	359974	232179		Total reads	295989	409792	156324	172053
Frequency	0.0282924	0.0317361	0.0376206	0.00447642		Frequency	0.00541338	0.00518677	0.00916177	0.0028211		Frequency	0.00730433	0.00698159	0.014003	0.00267359
HEK293FT-SITE5_+1CTTins_repeat_2						HEK293FT-SITE9_+1-+5del_repeat_2						HEK293FT-PBS11-SITE3_+1CTTins_repeat_2
Editor	pegRNA	apegRNA-1	apegRNA-2	NT		Editor	pegRNA	apegRNA-1	apegRNA-2	NT		Editor	pegRNA	apegRNA-1	apegRNA-2	NT
Unintended indel-containing reads	16708	20486	18384	4226		Unintended indel-containing reads	2112	1863	3286	1611		Unintended indel-containing reads	2186	2471	1811	574
Total reads	597781	634558	509152	915694		Total reads	410249	375495	362753	581598		Total reads	300093	383541	127012	183083
Frequency	0.02795	0.0322839	0.0361071	0.00461508		Frequency	0.00514809	0.00496145	0.00905851	0.00276995		Frequency	0.00728441	0.0064426	0.0142585	0.00313519
HEK293FT-SITE5_+1CTTins_repeat_3						HEK293FT-SITE9_+1-+5del_repeat_3						HEK293FT-PBS11-SITE3_+1CTTins_repeat_3
Editor	pegRNA	apegRNA-1	apegRNA-2	NT		Editor	pegRNA	apegRNA-1	apegRNA-2	NT		Editor	pegRNA	apegRNA-1	apegRNA-2	NT
Unintended indel-containing reads	15006	22182	17933	2298		Unintended indel-containing reads	1954	1987	3200	736		Unintended indel-containing reads	2557	2639	2023	487
Total reads	530962	682461	480438	547771		Total reads	363619	398921	337725	293569		Total reads	353695	383182	141463	172688
Frequency	0.0282619	0.032503	0.0373264	0.00419518		Frequency	0.00537376	0.00498094	0.00947516	0.00250708		Frequency	0.00722939	0.00688707	0.0143006	0.00282011
HEK293FT-PE2-SITE3_+1CTTins_repeat_1												HEK293FT-PBS15-SITE3_+1CTTins_repeat_1
Editor	pegRNA	apegRNA-1	apegRNA-2	NT								Editor	pegRNA	apegRNA-1	apegRNA-2	NT
Desired indel-excluding targeted deletion reads	3935	12348	4198	460								Unintended indel-containing reads	48487	32556	19077	460
Total reads	572668	1312016	433845	172053								Total reads	3532641	3302876	1123777	172053
Frequency	0.00687135	0.00941147	0.00967627	0.00267359								Frequency	0.0137254	0.00985686	0.0169758	0.00267359
HEK293FT-PE2-SITE3_+1CTTins_repeat_2												HEK293FT-PBS15-SITE3_+1CTTins_repeat_2
Editor	pegRNA	apegRNA-1	apegRNA-2	NT								Editor	pegRNA	apegRNA-1	apegRNA-2	NT
Unintended indel-containing reads	5177	3190	4631	574								Unintended indel-containing reads	8776	12308	19822	574
Total reads	726968	483677	506781	183083								Total reads	822726	946913	1179247	183083
Frequency	0.00712136	0.00659531	0.00913807	0.00313519								Frequency	0.010667	0.012998	0.016809	0.00313519
HEK293FT-PE2-SITE3_+1CTTins_repeat_3												HEK293FT-PBS15-SITE3_+1CTTins_repeat_3
Editor	pegRNA	apegRNA-1	apegRNA-2	NT								Editor	pegRNA	apegRNA-1	apegRNA-2	NT
Unintended indel-containing reads	3814	2408	5075	487								Unintended indel-containing reads	58070	15502	41222	487
Total reads	566586	399958	571684	172688								Total reads	4260527	1118160	2915376	172688
Frequency	0.00673155	0.00602063	0.00887728	0.00282011								Frequency	0.0136298	0.0138638	0.0141395	0.00282011
HEK293FT-PE2-GCH1_+1GATins_repeat_1												HEK293FT-PBS17-SITE3_+1CTTins_repeat_1
Editor	pegRNA	apegRNA-1	apegRNA-2	NT								Editor	pegRNA	apegRNA-1	apegRNA-2	NT
Unintended indel-containing reads	1180	14819	1491	872								Unintended indel-containing reads	27731	17882	21459	460
Total reads	251789	828310	233382	343552								Total reads	2668923	1970925	2010141	172053
Frequency	0.00468646	0.0178906	0.00638867	0.00253819								Frequency	0.0103903	0.0090729	0.0106754	0.00267359
HEK293FT-PE2-GCH1_+1GATins_repeat_2												HEK293FT-PBS17-SITE3_+1CTTins_repeat_2
Editor	pegRNA	apegRNA-1	apegRNA-2	NT								Editor	pegRNA	apegRNA-1	apegRNA-2	NT
Unintended indel-containing reads	1439	1957	1639	508								Unintended indel-containing reads	3502	41851	42970	574
Total reads	292862	406041	261831	217672								Total reads	420985	3945715	3903348	183083
Frequency	0.00491358	0.00481971	0.00625976	0.00233379								Frequency	0.00831859	0.0106067	0.0110085	0.00313519
HEK293FT-PE2-GCH1_+1GATins_repeat_3												HEK293FT-PBS17-SITE3_+1CTTins_repeat_3
Editor	pegRNA	apegRNA-1	apegRNA-2	NT								Editor	pegRNA	apegRNA-1	apegRNA-2	NT
Unintended indel-containing reads	1318	1625	1923	433								Unintended indel-containing reads	30230	26430	38613	487
Total reads	265897	361543	318787	198500								Total reads	3101527	2747618	3601096	172688
Frequency	0.00495681	0.00449462	0.00603224	0.00218136								Frequency	0.00974681	0.00961924	0.0107226	0.00282011
HEK293FT-PE2-SITE1_+1CGTdel_repeat_1												HEK293FT-PBS9_RP2_+1GAAins_repeat_1
Editor	pegRNA	apegRNA-1	apegRNA-2	NT								Editor	pegRNA	apegRNA-1	apegRNA-2	NT
Unintended indel-containing reads	274	1149	653	388								Unintended indel-containing reads	256	4180	389	317
Total reads	112346	316885	167044	173353								Total reads	187189	1051962	200953	186976
Frequency	0.00243889	0.00362592	0.00390915	0.00223821								Frequency	0.0013676	0.00397353	0.00193578	0.0016954
HEK293FT-PE2-SITE1_+1CGTdel_repeat_2												HEK293FT-PBS9_RP2_+1GAAins_repeat_2
Editor	pegRNA	apegRNA-1	apegRNA-2	NT								Editor	pegRNA	apegRNA-1	apegRNA-2	NT
Unintended indel-containing reads	328	347	707	503								Unintended indel-containing reads	319	3760	565	129
Total reads	137087	150975	183053	209649								Total reads	208363	974959	229832	93728
Frequency	0.00239264	0.00229839	0.00386227	0.00239925								Frequency	0.00153098	0.00385657	0.00245832	0.00137632
HEK293FT-PE2-SITE1_+1CGTdel_repeat_3												HEK293FT-PBS9_RP2_+1GAAins_repeat_3
Editor	pegRNA	apegRNA-1	apegRNA-2	NT								Editor	pegRNA	apegRNA-1	apegRNA-2	NT
Unintended indel-containing reads	289	264	728	568								Unintended indel-containing reads	304	3396	381	242
Total reads	116271	135918	221966	283051								Total reads	193794	871580	183689	156360
Frequency	0.00248557	0.00194235	0.00327978	0.00200671								Frequency	0.00156868	0.00389637	0.00207416	0.00154771
HEK293FT-PBS11_RP2_+1GAAins_repeat_1						HEK293FT-PBS15_RP2_+1GAAins_repeat_1						HEK293FT-PBS17_RP2_+1GAAins_repeat_1
Editor	pegRNA	apegRNA-1	apegRNA-2	NT		Editor	pegRNA	apegRNA-1	apegRNA-2	NT		Editor	pegRNA	apegRNA-1	apegRNA-2	NT
Unintended indel-containing reads	503	2636	411	317		Unintended indel-containing reads	346	644	601	317		Unintended indel-containing reads	801	588	854	317
Total reads	234650	548458	127867	186976		Total reads	116985	277103	246207	186976		Total reads	271970	225683	130187	186976
Frequency	0.00214362	0.0048062	0.00321428	0.0016954		Frequency	0.00295764	0.00232405	0.00244104	0.0016954		Frequency	0.00294518	0.00260542	0.00655979	0.0016954
HEK293FT-PBS11_RP2_+1GAAins_repeat_2						HEK293FT-PBS15_RP2_+1GAAins_repeat_2						HEK293FT-PBS17_RP2_+1GAAins_repeat_2
Editor	pegRNA	apegRNA-1	apegRNA-2	NT		Editor	pegRNA	apegRNA-1	apegRNA-2	NT		Editor	pegRNA	apegRNA-1	apegRNA-2	NT
Unintended indel-containing reads	549	2795	532	129		Unintended indel-containing reads	378	557	569	129		Unintended indel-containing reads	693	565	852	129
Total reads	240990	615035	155900	93728		Total reads	116599	224735	205537	93728		Total reads	229397	210883	133432	93728
Frequency	0.0022781	0.00454446	0.00341244	0.00137632		Frequency	0.00324188	0.00247847	0.00276836	0.00137632		Frequency	0.00302096	0.00267921	0.00638527	0.00137632
HEK293FT-PBS11_RP2_+1GAAins_repeat_3						HEK293FT-PBS15_RP2_+1GAAins_repeat_3						HEK293FT-PBS17_RP2_+1GAAins_repeat_3
Editor	pegRNA	apegRNA-1	apegRNA-2	NT		Editor	pegRNA	apegRNA-1	apegRNA-2	NT		Editor	pegRNA	apegRNA-1	apegRNA-2	NT
Unintended indel-containing reads	436	2481	510	242		Unintended indel-containing reads	305	593	599	242		Unintended indel-containing reads	675	479	787	242
Total reads	225296	544690	160271	156360		Total reads	109861	253931	216611	156360		Total reads	244931	216312	117376	156360
Frequency	0.00193523	0.00455488	0.00318211	0.00154771		Frequency	0.00277624	0.00233528	0.00276533	0.00154771		Frequency	0.00275588	0.00221439	0.00670495	0.00154771
HEK293FT-GCH1_+1CAGdel_Indel+Base substitution_repeat_1						HEK293FT-SITE1_+2GTGGdel_Indel+Base substitution_repeat_1						HEK293FT-ACTG1_+3ACTCins_Indel+Base substitution_repeat_1
Editor	+5G-to-A	+5G-to-A_+8A-to-T		NT		Editor	+8C-to-A	+8C-to-A_+11T-to-C		NT		Editor	+5G-to-C	+2T-to-A_+5G-to-C		NT
Unintended indel-containing reads	5259	4682		899		Unintended indel-containing reads	2525	3661		504		Unintended indel-containing reads	2691	2767		1009
Total reads	373158	406818		343552		Total reads	195507	232655		209649		Total reads	301599	270762		346149
Frequency	0.0140932	0.0115088		0.00261678		Frequency	0.0129151	0.0157357		0.00240402		Frequency	0.00892244	0.0102193		0.00291493
HEK293FT-GCH1_+1CAGdel_Indel+Base substitution_repeat_2						HEK293FT-SITE1_+2GTGGdel_Indel+Base substitution_repeat_2						HEK293FT-ACTG1_+3ACTCins_Indel+Base substitution_repeat_2
Editor	+5G-to-A	+5G-to-A_+8A-to-T		NT		Editor	+8C-to-A	+8C-to-A_+11T-to-C		NT		Editor	+5G-to-C	+2T-to-A_+5G-to-C		NT
Unintended indel-containing reads	4384	4260		512		Unintended indel-containing reads	1988	3581		570		Unintended indel-containing reads	8785	4533		970
Total reads	313612	382201		217672		Total reads	159502	225449		283051		Total reads	963458	420248		325338
Frequency	0.0139791	0.011146		0.00235216		Frequency	0.0124638	0.0158839		0.00201377		Frequency	0.0091182	0.0107865		0.00298151
HEK293FT-GCH1_+1CAGdel_Indel+Base substitution_repeat_3						HEK293FT-SITE1_+2GTGGdel_Indel+Base substitution_repeat_3						HEK293FT-ACTG1_+3ACTCins_Indel+Base substitution_repeat_3
Editor	+5G-to-A	+5G-to-A_+8A-to-T		NT		Editor	+8C-to-A	+8C-to-A_+11T-to-C		NT		Editor	+5G-to-C	+2T-to-A_+5G-to-C		NT
Unintended indel-containing reads	4054	4188		441		Unintended indel-containing reads	2060	3183		317		Unintended indel-containing reads	2643	3999		1423
Total reads	292259	357182		198500		Total reads	153664	196549		186976		Total reads	331123	381125		463817
Frequency	0.0138713	0.0117251		0.00222166		Frequency	0.0134059	0.0161944		0.0016954		Frequency	0.00798193	0.0104926		0.00306802
HEK293FT-SITE3_+1LoxPins_PE5_repeat_1						HEK293FT-RNF2_+1CTGdel_PE5_repeat_1						HEK293FT-SITE1_+1CGTdel_PE5_repeat_1
Editor	PE3	PE5	PE5-apegRNA	NT		Editor	PE3	PE5	PE5-apegRNA	NT		Editor	PE3	PE5	PE5-apegRNA	NT
Unintended indel-containing reads	6744	7835	12697	554		Unintended indel-containing reads	4258	5884	4906	130		Unintended indel-containing reads	2347	9383	6734	388
Total reads	975253	606584	1049419	172053		Total reads	790673	746531	599260	79695		Total reads	231145	685376	462271	173353
Frequency	0.00691513	0.0129166	0.0120991	0.00321994		Frequency	0.00538529	0.00788179	0.00818676	0.00163122		Frequency	0.0101538	0.0136903	0.0145672	0.00223821
HEK293FT-SITE3_+1LoxPins_PE5_repeat_2						HEK293FT-RNF2_+1CTGdel_PE5_repeat_2						HEK293FT-SITE1_+1CGTdel_PE5_repeat_2
Editor	PE3	PE5	PE5-apegRNA	NT		Editor	PE3	PE5	PE5-apegRNA	NT		Editor	PE3	PE5	PE5-apegRNA	NT
Unintended indel-containing reads	8247	8222	10801	583		Unintended indel-containing reads	3971	6067	3760	107		Unintended indel-containing reads	3146	8100	8793	503
Total reads	1169598	648629	972698	183083		Total reads	804439	717449	507725	71995		Total reads	280035	610563	552562	209649
Frequency	0.00705114	0.012676	0.0111042	0.00318435		Frequency	0.00493636	0.00845635	0.00740558	0.00148621		Frequency	0.0112343	0.0132664	0.0159131	0.00239925
HEK293FT-SITE3_+1LoxPins_PE5_repeat_3						HEK293FT-RNF2_+1CTGdel_PE5_repeat_3						HEK293FT-SITE1_+1CGTdel_PE5_repeat_3
Editor	PE3	PE5	PE5-apegRNA	NT		Editor	PE3	PE5	PE5-apegRNA	NT		Editor	PE3	PE5	PE5-apegRNA	NT
Unintended indel-containing reads	5627	10256	14995	495		Unintended indel-containing reads	3404	6220	4682	109		Unintended indel-containing reads	5751	7309	5923	568
Total reads	850849	793650	1303864	172688		Total reads	726096	750011	637579	75176		Total reads	340522	555370	396897	283051
Frequency	0.00661339	0.0129226	0.0115004	0.00286644		Frequency	0.00468809	0.00829321	0.0073434	0.00144993		Frequency	0.0168888	0.0131606	0.0149233	0.00200671
