# Supplementary material for: Highly efficient prime editing by introducing same-sense mutations in pegRNA or stabilizing its structure
Source: Nat Commun. 2022 Mar 29;13:1669. doi: 10.1038/s41467-022-29339-9 (PMC8964725; doi:10.1038/s41467-022-29339-9)
Supplement: Supplementary file 8 — Supplementary Data 5 [file 41467_2022_29339_MOESM8_ESM.xlsx]

## Sheet: CXCR4-OT-a
Supplementary Data 5: Calculation of pegRNA-dependent OT base substitutions and indels.
HEK293FT_pegCXCR4+5G-to-T_repeat1												HEK293FT_pegCXCR4+5G-to-T_1_repeat1												HEK293FT_pegCXCR4+5G-to-T_2_repeat1												HEK293FT_pegCXCR4+5G-to-T_3_repeat1												HEK293FT_pegCXCR4+5G-to-T_4_repeat1
Position in pegRNA	-3	-2	-1	PAM-1	PAM-2	PAM-3	1	2	3	4		Position in pegRNA	-3	-2	-1	PAM-1	PAM-2	PAM-3	1	2	3	4		Position in pegRNA	-3	-2	-1	PAM-1	PAM-2	PAM-3	1	2	3	4		Position in pegRNA	-3	-2	-1	PAM-1	PAM-2	PAM-3	1	2	3	4		Position in pegRNA	-3
Reference base	T	G	G	A	G	G	A	G	T	C		Reference base	T	G	G	A	G	G	A	G	T	C		Reference base	T	G	G	A	G	G	A	G	T	C		Reference base	T	G	G	A	G	G	A	G	T	C		Reference base	T
Read A	3	5	2	7978	4	6	7971	5	7	8		Read A	3	4	2	7977	5	5	7976	1	7	11		Read A	2	3	1	7986	4	3	7979	5	6	6		Read A	1	3	4	7983	2	4	7973	3	4	7		Read A	0
Read C	0	2	4	3	2	2	3	1	7	7977		Read C	8	4	2	2	3	0	5	3	12	7961		Read C	1	4	2	4	0	2	7	2	3	7974		Read C	1	1	1	2	4	2	5	3	7	7964		Read C	3
Read G	15	7974	7983	6	7967	7958	11	7966	31	5		Read G	9	7974	7983	11	7964	7969	7	7983	32	6		Read G	8	7983	7983	5	7966	7956	2	7966	23	7		Read G	10	7981	7979	6	7965	7965	7	7967	25	7		Read G	9
Read T	7974	14	8	6	10	12	4	18	7937	2		Read T	7966	10	7	3	13	6	5	10	7922	5		Read T	7983	5	9	2	15	6	6	12	7937	6		Read T	7974	9	9	3	10	9	8	7	7930	6		Read T	7977
Total reads	7992	7995	7997	7993	7983	7978	7989	7990	7982	7992		Total reads	7986	7992	7994	7993	7985	7980	7993	7997	7973	7983		Total reads	7994	7995	7995	7997	7985	7967	7994	7985	7969	7993		Total reads	7986	7994	7993	7994	7981	7980	7993	7980	7966	7984		Total reads	7989
Frequency A	0.000375375	0.000625391	0.000250094	0.998123	0.000501065	0.000752068	0.997747	0.000625782	0.000876973	0.001001		Frequency A	0.000375657	0.000500501	0.000250188	0.997998	0.000626174	0.000626566	0.997873	0.000125047	0.000877963	0.00137793		Frequency A	0.000250188	0.000375235	0.000125078	0.998624	0.000500939	0.000376553	0.998124	0.000626174	0.000752918	0.000750657		Frequency A	0.000125219	0.000375281	0.000500438	0.998624	0.000250595	0.000501253	0.997498	0.00037594	0.000502134	0.000876754		Frequency A	0
Frequency C	0	0.000250156	0.000500188	0.000375328	0.000250532	0.000250689	0.000375516	0.000125156	0.000876973	0.998123		Frequency C	0.00100175	0.000500501	0.000250188	0.000250219	0.000375704	0	0.000625547	0.000375141	0.00150508	0.997244		Frequency C	0.000125094	0.000500313	0.000250156	0.000500188	0	0.000251036	0.000875657	0.00025047	0.000376459	0.997623		Frequency C	0.000125219	0.000125094	0.000125109	0.000250188	0.00050119	0.000250627	0.000625547	0.00037594	0.000878735	0.997495		Frequency C	0.000375516
Frequency G	0.00187688	0.997373	0.998249	0.000750657	0.997996	0.997493	0.00137689	0.996996	0.00388374	0.000625626		Frequency G	0.00112697	0.997748	0.998624	0.0013762	0.99737	0.998622	0.000875766	0.998249	0.00401355	0.000751597		Frequency G	0.00100075	0.998499	0.998499	0.000625234	0.997621	0.998619	0.000250188	0.997621	0.00288618	0.000875766		Frequency G	0.00125219	0.998374	0.998248	0.000750563	0.997995	0.99812	0.000875766	0.998371	0.00313834	0.000876754		Frequency G	0.00112655
Frequency T	0.997748	0.00175109	0.00100038	0.000750657	0.00125266	0.00150414	0.000500688	0.00225282	0.994362	0.00025025		Frequency T	0.997496	0.00125125	0.000875657	0.000375328	0.00162805	0.00075188	0.000625547	0.00125047	0.993603	0.000626331		Frequency T	0.998624	0.000625391	0.0011257	0.000250094	0.00187852	0.000753107	0.000750563	0.00150282	0.995984	0.000750657		Frequency T	0.998497	0.00112584	0.00112599	0.000375281	0.00125298	0.00112782	0.00100088	0.000877193	0.995481	0.000751503		Frequency T	0.998498
HEK293FT_pegCXCR4+5G-to-T_repeat2												HEK293FT_pegCXCR4+5G-to-T_1_repeat2												HEK293FT_pegCXCR4+5G-to-T_2_repeat2												HEK293FT_pegCXCR4+5G-to-T_3_repeat2												HEK293FT_pegCXCR4+5G-to-T_4_repeat2
Position in pegRNA	-3	-2	-1	PAM-1	PAM-2	PAM-3	1	2	3	4		Position in pegRNA	-3	-2	-1	PAM-1	PAM-2	PAM-3	1	2	3	4		Position in pegRNA	-3	-2	-1	PAM-1	PAM-2	PAM-3	1	2	3	4		Position in pegRNA	-3	-2	-1	PAM-1	PAM-2	PAM-3	1	2	3	4		Position in pegRNA	-3
Reference base	T	G	G	A	G	G	A	G	T	C		Reference base	T	G	G	A	G	G	A	G	T	C		Reference base	T	G	G	A	G	G	A	G	T	C		Reference base	T	G	G	A	G	G	A	G	T	C		Reference base	T
Read A	2	6	2	7974	4	2	7967	4	6	9		Read A	3	1	2	7983	1	2	7977	6	4	5		Read A	2	7	4	7981	4	4	7972	2	6	7		Read A	0	4	5	7976	5	3	7972	2	9	7		Read A	0
Read C	1	2	4	7	2	0	6	3	8	7969		Read C	1	0	2	2	0	2	5	3	5	7972		Read C	2	0	0	1	2	1	9	2	8	7969		Read C	2	2	2	4	2	2	6	4	2	7964		Read C	3
Read G	16	7978	7981	10	7960	7959	11	7969	26	3		Read G	7	7987	7981	7	7982	7977	8	7978	25	7		Read G	4	7978	7982	10	7973	7951	10	7972	22	5		Read G	6	7970	7979	12	7970	7951	8	7971	32	4		Read G	14
Read T	7973	4	9	2	16	11	4	15	7936	6		Read T	7986	9	12	4	7	9	6	10	7947	7		Read T	7989	9	9	4	8	10	3	10	7939	7		Read T	7984	9	7	1	8	6	3	11	7922	5		Read T	7975
Total reads	7992	7990	7996	7994	7982	7972	7989	7991	7976	7987		Total reads	7997	7997	7997	7996	7990	7990	7996	7997	7981	7991		Total reads	7997	7994	7995	7996	7987	7966	7994	7986	7975	7988		Total reads	7992	7985	7993	7993	7985	7962	7989	7988	7965	7980		Total reads	7992
Frequency A	0.00025025	0.000750939	0.000250125	0.997498	0.000501128	0.000250878	0.997246	0.000500563	0.000752257	0.00112683		Frequency A	0.000375141	0.000125047	0.000250094	0.998374	0.000125156	0.000250313	0.997624	0.000750281	0.00050119	0.000625704		Frequency A	0.000250094	0.000875657	0.000500313	0.998124	0.000500814	0.000502134	0.997248	0.000250438	0.000752351	0.000876314		Frequency A	0	0.000500939	0.000625547	0.997873	0.000626174	0.00037679	0.997872	0.000250376	0.00112994	0.000877193		Frequency A	0
Frequency C	0.000125125	0.000250313	0.00050025	0.000875657	0.000250564	0	0.000751033	0.000375422	0.00100301	0.997746		Frequency C	0.000125047	0	0.000250094	0.000250125	0	0.000250313	0.000625313	0.000375141	0.000626488	0.997622		Frequency C	0.000250094	0	0	0.000125063	0.000250407	0.000125534	0.00112584	0.000250438	0.00100313	0.997621		Frequency C	0.00025025	0.00025047	0.000250219	0.000500438	0.00025047	0.000251193	0.000751033	0.000500751	0.000251099	0.997995		Frequency C	0.000375375
Frequency G	0.002002	0.998498	0.998124	0.00125094	0.997244	0.998369	0.00137689	0.997247	0.00325978	0.00037561		Frequency G	0.000875328	0.99875	0.997999	0.000875438	0.998999	0.998373	0.0010005	0.997624	0.00313244	0.000875985		Frequency G	0.000500188	0.997998	0.998374	0.00125063	0.998247	0.998117	0.00125094	0.998247	0.00275862	0.000625939		Frequency G	0.000750751	0.998121	0.998248	0.00150131	0.998121	0.998618	0.00100138	0.997872	0.00401758	0.000501253		Frequency G	0.00175175
Frequency T	0.997623	0.000500626	0.00112556	0.000250188	0.00200451	0.00137983	0.000500688	0.00187711	0.994985	0.000751221		Frequency T	0.998624	0.00112542	0.00150056	0.00050025	0.000876095	0.00112641	0.000750375	0.00125047	0.99574	0.000875985		Frequency T	0.999	0.00112584	0.0011257	0.00050025	0.00100163	0.00125534	0.000375281	0.00125219	0.995486	0.000876314		Frequency T	0.998999	0.00112711	0.000875766	0.000125109	0.00100188	0.00075358	0.000375516	0.00137707	0.994601	0.000626566		Frequency T	0.997873
HEK293FT_pegCXCR4+5G-to-T_repeat3												HEK293FT_pegCXCR4+5G-to-T_1_repeat3												HEK293FT_pegCXCR4+5G-to-T_2_repeat3												HEK293FT_pegCXCR4+5G-to-T_3_repeat3												HEK293FT_pegCXCR4+5G-to-T_4_repeat3
Position in pegRNA	-3	-2	-1	PAM-1	PAM-2	PAM-3	1	2	3	4		Position in pegRNA	-3	-2	-1	PAM-1	PAM-2	PAM-3	1	2	3	4		Position in pegRNA	-3	-2	-1	PAM-1	PAM-2	PAM-3	1	2	3	4		Position in pegRNA	-3	-2	-1	PAM-1	PAM-2	PAM-3	1	2	3	4		Position in pegRNA	-3
Reference base	T	G	G	A	G	G	A	G	T	C		Reference base	T	G	G	A	G	G	A	G	T	C		Reference base	T	G	G	A	G	G	A	G	T	C		Reference base	T	G	G	A	G	G	A	G	T	C		Reference base	T
Read A	3	2	1	7976	3	1	7968	6	6	2		Read A	1	3	4	7984	3	3	7977	1	3	3		Read A	0	3	2	7982	0	0	7972	5	4	3		Read A	3	1	2	7990	1	4	7976	5	11	3		Read A	2
Read C	0	1	0	4	2	2	6	2	7	7977		Read C	1	1	3	2	2	0	4	1	9	7982		Read C	3	1	1	3	1	0	8	2	3	7981		Read C	7	1	2	1	3	0	6	0	7	7978		Read C	3
Read G	3	7975	7983	11	7969	7961	10	7974	23	5		Read G	8	7980	7977	9	7976	7975	7	7978	27	4		Read G	13	7977	7985	5	7967	7966	7	7973	24	4		Read G	8	7982	7982	3	7976	7965	8	7977	30	4		Read G	9
Read T	7983	15	7	3	7	8	1	9	7931	1		Read T	7982	11	9	1	7	8	7	11	7940	1		Read T	7975	5	8	5	12	12	1	11	7935	5		Read T	7939	6	9	1	10	7	2	6	7932	3		Read T	7982
Total reads	7989	7993	7991	7994	7981	7972	7985	7991	7967	7985		Total reads	7992	7995	7993	7996	7988	7986	7995	7991	7979	7990		Total reads	7991	7986	7996	7995	7980	7978	7988	7991	7966	7993		Total reads	7957	7990	7995	7995	7990	7976	7992	7988	7980	7988		Total reads	7996
Frequency A	0.000375516	0.000250219	0.000125141	0.997748	0.000375893	0.000125439	0.997871	0.000750845	0.000753107	0.00025047		Frequency A	0.000125125	0.000375235	0.000500438	0.998499	0.000375563	0.000375657	0.997749	0.000125141	0.000375987	0.000375469		Frequency A	0	0.000375657	0.000250125	0.998374	0	0	0.997997	0.000625704	0.000502134	0.000375328		Frequency A	0.000377027	0.000125156	0.000250156	0.999375	0.000125156	0.000501505	0.997998	0.000625939	0.00137845	0.000375563		Frequency A	0.000250125
Frequency C	0	0.000125109	0	0.000500375	0.000250595	0.000250878	0.000751409	0.000250282	0.000878624	0.998998		Frequency C	0.000125125	0.000125078	0.000375328	0.000250125	0.000250376	0	0.000500313	0.000125141	0.00112796	0.998999		Frequency C	0.000375422	0.000125219	0.000125063	0.000375235	0.000125313	0	0.0010015	0.000250282	0.000376601	0.998499		Frequency C	0.000879729	0.000125156	0.000250156	0.000125078	0.000375469	0	0.000750751	0	0.000877193	0.998748		Frequency C	0.000375188
Frequency G	0.000375516	0.997748	0.998999	0.00137603	0.998496	0.99862	0.00125235	0.997873	0.00288691	0.000626174		Frequency G	0.001001	0.998124	0.997998	0.00112556	0.998498	0.998623	0.000875547	0.998373	0.00338388	0.000500626		Frequency G	0.00162683	0.998873	0.998624	0.000625391	0.998371	0.998496	0.000876314	0.997747	0.0030128	0.000500438		Frequency G	0.0010054	0.998999	0.998374	0.000375235	0.998248	0.998621	0.001001	0.998623	0.0037594	0.000500751		Frequency G	0.00112556
Frequency T	0.999249	0.00187664	0.000875985	0.000375281	0.000877083	0.00100351	0.000125235	0.00112627	0.995481	0.000125235		Frequency T	0.998749	0.00137586	0.00112599	0.000125063	0.000876314	0.00100175	0.000875547	0.00137655	0.995112	0.000125156		Frequency T	0.997998	0.000626096	0.0010005	0.000625391	0.00150376	0.00150414	0.000125188	0.00137655	0.996108	0.000625547		Frequency T	0.997738	0.000750939	0.0011257	0.000125078	0.00125156	0.000877633	0.00025025	0.000751127	0.993985	0.000375563		Frequency T	0.998249
[truncated: 20 more columns]

## Sheet: CXCR4-OT-b
HEK293FT_pegCXCR4+5G-to-T_repeat1												HEK293FT_pegCXCR4+5G-to-T_1_repeat1												HEK293FT_pegCXCR4+5G-to-T_2_repeat1												HEK293FT_pegCXCR4+5G-to-T_3_repeat1												HEK293FT_pegCXCR4+5G-to-T_4_repeat1
Position in pegRNA	-3	-2	-1	PAM-1	PAM-2	PAM-3	1	2	3	4		Position in pegRNA	-3	-2	-1	PAM-1	PAM-2	PAM-3	1	2	3	4		Position in pegRNA	-3	-2	-1	PAM-1	PAM-2	PAM-3	1	2	3	4		Position in pegRNA	-3	-2	-1	PAM-1	PAM-2	PAM-3	1	2	3	4		Position in pegRNA	-3
Reference base	T	G	G	G	G	G	A	G	G	A		Reference base	T	G	G	G	G	G	A	G	G	A		Reference base	T	G	G	G	G	G	A	G	G	A		Reference base	T	G	G	G	G	G	A	G	G	A		Reference base	T
Read A	2	7	3	27	2	0	7946	2	3	7951		Read A	6	5	5	10	5	0	7949	1	1	7953		Read A	6	3	3	4	8	3	7965	6	4	7957		Read A	3	3	2	2	6	2	7934	2	6	7941		Read A	3
Read C	4	3	4	2	2	1	19	1	3	16		Read C	2	1	0	1	0	0	8	1	1	13		Read C	7	0	0	1	1	3	8	1	5	12		Read C	9	1	1	2	0	0	17	1	1	10		Read C	6
Read G	22	7971	7978	7960	7982	7988	14	7981	7973	20		Read G	28	7968	7984	7975	7978	7987	27	7988	7978	20		Read G	21	7977	7981	7979	7970	7979	16	7979	7967	14		Read G	32	7973	7981	7979	7982	7977	31	7979	7972	28		Read G	21
Read T	7958	7	10	5	8	9	17	11	9	8		Read T	7946	5	6	6	7	6	7	6	5	9		Read T	7946	9	12	6	14	8	6	6	3	13		Read T	7936	10	12	12	3	11	12	6	7	14		Read T	7950
Total reads	7986	7988	7995	7994	7994	7998	7996	7995	7988	7995		Total reads	7982	7979	7995	7992	7990	7993	7991	7996	7985	7995		Total reads	7980	7990	7996	7990	7993	7993	7995	7992	7979	7996		Total reads	7980	7987	7996	7995	7991	7990	7994	7988	7986	7993		Total reads	7980
Frequency A	0.000250438	0.000876314	0.000375235	0.00337753	0.000250188	0	0.993747	0.000250156	0.000375563	0.994497		Frequency A	0.000751691	0.000626645	0.000625391	0.00125125	0.000625782	0	0.994744	0.000125063	0.000125235	0.994747		Frequency A	0.00075188	0.000375469	0.000375188	0.000500626	0.00100088	0.000375328	0.996248	0.000750751	0.000501316	0.995123		Frequency A	0.00037594	0.00037561	0.000250125	0.000250156	0.000750845	0.000250313	0.992494	0.000250376	0.000751315	0.993494		Frequency A	0.00037594
Frequency C	0.000500877	0.000375563	0.000500313	0.000250188	0.000250188	0.000125031	0.00237619	0.000125078	0.000375563	0.00200125		Frequency C	0.000250564	0.000125329	0	0.000125125	0	0	0.00100113	0.000125063	0.000125235	0.00162602		Frequency C	0.000877193	0	0	0.000125156	0.000125109	0.000375328	0.00100063	0.000125125	0.000626645	0.00150075		Frequency C	0.00112782	0.000125203	0.000125063	0.000250156	0	0	0.00212659	0.000125188	0.000125219	0.00125109		Frequency C	0.00075188
Frequency G	0.00275482	0.997872	0.997874	0.995747	0.998499	0.99875	0.00175088	0.998249	0.998122	0.00250156		Frequency G	0.00350789	0.998621	0.998624	0.997873	0.998498	0.999249	0.0033788	0.998999	0.999123	0.00250156		Frequency G	0.00263158	0.998373	0.998124	0.998623	0.997122	0.998248	0.00200125	0.998373	0.998496	0.00175088		Frequency G	0.00401003	0.998247	0.998124	0.997999	0.998874	0.998373	0.00387791	0.998873	0.998247	0.00350307		Frequency G	0.00263158
Frequency T	0.996494	0.000876314	0.00125078	0.000625469	0.00100075	0.00112528	0.00212606	0.00137586	0.00112669	0.00100063		Frequency T	0.99549	0.000626645	0.000750469	0.000750751	0.000876095	0.000750657	0.000875985	0.000750375	0.000626174	0.0011257		Frequency T	0.995739	0.00112641	0.00150075	0.000750939	0.00175153	0.00100088	0.000750469	0.000750751	0.000375987	0.00162581		Frequency T	0.994486	0.00125203	0.00150075	0.00150094	0.000375422	0.00137672	0.00150113	0.000751127	0.000876534	0.00175153		Frequency T	0.996241
HEK293FT_pegCXCR4+5G-to-T_repeat2												HEK293FT_pegCXCR4+5G-to-T_1_repeat2												HEK293FT_pegCXCR4+5G-to-T_2_repeat2												HEK293FT_pegCXCR4+5G-to-T_3_repeat2												HEK293FT_pegCXCR4+5G-to-T_4_repeat2
Position in pegRNA	-3	-2	-1	PAM-1	PAM-2	PAM-3	1	2	3	4		Position in pegRNA	-3	-2	-1	PAM-1	PAM-2	PAM-3	1	2	3	4		Position in pegRNA	-3	-2	-1	PAM-1	PAM-2	PAM-3	1	2	3	4		Position in pegRNA	-3	-2	-1	PAM-1	PAM-2	PAM-3	1	2	3	4		Position in pegRNA	-3
Reference base	T	G	G	G	G	G	A	G	G	A		Reference base	T	G	G	G	G	G	A	G	G	A		Reference base	T	G	G	G	G	G	A	G	G	A		Reference base	T	G	G	G	G	G	A	G	G	A		Reference base	T
Read A	1	2	2	22	6	1	7952	0	2	7957		Read A	6	1	2	6	2	3	7952	2	4	7970		Read A	3	6	1	22	9	2	7962	3	2	7953		Read A	2	4	3	36	6	3	7949	2	2	7941		Read A	6
Read C	3	1	2	0	3	1	12	2	1	9		Read C	4	0	3	5	0	2	14	2	0	7		Read C	2	2	0	0	2	0	10	3	2	11		Read C	5	0	2	1	0	1	14	2	4	18		Read C	3
Read G	18	7976	7981	7966	7979	7983	23	7985	7978	20		Read G	18	7980	7985	7979	7979	7986	19	7984	7983	11		Read G	38	7976	7989	7969	7969	7984	17	7983	7981	20		Read G	24	7973	7979	7945	7978	7980	22	7977	7970	23		Read G	24
Read T	7960	10	7	3	7	7	8	8	11	9		Read T	7953	8	5	6	10	3	11	7	4	9		Read T	7940	6	6	5	6	8	8	4	8	12		Read T	7954	6	10	10	9	5	8	8	6	15		Read T	7949
Total reads	7982	7989	7992	7991	7995	7992	7995	7995	7992	7995		Total reads	7981	7989	7995	7996	7991	7994	7996	7995	7991	7997		Total reads	7983	7990	7996	7996	7986	7994	7997	7993	7993	7996		Total reads	7985	7983	7994	7992	7993	7989	7993	7989	7982	7997		Total reads	7982
Frequency A	0.000125282	0.000250344	0.00025025	0.0027531	0.000750469	0.000125125	0.994622	0	0.00025025	0.995247		Frequency A	0.000751785	0.000125172	0.000250156	0.000750375	0.000250282	0.000375281	0.994497	0.000250156	0.000500563	0.996624		Frequency A	0.000375799	0.000750939	0.000125063	0.00275138	0.00112697	0.000250188	0.995623	0.000375328	0.000250219	0.994622		Frequency A	0.00025047	0.000501065	0.000375281	0.0045045	0.000750657	0.000375516	0.994495	0.000250344	0.000250564	0.992997		Frequency A	0.000751691
Frequency C	0.000375846	0.000125172	0.00025025	0	0.000375235	0.000125125	0.00150094	0.000250156	0.000125125	0.0011257		Frequency C	0.00050119	0	0.000375235	0.000625313	0	0.000250188	0.00175088	0.000250156	0	0.000875328		Frequency C	0.000250532	0.000250313	0	0	0.000250438	0	0.00125047	0.000375328	0.000250219	0.00137569		Frequency C	0.000626174	0	0.000250188	0.000125125	0	0.000125172	0.00175153	0.000250344	0.000501128	0.00225084		Frequency C	0.000375846
Frequency G	0.00225507	0.998373	0.998624	0.996871	0.997999	0.998874	0.0028768	0.998749	0.998248	0.00250156		Frequency G	0.00225536	0.998873	0.998749	0.997874	0.998498	0.998999	0.00237619	0.998624	0.998999	0.00137552		Frequency G	0.00476012	0.998248	0.999125	0.996623	0.997871	0.998749	0.0021258	0.998749	0.998499	0.00250125		Frequency G	0.00300564	0.998747	0.998124	0.994119	0.998123	0.998873	0.00275241	0.998498	0.998497	0.00287608		Frequency G	0.00300677
Frequency T	0.997244	0.00125172	0.000875876	0.000375422	0.000875547	0.000875876	0.00100063	0.00100063	0.00137638	0.0011257		Frequency T	0.996492	0.00100138	0.000625391	0.000750375	0.00125141	0.000375281	0.00137569	0.000875547	0.000500563	0.00112542		Frequency T	0.994614	0.000750939	0.000750375	0.000625313	0.000751315	0.00100075	0.00100038	0.000500438	0.00100088	0.00150075		Frequency T	0.996118	0.000751597	0.00125094	0.00125125	0.00112599	0.000625861	0.00100088	0.00100138	0.000751691	0.0018757		Frequency T	0.995866
HEK293FT_pegCXCR4+5G-to-T_repeat3												HEK293FT_pegCXCR4+5G-to-T_1_repeat3												HEK293FT_pegCXCR4+5G-to-T_2_repeat3												HEK293FT_pegCXCR4+5G-to-T_3_repeat3												HEK293FT_pegCXCR4+5G-to-T_4_repeat3
Position in pegRNA	-3	-2	-1	PAM-1	PAM-2	PAM-3	1	2	3	4		Position in pegRNA	-3	-2	-1	PAM-1	PAM-2	PAM-3	1	2	3	4		Position in pegRNA	-3	-2	-1	PAM-1	PAM-2	PAM-3	1	2	3	4		Position in pegRNA	-3	-2	-1	PAM-1	PAM-2	PAM-3	1	2	3	4		Position in pegRNA	-3
Reference base	T	G	G	G	G	G	A	G	G	A		Reference base	T	G	G	G	G	G	A	G	G	A		Reference base	T	G	G	G	G	G	A	G	G	A		Reference base	T	G	G	G	G	G	A	G	G	A		Reference base	T
Read A	4	1	0	27	10	2	7950	1	2	7946		Read A	4	1	1	12	3	2	7961	1	3	7953		Read A	6	3	2	48	9	0	7960	1	1	7960		Read A	3	2	3	18	3	1	7957	0	2	7962		Read A	2
Read C	4	0	0	1	0	1	13	1	2	15		Read C	7	0	1	3	1	1	14	1	2	14		Read C	5	0	1	0	0	0	10	1	2	10		Read C	2	1	3	5	0	2	10	3	2	9		Read C	3
Read G	34	7981	7987	7965	7975	7978	24	7981	7978	22		Read G	16	7983	7986	7977	7982	7989	15	7986	7976	16		Read G	27	7983	7981	7938	7974	7981	17	7985	7979	18		Read G	18	7974	7982	7961	7987	7989	14	7975	7977	13		Read G	24
Read T	7942	7	7	0	7	10	7	9	7	14		Read T	7949	6	8	2	8	2	8	10	4	12		Read T	7946	3	9	6	7	8	10	6	4	10		Read T	7127	13	5	11	4	3	16	13	10	13		Read T	6259
Total reads	7984	7989	7994	7993	7992	7991	7994	7992	7989	7997		Total reads	7976	7990	7996	7994	7994	7994	7998	7998	7985	7995		Total reads	7984	7989	7994	7992	7990	7989	7997	7993	7986	7998		Total reads	7150	7990	7993	7995	7994	7995	7997	7991	7991	7997		Total reads	6288
Frequency A	0.000501002	0.000125172	0	0.00337796	0.00125125	0.000250282	0.994496	0.000125125	0.000250344	0.993623		Frequency A	0.000501505	0.000125156	0.000125063	0.00150113	0.000375281	0.000250188	0.995374	0.000125031	0.000375704	0.994747		Frequency A	0.000751503	0.000375516	0.000250188	0.00600601	0.00112641	0	0.995373	0.000125109	0.000125219	0.995249		Frequency A	0.00041958	0.000250313	0.000375328	0.00225141	0.000375281	0.000125078	0.994998	0	0.000250282	0.995623		Frequency A	0.000318066
Frequency C	0.000501002	0	0	0.000125109	0	0.000125141	0.00162622	0.000125125	0.000250344	0.0018757		Frequency C	0.000877633	0	0.000125063	0.000375281	0.000125094	0.000125094	0.00175044	0.000125031	0.00025047	0.00175109		Frequency C	0.000626253	0	0.000125094	0	0	0	0.00125047	0.000125109	0.000250438	0.00125031		Frequency C	0.00027972	0.000125156	0.000375328	0.000625391	0	0.000250156	0.00125047	0.000375422	0.000250282	0.00112542		Frequency C	0.000477099
Frequency G	0.00425852	0.998999	0.999124	0.996497	0.997873	0.998373	0.00300225	0.998624	0.998623	0.00275103		Frequency G	0.00200602	0.999124	0.998749	0.997873	0.998499	0.999375	0.00187547	0.9985	0.998873	0.00200125		Frequency G	0.00338176	0.999249	0.998374	0.993243	0.997997	0.998999	0.0021258	0.998999	0.999123	0.00225056		Frequency G	0.00251748	0.997997	0.998624	0.995747	0.999124	0.99925	0.00175066	0.997998	0.998248	0.00162561		Frequency G	0.00381679
Frequency T	0.994739	0.000876205	0.000875657	0	0.000875876	0.00125141	0.000875657	0.00112613	0.000876205	0.00175066		Frequency T	0.996615	0.000750939	0.0010005	0.000250188	0.00100075	0.000250188	0.00100025	0.00125031	0.000500939	0.00150094		Frequency T	0.99524	0.000375516	0.00112584	0.000750751	0.000876095	0.00100138	0.00125047	0.000750657	0.000500877	0.00125031		Frequency T	0.996783	0.00162703	0.000625547	0.00137586	0.000500375	0.000375235	0.00200075	0.00162683	0.00125141	0.00162561		Frequency T	0.995388
[truncated: 20 more columns]

## Sheet: CXCR4-OT-c
HEK293FT_pegCXCR4+5G-to-T_repeat1												HEK293FT_pegCXCR4+5G-to-T_1_repeat1												HEK293FT_pegCXCR4+5G-to-T_2_repeat1												HEK293FT_pegCXCR4+5G-to-T_3_repeat1												HEK293FT_pegCXCR4+5G-to-T_4_repeat1
Position in pegRNA	-3	-2	-1	PAM-1	PAM-2	PAM-3	1	2	3	4		Position in pegRNA	-3	-2	-1	PAM-1	PAM-2	PAM-3	1	2	3	4		Position in pegRNA	-3	-2	-1	PAM-1	PAM-2	PAM-3	1	2	3	4		Position in pegRNA	-3	-2	-1	PAM-1	PAM-2	PAM-3	1	2	3	4		Position in pegRNA	-3
Reference base	T	G	G	A	G	G	G	A	G	C		Reference base	T	G	G	A	G	G	G	A	G	C		Reference base	T	G	G	A	G	G	G	A	G	C		Reference base	T	G	G	A	G	G	G	A	G	C		Reference base	T
Read A	4	5	5	7901	1	2	1	7951	4	4		Read A	8	1	5	7877	2	4	3	7939	4	2		Read A	3	4	4	7937	3	4	1	7937	1	4		Read A	2	5	1	7892	4	6	4	7957	1	3		Read A	3
Read C	3	0	0	6	1	0	0	3	1	7925		Read C	3	0	0	5	0	0	0	3	0	7905		Read C	2	0	0	5	0	0	1	4	0	7905		Read C	2	1	0	5	1	0	1	4	0	7898		Read C	1
Read G	14	7944	7953	12	7926	7941	7935	7	7935	1		Read G	29	7939	7941	6	7956	7935	7936	14	7928	2		Read G	16	7937	7953	5	7928	7918	7919	14	7952	4		Read G	28	7940	7945	10	7942	7933	7923	7	7936	3		Read G	27
Read T	7917	6	4	3	8	6	12	6	4	1		Read T	7902	5	7	2	5	10	2	1	8	3		Read T	7910	4	6	2	11	6	6	4	4	3		Read T	7910	5	6	4	9	7	7	3	3	1		Read T	7927
Total reads	7938	7955	7962	7922	7936	7949	7948	7967	7944	7931		Total reads	7942	7945	7953	7890	7963	7949	7941	7957	7940	7912		Total reads	7931	7945	7963	7949	7942	7928	7927	7960	7957	7916		Total reads	7942	7951	7952	7911	7956	7946	7935	7971	7940	7905		Total reads	7958
Frequency A	0.000503905	0.000628536	0.000627983	0.997349	0.000126008	0.000251604	0.000125818	0.997992	0.000503525	0.00050435		Frequency A	0.0010073	0.000125865	0.000628694	0.998352	0.000251162	0.000503208	0.000377786	0.997738	0.000503778	0.000252781		Frequency A	0.000378263	0.000503461	0.000502323	0.99849	0.000377739	0.000504541	0.000126151	0.997111	0.000125676	0.000505306		Frequency A	0.000251826	0.000628852	0.000125755	0.997598	0.000502765	0.000755097	0.000504096	0.998244	0.000125945	0.000379507		Frequency A	0.000376979
Frequency C	0.000377929	0	0	0.000757384	0.000126008	0	0	0.000376553	0.000125881	0.999243		Frequency C	0.000377739	0	0	0.000633714	0	0	0	0.000377027	0	0.999115		Frequency C	0.000252175	0	0	0.00062901	0	0	0.000126151	0.000502513	0	0.99861		Frequency C	0.000251826	0.00012577	0	0.000632031	0.000125691	0	0.000126024	0.000501819	0	0.999114		Frequency C	0.00012566
Frequency G	0.00176367	0.998617	0.99887	0.00151477	0.99874	0.998994	0.998364	0.000878624	0.998867	0.000126088		Frequency G	0.00365147	0.999245	0.998491	0.000760456	0.999121	0.998239	0.99937	0.00175946	0.998489	0.000252781		Frequency G	0.0020174	0.998993	0.998744	0.00062901	0.998237	0.998739	0.998991	0.00175879	0.999372	0.000505306		Frequency G	0.00352556	0.998617	0.99912	0.00126406	0.99824	0.998364	0.998488	0.000878183	0.999496	0.000379507		Frequency G	0.00339281
Frequency T	0.997354	0.000754243	0.000502386	0.000378692	0.00100806	0.000754812	0.00150981	0.000753107	0.000503525	0.000126088		Frequency T	0.994963	0.000629327	0.000880171	0.000253485	0.000627904	0.00125802	0.000251857	0.000125676	0.00100756	0.000379171		Frequency T	0.997352	0.000503461	0.000753485	0.000251604	0.00138504	0.000756811	0.000756907	0.000502513	0.000502702	0.000378979		Frequency T	0.995971	0.000628852	0.000754527	0.000505625	0.00113122	0.000880946	0.000882168	0.000376364	0.000377834	0.000126502		Frequency T	0.996105
HEK293FT_pegCXCR4+5G-to-T_repeat2												HEK293FT_pegCXCR4+5G-to-T_1_repeat2												HEK293FT_pegCXCR4+5G-to-T_2_repeat2												HEK293FT_pegCXCR4+5G-to-T_3_repeat2												HEK293FT_pegCXCR4+5G-to-T_4_repeat2
Position in pegRNA	-3	-2	-1	PAM-1	PAM-2	PAM-3	1	2	3	4		Position in pegRNA	-3	-2	-1	PAM-1	PAM-2	PAM-3	1	2	3	4		Position in pegRNA	-3	-2	-1	PAM-1	PAM-2	PAM-3	1	2	3	4		Position in pegRNA	-3	-2	-1	PAM-1	PAM-2	PAM-3	1	2	3	4		Position in pegRNA	-3
Reference base	T	G	G	A	G	G	G	A	G	C		Reference base	T	G	G	A	G	G	G	A	G	C		Reference base	T	G	G	A	G	G	G	A	G	C		Reference base	T	G	G	A	G	G	G	A	G	C		Reference base	T
Read A	1	0	4	7901	2	4	0	7962	3	2		Read A	2	2	2	7924	2	4	4	7954	2	7		Read A	3	1	1	7908	0	7	2	7943	3	4		Read A	4	2	2	7890	6	2	2	7940	1	4		Read A	0
Read C	0	0	1	4	1	1	1	7	2	7926		Read C	2	0	1	1	0	0	0	3	0	7920		Read C	8	0	1	2	2	2	1	4	3	7912		Read C	0	0	3	5	1	0	1	6	0	7925		Read C	3
Read G	21	7950	7956	5	7949	7936	7938	7	7955	2		Read G	23	7960	7948	4	7948	7941	7938	7	7914	1		Read G	21	7957	7944	2	7933	7926	7933	13	7942	2		Read G	24	7930	7932	4	7940	7941	7938	9	7940	1		Read G	17
Read T	7922	5	4	1	5	6	4	3	4	5		Read T	7920	5	9	9	12	7	11	3	6	2		Read T	7930	4	4	1	5	8	5	4	6	3		Read T	7926	12	7	3	1	4	3	1	3	1		Read T	7914
Total reads	7944	7955	7965	7911	7957	7947	7943	7980	7964	7935		Total reads	7947	7967	7960	7938	7962	7952	7953	7967	7922	7930		Total reads	7963	7962	7950	7913	7940	7943	7941	7964	7954	7921		Total reads	7954	7944	7944	7902	7948	7947	7944	7956	7944	7931		Total reads	7934
Frequency A	0.000125881	0	0.000502197	0.998736	0.000251351	0.000503335	0	0.997744	0.000376695	0.000252048		Frequency A	0.000251667	0.000251036	0.000251256	0.998236	0.000251193	0.000503018	0.000502955	0.998368	0.000252461	0.000882724		Frequency A	0.000376742	0.000125597	0.000125786	0.999368	0	0.000881279	0.000251857	0.997363	0.000377169	0.000504987		Frequency A	0.000502892	0.000251762	0.000251762	0.998481	0.000754907	0.000251667	0.000251762	0.997989	0.000125881	0.00050435		Frequency A	0
Frequency C	0	0	0.000125549	0.000505625	0.000125676	0.000125834	0.000125897	0.000877193	0.00025113	0.998866		Frequency C	0.000251667	0	0.000125628	0.000125976	0	0	0	0.000376553	0	0.998739		Frequency C	0.00100465	0	0.000125786	0.000252749	0.000251889	0.000251794	0.000125929	0.00050226	0.000377169	0.998864		Frequency C	0	0	0.000377644	0.000632751	0.000125818	0	0.000125881	0.000754148	0	0.999243		Frequency C	0.000378119
Frequency G	0.0026435	0.999371	0.99887	0.000632031	0.998995	0.998616	0.999371	0.000877193	0.99887	0.000252048		Frequency G	0.00289417	0.999121	0.998492	0.000503905	0.998242	0.998617	0.998114	0.000878624	0.99899	0.000126103		Frequency G	0.0026372	0.999372	0.999245	0.000252749	0.999118	0.99786	0.998993	0.00163235	0.998491	0.000252493		Frequency G	0.00301735	0.998238	0.998489	0.000506201	0.998993	0.999245	0.999245	0.00113122	0.999496	0.000126088		Frequency G	0.00214268
Frequency T	0.997231	0.000628536	0.000502197	0.000126406	0.000628378	0.000755002	0.000503588	0.00037594	0.00050226	0.00063012		Frequency T	0.996602	0.000627589	0.00113065	0.00113379	0.00150716	0.000880282	0.00138313	0.000376553	0.000757384	0.000252207		Frequency T	0.995856	0.000502386	0.000503145	0.000126374	0.000629723	0.00100718	0.000629644	0.00050226	0.000754337	0.00037874		Frequency T	0.99648	0.00151057	0.000881168	0.000379651	0.000125818	0.000503335	0.000377644	0.000125691	0.000377644	0.000126088		Frequency T	0.997479
HEK293FT_pegCXCR4+5G-to-T_repeat3												HEK293FT_pegCXCR4+5G-to-T_1_repeat3												HEK293FT_pegCXCR4+5G-to-T_2_repeat3												HEK293FT_pegCXCR4+5G-to-T_3_repeat3												HEK293FT_pegCXCR4+5G-to-T_4_repeat3
Position in pegRNA	-3	-2	-1	PAM-1	PAM-2	PAM-3	1	2	3	4		Position in pegRNA	-3	-2	-1	PAM-1	PAM-2	PAM-3	1	2	3	4		Position in pegRNA	-3	-2	-1	PAM-1	PAM-2	PAM-3	1	2	3	4		Position in pegRNA	-3	-2	-1	PAM-1	PAM-2	PAM-3	1	2	3	4		Position in pegRNA	-3
Reference base	T	G	G	A	G	G	G	A	G	C		Reference base	T	G	G	A	G	G	G	A	G	C		Reference base	T	G	G	A	G	G	G	A	G	C		Reference base	T	G	G	A	G	G	G	A	G	C		Reference base	T
Read A	7	5	2	7909	1	5	2	7940	1	2		Read A	1	7	5	7913	1	4	0	7951	6	8		Read A	4	3	3	7904	3	4	1	7945	4	10		Read A	3	2	4	7896	2	3	2	7950	3	1		Read A	4
Read C	3	1	0	6	0	1	4	2	1	7924		Read C	3	0	1	2	0	2	0	4	0	7926		Read C	2	1	1	3	1	2	1	2	1	7938		Read C	4	3	2	2	0	0	1	8	0	7927		Read C	4
Read G	27	7944	7951	6	7929	7912	7939	9	7939	6		Read G	19	7946	7940	5	7938	7940	7942	5	7929	3		Read G	30	7932	7937	6	7943	7923	7924	4	7937	0		Read G	27	7945	7950	5	7948	7949	7938	9	7937	1		Read G	24
Read T	7926	5	5	5	6	7	5	3	2	1		Read T	7941	3	4	1	4	5	7	3	5	1		Read T	7897	8	9	4	5	9	7	3	13	2		Read T	7905	7	6	6	7	6	5	2	2	0		Read T	7934
Total reads	7963	7955	7959	7926	7936	7925	7950	7954	7943	7933		Total reads	7964	7956	7950	7921	7943	7951	7949	7963	7940	7938		Total reads	7933	7944	7950	7917	7952	7938	7933	7954	7955	7950		Total reads	7939	7957	7962	7909	7958	7958	7947	7969	7942	7929		Total reads	7966
Frequency A	0.000879066	0.000628536	0.000251288	0.997855	0.000126008	0.000630915	0.000251572	0.99824	0.000125897	0.000252111		Frequency A	0.000125565	0.000879839	0.000628931	0.99899	0.000125897	0.000503081	0	0.998493	0.000755668	0.00100781		Frequency A	0.000504223	0.000377644	0.000377358	0.998358	0.000377264	0.000503905	0.000126056	0.998868	0.000502828	0.00125786		Frequency A	0.000377881	0.000251351	0.000502386	0.998356	0.000251319	0.000376979	0.000251667	0.997616	0.000377739	0.000126119		Frequency A	0.000502134
Frequency C	0.000376742	0.000125707	0	0.000757002	0	0.000126183	0.000503145	0.000251446	0.000125897	0.998865		Frequency C	0.000376695	0	0.000125786	0.000252493	0	0.000251541	0	0.000502323	0	0.998488		Frequency C	0.000252111	0.000125881	0.000125786	0.000378931	0.000125755	0.000251953	0.000126056	0.000251446	0.000125707	0.998491		Frequency C	0.000503842	0.000377027	0.000251193	0.000252876	0	0	0.000125834	0.00100389	0	0.999748		Frequency C	0.000502134
Frequency G	0.00339068	0.998617	0.998995	0.000757002	0.999118	0.99836	0.998616	0.00113151	0.999496	0.000756334		Frequency G	0.00238574	0.998743	0.998742	0.000631233	0.999371	0.998617	0.999119	0.000627904	0.998615	0.000377929		Frequency G	0.00378167	0.998489	0.998365	0.000757863	0.998868	0.99811	0.998865	0.000502892	0.997737	0		Frequency G	0.00340093	0.998492	0.998493	0.000632191	0.998743	0.998869	0.998867	0.00112938	0.99937	0.000126119		Frequency G	0.0030128
Frequency T	0.995354	0.000628536	0.00062822	0.000630835	0.000756048	0.000883281	0.000628931	0.000377169	0.000251794	0.000126056		Frequency T	0.997112	0.000377074	0.000503145	0.000126247	0.000503588	0.000628852	0.000880614	0.000376742	0.000629723	0.000125976		Frequency T	0.995462	0.00100705	0.00113208	0.000505242	0.000628773	0.00113379	0.00088239	0.000377169	0.00163419	0.000251572		Frequency T	0.995717	0.000879729	0.00075358	0.000758629	0.000879618	0.000753958	0.000629168	0.000250973	0.000251826	0		Frequency T	0.995983
[truncated: 20 more columns]

## Sheet: EMX1-OT-a
HEK293FT_pegEMX1+4G-to-C_repeat1																								HEK293FT_pegEMX1+4G-to-C_1_repeat1																								HEK293FT_pegEMX1+4G-to-C_2_repeat1
Position in pegRNA	-3	-2	-1	PAM-1	PAM-2	PAM-3	1	2	3	4	5	6	7	8	9	10	11	12	13	14	15	16		Position in pegRNA	-3	-2	-1	PAM-1	PAM-2	PAM-3	1	2	3	4	5	6	7	8	9	10	11	12	13	14	15	16		Position in pegRNA	-3
Reference base	G	A	A	G	A	G	A	G	C	C	A	C	T	A	C	C	C	A	A	C	C	A		Reference base	G	A	A	G	A	G	A	G	C	C	A	C	T	A	C	C	C	A	A	C	C	A		Reference base	G
Read A	2	7917	7953	0	7961	3	7942	0	3	5	7956	2	3	7916	1	4	1	7920	7889	3	1	7946		Read A	3	7941	7967	0	7961	2	7926	2	3	2	7948	2	1	7931	2	11	2	7940	7934	3	6	7958		Read A	0
Read C	1	3	3	2	0	0	5	2	7853	7883	3	7928	2	1	7926	7900	7923	0	2	7854	7904	2		Read C	1	0	3	1	0	1	3	3	7859	7906	0	7951	1	2	7952	7932	7938	0	1	7869	7926	0		Read C	2
Read G	7909	2	4	7919	0	7921	1	7849	1	0	4	2	4	0	1	1	0	1	3	2	4	0		Read G	7932	0	2	7937	1	7924	2	7903	4	3	2	2	4	2	2	0	0	0	0	3	4	1		Read G	7923
Read T	0	1	1	6	0	4	1	5	3	3	0	0	7945	1	0	3	1	0	0	2	2	3		Read T	3	0	1	2	1	7	0	1	1	2	0	0	7947	1	1	0	2	1	0	0	0	0		Read T	1
Total reads	7913	7924	7961	7927	7962	7928	7949	7856	7861	7892	7964	7932	7955	7918	7928	7908	7925	7922	7894	7861	7912	7952		Total reads	7939	7942	7973	7941	7963	7934	7932	7909	7867	7913	7951	7955	7953	7936	7957	7943	7942	7941	7935	7875	7936	7960		Total reads	7927
Frequency A	0.000252749	0.999117	0.998995	0	0.999874	0.000378406	0.999119	0	0.000381631	0.000633553	0.998995	0.000252143	0.000377121	0.999747	0.000126135	0.000505817	0.000126183	0.999748	0.999367	0.000381631	0.00012639	0.999245		Frequency A	0.000377881	0.999874	0.999247	0	0.999749	0.00025208	0.999244	0.000252876	0.00038134	0.000252749	0.999623	0.000251414	0.000125739	0.99937	0.000251351	0.00138487	0.000251826	0.999874	0.999874	0.000380952	0.000756048	0.999749		Frequency A	0
Frequency C	0.000126374	0.000378597	0.000376837	0.000252302	0	0	0.00062901	0.000254582	0.998982	0.99886	0.000376695	0.999496	0.000251414	0.000126295	0.999748	0.998988	0.999748	0	0.000253357	0.99911	0.998989	0.000251509		Frequency C	0.00012596	0	0.00037627	0.000125929	0	0.00012604	0.000378215	0.000379315	0.998983	0.999115	0	0.999497	0.000125739	0.000252016	0.999372	0.998615	0.999496	0	0.000126024	0.999238	0.99874	0		Frequency C	0.000252302
Frequency G	0.999495	0.000252398	0.000502449	0.998991	0	0.999117	0.000125802	0.999109	0.00012721	0	0.00050226	0.000252143	0.000502828	0	0.000126135	0.000126454	0	0.000126231	0.000380035	0.000254421	0.000505561	0		Frequency G	0.999118	0	0.000250847	0.999496	0.000125581	0.99874	0.000252143	0.999241	0.000508453	0.000379123	0.000251541	0.000251414	0.000502955	0.000252016	0.000251351	0	0	0	0	0.000380952	0.000504032	0.000125628		Frequency G	0.999495
Frequency T	0	0.000126199	0.000125612	0.000756907	0	0.000504541	0.000125802	0.000636456	0.000381631	0.000380132	0	0	0.998743	0.000126295	0	0.000379363	0.000126183	0	0	0.000254421	0.000252781	0.000377264		Frequency T	0.000377881	0	0.000125423	0.000251857	0.000125581	0.000882279	0	0.000126438	0.000127113	0.000252749	0	0	0.999246	0.000126008	0.000125676	0	0.000251826	0.000125929	0	0	0	0		Frequency T	0.000126151
HEK293FT_pegEMX1+4G-to-C_repeat2																								HEK293FT_pegEMX1+4G-to-C_1_repeat2																								HEK293FT_pegEMX1+4G-to-C_2_repeat2
Position in pegRNA	-3	-2	-1	PAM-1	PAM-2	PAM-3	1	2	3	4	5	6	7	8	9	10	11	12	13	14	15	16		Position in pegRNA	-3	-2	-1	PAM-1	PAM-2	PAM-3	1	2	3	4	5	6	7	8	9	10	11	12	13	14	15	16		Position in pegRNA	-3
Reference base	G	A	A	G	A	G	A	G	C	C	A	C	T	A	C	C	C	A	A	C	C	A		Reference base	G	A	A	G	A	G	A	G	C	C	A	C	T	A	C	C	C	A	A	C	C	A		Reference base	G
Read A	5	7928	7930	7	7925	7	7904	3	11	12	7929	5	5	7924	7	8	8	7928	7902	4	6	7934		Read A	5	7921	7936	3	7933	5	7878	2	6	10	7944	5	8	7933	7	11	9	7926	7929	9	7	7950		Read A	6
Read C	2	3	2	2	1	2	11	1	7796	7886	5	7913	1	2	7921	7873	7900	8	2	7860	7872	5		Read C	2	6	7	2	6	6	5	4	7868	7898	1	7940	3	4	7950	7907	7929	3	6	7882	7904	2		Read C	3
Read G	7929	6	8	7854	7	7840	10	7855	1	3	3	5	11	3	3	0	3	0	2	3	6	2		Read G	7925	5	4	7898	8	7886	5	7899	7	7	5	4	9	2	3	2	2	2	5	5	2	5		Read G	7916
Read T	5	4	1	12	2	9	1	10	2	4	1	1	7887	0	0	1	2	1	1	2	4	2		Read T	12	1	1	8	3	6	4	6	3	4	3	2	7894	2	3	2	2	0	0	0	3	1		Read T	5
Total reads	7941	7941	7941	7875	7935	7858	7926	7869	7810	7905	7938	7924	7904	7929	7931	7882	7913	7937	7907	7869	7888	7943		Total reads	7944	7933	7948	7911	7950	7903	7892	7911	7884	7919	7953	7951	7914	7941	7963	7922	7942	7931	7940	7896	7916	7958		Total reads	7931
Frequency A	0.000629644	0.998363	0.998615	0.000888889	0.99874	0.000890812	0.997224	0.000381243	0.00140845	0.00151803	0.998866	0.000630994	0.000632591	0.999369	0.000882613	0.00101497	0.00101099	0.998866	0.999368	0.000508324	0.000760649	0.998867		Frequency A	0.000629406	0.998487	0.99849	0.000379219	0.997862	0.000632671	0.998226	0.000252813	0.000761035	0.00126279	0.998868	0.000628852	0.00101087	0.998993	0.000879066	0.00138854	0.00113322	0.99937	0.998615	0.00113982	0.000884285	0.998995		Frequency A	0.000756525
Frequency C	0.000251857	0.000377786	0.000251857	0.000253968	0.000126024	0.000254518	0.00138784	0.000127081	0.998207	0.997596	0.000629882	0.998612	0.000126518	0.000252239	0.998739	0.998858	0.998357	0.00100794	0.00025294	0.998856	0.997972	0.000629485		Frequency C	0.000251762	0.000756334	0.000880725	0.000252813	0.000754717	0.000759205	0.000633553	0.000505625	0.997971	0.997348	0.000125739	0.998617	0.000379075	0.000503715	0.998367	0.998107	0.998363	0.000378263	0.000755668	0.998227	0.998484	0.000251319		Frequency C	0.000378263
Frequency G	0.998489	0.000755572	0.00100743	0.997333	0.000882168	0.997709	0.00126167	0.998221	0.000128041	0.000379507	0.000377929	0.000630994	0.0013917	0.000378358	0.000378263	0	0.000379123	0	0.00025294	0.000381243	0.000760649	0.000251794		Frequency G	0.997608	0.000630279	0.000503271	0.998357	0.00100629	0.997849	0.000633553	0.998483	0.000887874	0.00088395	0.000628694	0.000503081	0.00113723	0.000251857	0.000376742	0.000252461	0.000251826	0.000252175	0.000629723	0.000633232	0.000252653	0.000628299		Frequency G	0.998109
Frequency T	0.000629644	0.000503715	0.000125929	0.00152381	0.000252048	0.00114533	0.000126167	0.00127081	0.000256082	0.000506009	0.000125976	0.000126199	0.997849	0	0	0.000126871	0.000252749	0.000125992	0.00012647	0.000254162	0.000507099	0.000251794		Frequency T	0.00151057	0.000126056	0.000125818	0.00101125	0.000377358	0.000759205	0.000506842	0.000758438	0.000380518	0.000505114	0.000377216	0.000251541	0.997473	0.000251857	0.000376742	0.000252461	0.000251826	0	0	0	0.000378979	0.00012566		Frequency T	0.000630438
HEK293FT_pegEMX1+4G-to-C_repeat3																								HEK293FT_pegEMX1+4G-to-C_1_repeat3																								HEK293FT_pegEMX1+4G-to-C_2_repeat3
Position in pegRNA	-3	-2	-1	PAM-1	PAM-2	PAM-3	1	2	3	4	5	6	7	8	9	10	11	12	13	14	15	16		Position in pegRNA	-3	-2	-1	PAM-1	PAM-2	PAM-3	1	2	3	4	5	6	7	8	9	10	11	12	13	14	15	16		Position in pegRNA	-3
Reference base	G	A	A	G	A	G	A	G	C	C	A	C	T	A	C	C	C	A	A	C	C	A		Reference base	G	A	A	G	A	G	A	G	C	C	A	C	T	A	C	C	C	A	A	C	C	A		Reference base	G
Read A	2	7932	7936	2	7951	6	7909	4	9	15	7927	10	8	7917	7	4	8	7930	7904	9	10	7937		Read A	2	7917	7918	2	7935	10	7898	6	12	10	7928	3	9	7917	4	11	10	7926	7920	9	10	7942		Read A	3
Read C	1	6	4	1	4	3	5	3	7836	7885	5	7927	4	5	7942	7898	7906	5	5	7842	7860	8		Read C	3	3	5	1	1	2	9	3	7818	7885	1	7921	0	4	7928	7875	7893	4	5	7845	7896	6		Read C	0
Read G	7921	6	5	7896	2	7875	9	7869	6	8	2	3	11	5	3	7	2	4	3	3	9	5		Read G	7928	6	5	7874	4	7828	4	7888	4	4	3	4	11	2	1	3	4	1	3	7	9	4		Read G	7928
Read T	9	4	3	7	0	11	1	6	1	10	3	4	7885	0	3	2	3	1	0	2	2	0		Read T	8	1	0	6	3	5	3	9	3	3	0	2	7883	0	1	3	5	1	0	1	2	1		Read T	8
Total reads	7933	7948	7948	7906	7957	7895	7924	7882	7852	7918	7937	7944	7908	7927	7955	7911	7919	7940	7912	7856	7881	7950		Total reads	7941	7927	7928	7883	7943	7845	7914	7906	7837	7902	7932	7930	7903	7923	7934	7892	7912	7932	7928	7862	7917	7953		Total reads	7939
Frequency A	0.000252111	0.997987	0.99849	0.000252972	0.999246	0.000759975	0.998107	0.000507485	0.0011462	0.00189442	0.99874	0.00125881	0.00101163	0.998738	0.00087995	0.000505625	0.00101023	0.998741	0.998989	0.00114562	0.00126887	0.998365		Frequency A	0.000251857	0.998738	0.998739	0.000253711	0.998993	0.0012747	0.997978	0.000758917	0.0015312	0.0012655	0.999496	0.00037831	0.00113881	0.999243	0.000504159	0.00139382	0.0012639	0.999244	0.998991	0.00114475	0.0012631	0.998617		Frequency A	0.000377881
Frequency C	0.000126056	0.000754907	0.000503271	0.000126486	0.000502702	0.000379987	0.000630994	0.000380614	0.997962	0.995832	0.000629961	0.99786	0.000505817	0.000630756	0.998366	0.998357	0.998358	0.000629723	0.000631951	0.998218	0.997335	0.00100629		Frequency C	0.000377786	0.000378453	0.000630676	0.000126855	0.000125897	0.000254939	0.00113723	0.000379459	0.997576	0.997849	0.000126072	0.998865	0	0.000504859	0.999244	0.997846	0.997599	0.000504286	0.000630676	0.997838	0.997347	0.000754432		Frequency C	0
Frequency G	0.998487	0.000754907	0.000629089	0.998735	0.000251351	0.997467	0.00113579	0.998351	0.000764137	0.00101036	0.000251984	0.000377644	0.001391	0.000630756	0.000377121	0.000884844	0.000252557	0.000503778	0.000379171	0.000381874	0.00114199	0.000628931		Frequency G	0.998363	0.000756907	0.000630676	0.998858	0.000503588	0.997833	0.000505433	0.997723	0.000510399	0.000506201	0.000378215	0.000504414	0.00139188	0.00025243	0.00012604	0.000380132	0.000505561	0.000126072	0.000378406	0.000890359	0.00113679	0.000502955		Frequency G	0.998614
Frequency T	0.0011345	0.000503271	0.000377453	0.000885403	0	0.00139329	0.000126199	0.000761228	0.000127356	0.00126295	0.000377977	0.000503525	0.997092	0	0.000377121	0.000252813	0.000378836	0.000125945	0	0.000254582	0.000253775	0		Frequency T	0.00100743	0.000126151	0	0.000761132	0.000377691	0.000637349	0.000379075	0.00113838	0.0003828	0.000379651	0	0.000252207	0.997469	0	0.00012604	0.000380132	0.000631951	0.000126072	0	0.000127194	0.000252621	0.000125739		Frequency T	0.00100768
[truncated: 90 more columns]

## Sheet: EMX1-OT-b
HEK293FT_pegEMX1+4G-to-C_repeat1																								HEK293FT_pegEMX1+4G-to-C_1_repeat1																								HEK293FT_pegEMX1+4G-to-C_2_repeat1
Position in pegRNA	-3	-2	-1	PAM-1	PAM-2	PAM-3	1	2	3	4	5	6	7	8	9	10	11	12	13	14	15	16		Position in pegRNA	-3	-2	-1	PAM-1	PAM-2	PAM-3	1	2	3	4	5	6	7	8	9	10	11	12	13	14	15	16		Position in pegRNA	-3
Reference base	G	A	A	G	A	G	G	C	A	G	C	C	T	A	G	A	G	T	C	T	T	C		Reference base	G	A	A	G	A	G	G	C	A	G	C	C	T	A	G	A	G	T	C	T	T	C		Reference base	G
Read A	2	7991	7977	1	7987	0	0	3	7986	4	1	7	1	7934	2	7982	2	9	1	1	0	2		Read A	0	7904	7936	0	7988	0	2	0	7991	4	4	3	3	7888	4	7988	0	9	1	1	2	2		Read A	0
Read C	0	3	1	0	1	0	2	7972	2	2	7979	7974	4	3	1	1	1	13	7981	4	0	7964		Read C	1	4	0	1	7	0	0	7977	0	1	7971	7984	1	0	0	1	1	16	7986	1	1	7970		Read C	0
Read G	7970	1	1	7979	4	7956	7963	0	3	7978	0	2	8	2	7984	0	7966	15	2	2	1	2		Read G	7893	2	4	7990	1	7970	7966	2	0	7980	0	1	5	1	7981	1	7978	20	1	1	0	1		Read G	7972
Read T	6	1	0	3	0	0	2	4	0	2	0	0	7945	1	2	1	0	7909	0	7966	7978	0		Read T	3	3	0	1	0	4	2	2	0	3	0	0	7959	1	7	0	1	7904	2	7983	7986	0		Read T	0
Total reads	7979	7997	7981	7983	7993	7957	7968	7980	7992	7987	7982	7983	7959	7942	7990	7984	7972	7947	7984	7975	7981	7969		Total reads	7898	7913	7942	7993	7996	7974	7972	7981	7991	7988	7976	7990	7968	7891	7993	7991	7980	7950	7992	7986	7989	7975		Total reads	7972
Frequency A	0.000250658	0.99925	0.999499	0.000125266	0.999249	0	0	0.00037594	0.999249	0.000500814	0.000125282	0.000876863	0.000125644	0.998993	0.000250313	0.999749	0.000250878	0.0011325	0.000125251	0.000125392	0	0.000250973		Frequency A	0	0.998863	0.999245	0	0.998999	0	0.000250878	0	1	0.000500751	0.000501505	0.000375469	0.000376506	0.99962	0.000500438	0.999625	0	0.00113208	0.000125125	0.000125219	0.000250344	0.000250784		Frequency A	0
Frequency C	0	0.000375141	0.000125298	0	0.000125109	0	0.000251004	0.998997	0.00025025	0.000250407	0.999624	0.998873	0.000502576	0.000377739	0.000125156	0.000125251	0.000125439	0.00163584	0.999624	0.000501567	0	0.999373		Frequency C	0.000126614	0.000505497	0	0.000125109	0.000875438	0	0	0.999499	0	0.000125188	0.999373	0.999249	0.000125502	0	0	0.000125141	0.000125313	0.00201258	0.999249	0.000125219	0.000125172	0.999373		Frequency C	0
Frequency G	0.998872	0.000125047	0.000125298	0.999499	0.000500438	0.999874	0.999372	0	0.000375375	0.998873	0	0.000250532	0.00100515	0.000251826	0.999249	0	0.999247	0.0018875	0.000250501	0.000250784	0.000125298	0.000250973		Frequency G	0.999367	0.000252749	0.000503651	0.999625	0.000125063	0.999498	0.999247	0.000250595	0	0.998998	0	0.000125156	0.00062751	0.000126727	0.998499	0.000125141	0.999749	0.00251572	0.000125125	0.000125219	0	0.000125392		Frequency G	1
Frequency T	0.000751974	0.000125047	0	0.000375799	0	0	0.000251004	0.000501253	0	0.000250407	0	0	0.998241	0.000125913	0.000250313	0.000125251	0	0.995218	0	0.998871	0.999624	0		Frequency T	0.000379843	0.000379123	0	0.000125109	0	0.00050163	0.000250878	0.000250595	0	0.000375563	0	0	0.99887	0.000126727	0.000875766	0	0.000125313	0.994214	0.00025025	0.999624	0.999624	0		Frequency T	0
HEK293FT_pegEMX1+4G-to-C_repeat2																								HEK293FT_pegEMX1+4G-to-C_1_repeat2																								HEK293FT_pegEMX1+4G-to-C_2_repeat2
Position in pegRNA	-3	-2	-1	PAM-1	PAM-2	PAM-3	1	2	3	4	5	6	7	8	9	10	11	12	13	14	15	16		Position in pegRNA	-3	-2	-1	PAM-1	PAM-2	PAM-3	1	2	3	4	5	6	7	8	9	10	11	12	13	14	15	16		Position in pegRNA	-3
Reference base	G	A	A	G	A	G	G	C	A	G	C	C	T	A	G	A	G	T	C	T	T	C		Reference base	G	A	A	G	A	G	G	C	A	G	C	C	T	A	G	A	G	T	C	T	T	C		Reference base	G
Read A	3	7967	7959	2	7974	3	7	9	7971	1	6	14	5	7880	3	7976	5	16	13	5	4	8		Read A	4	7981	7968	2	7975	1	8	8	7981	1	11	5	4	7816	4	7968	4	26	8	3	1	13		Read A	1
Read C	0	5	2	3	8	1	1	7948	9	0	7934	7953	2	3	1	3	3	18	7966	1	1	7938		Read C	0	3	2	0	5	3	1	7969	8	2	7944	7973	4	7	1	10	1	17	7963	2	1	7929		Read C	1
Read G	7962	9	2	7953	7	7929	7940	3	7	7983	6	6	16	2	7974	3	7952	46	5	11	5	3		Read G	7962	4	8	7964	6	7922	7925	2	4	7970	2	2	9	4	7970	0	7956	51	8	13	9	2		Read G	7956
Read T	1	5	3	4	3	4	5	5	1	4	2	2	7924	1	5	1	5	7821	3	7951	7966	2		Read T	4	1	1	5	1	9	9	2	1	5	3	1	7934	0	4	2	6	7823	2	7950	7964	1		Read T	6
Total reads	7966	7986	7966	7962	7992	7937	7953	7965	7988	7988	7948	7975	7947	7886	7983	7983	7965	7901	7987	7968	7976	7951		Total reads	7970	7989	7979	7971	7987	7935	7943	7981	7994	7978	7960	7981	7951	7827	7979	7980	7967	7917	7981	7968	7975	7945		Total reads	7964
Frequency A	0.000376601	0.997621	0.999121	0.000251193	0.997748	0.000377977	0.000880171	0.00112994	0.997872	0.000125188	0.000754907	0.00175549	0.000629168	0.999239	0.000375799	0.999123	0.000627746	0.00202506	0.00162764	0.00062751	0.000501505	0.00100616		Frequency A	0.000501882	0.998999	0.998621	0.00025091	0.998498	0.000126024	0.00100718	0.00100238	0.998374	0.000125345	0.00138191	0.000626488	0.000503081	0.998595	0.000501316	0.998496	0.000502071	0.00328407	0.00100238	0.000376506	0.000125392	0.00163625		Frequency A	0.000125565
Frequency C	0	0.000626096	0.000251067	0.00037679	0.001001	0.000125992	0.000125739	0.997866	0.00112669	0	0.998239	0.997241	0.000251667	0.000380421	0.000125266	0.000375799	0.000376648	0.00227819	0.997371	0.000125502	0.000125376	0.998365		Frequency C	0	0.000375516	0.000250658	0	0.000626017	0.000378072	0.000125897	0.998496	0.00100075	0.000250689	0.99799	0.998998	0.000503081	0.00089434	0.000125329	0.00125313	0.000125518	0.00214728	0.997745	0.000251004	0.000125392	0.997986		Frequency C	0.000125565
Frequency G	0.999498	0.00112697	0.000251067	0.99887	0.000875876	0.998992	0.998365	0.000376648	0.000876314	0.999374	0.000754907	0.000752351	0.00201334	0.000253614	0.998873	0.000375799	0.998368	0.00582205	0.000626017	0.00138052	0.000626881	0.000377311		Frequency G	0.998996	0.000500688	0.00100263	0.999122	0.000751221	0.998362	0.997734	0.000250595	0.000500375	0.998997	0.000251256	0.000250595	0.00113193	0.000511051	0.998872	0	0.998619	0.00644183	0.00100238	0.00163153	0.00112853	0.000251731		Frequency G	0.998995
Frequency T	0.000125534	0.000626096	0.000376601	0.000502386	0.000375375	0.000503969	0.000628694	0.000627746	0.000125188	0.000500751	0.000251636	0.000250784	0.997106	0.000126807	0.000626331	0.000125266	0.000627746	0.989875	0.00037561	0.997866	0.998746	0.000251541		Frequency T	0.000501882	0.000125172	0.000125329	0.000627274	0.000125203	0.00113422	0.00113307	0.000250595	0.000125094	0.000626723	0.000376884	0.000125298	0.997862	0	0.000501316	0.000250627	0.000753107	0.988127	0.000250595	0.997741	0.998621	0.000125865		Frequency T	0.00075339
HEK293FT_pegEMX1+4G-to-C_repeat3																								HEK293FT_pegEMX1+4G-to-C_1_repeat3																								HEK293FT_pegEMX1+4G-to-C_2_repeat3
Position in pegRNA	-3	-2	-1	PAM-1	PAM-2	PAM-3	1	2	3	4	5	6	7	8	9	10	11	12	13	14	15	16		Position in pegRNA	-3	-2	-1	PAM-1	PAM-2	PAM-3	1	2	3	4	5	6	7	8	9	10	11	12	13	14	15	16		Position in pegRNA	-3
Reference base	G	A	A	G	A	G	G	C	A	G	C	C	T	A	G	A	G	T	C	T	T	C		Reference base	G	A	A	G	A	G	G	C	A	G	C	C	T	A	G	A	G	T	C	T	T	C		Reference base	G
Read A	6	7973	7974	4	7978	5	4	6	7979	7	9	9	9	7867	1	7983	3	17	9	3	1	1		Read A	1	7981	7947	4	7977	5	10	6	7977	6	9	13	2	7829	4	7971	2	18	13	5	1	9		Read A	5
Read C	2	6	5	1	5	7	3	7954	2	4	7953	7958	6	4	0	1	2	19	7965	3	6	7948		Read C	0	2	5	1	5	3	2	7951	4	0	7931	7938	7	4	0	5	0	25	7971	2	2	7931		Read C	0
Read G	7960	8	6	7965	4	7919	7956	4	6	7968	2	5	15	1	7970	2	7966	51	3	10	3	1		Read G	7945	3	6	7956	1	7896	7891	5	5	7939	3	8	14	3	7964	3	7943	42	3	16	8	3		Read G	7939
Read T	5	3	1	5	2	6	3	6	0	4	3	3	7937	1	9	2	4	7833	1	7963	7968	2		Read T	5	2	0	0	2	10	12	0	1	9	1	4	7905	1	6	1	8	7756	1	7938	7960	2		Read T	4
Total reads	7973	7990	7986	7975	7989	7937	7966	7970	7987	7983	7967	7975	7967	7873	7980	7988	7975	7920	7978	7979	7978	7952		Total reads	7951	7988	7958	7961	7985	7914	7915	7962	7987	7955	7945	7963	7928	7837	7974	7981	7953	7841	7988	7961	7972	7945		Total reads	7948
Frequency A	0.00075254	0.997872	0.998497	0.000501567	0.998623	0.000629961	0.000502134	0.000752823	0.998998	0.000876863	0.00112966	0.00112853	0.00112966	0.999238	0.000125313	0.999374	0.000376176	0.00214646	0.0011281	0.000375987	0.000125345	0.000125755		Frequency A	0.00012577	0.999124	0.998618	0.000502449	0.998998	0.000631792	0.00126342	0.00075358	0.998748	0.000754243	0.00113279	0.00163255	0.00025227	0.998979	0.00050163	0.998747	0.000251477	0.00229563	0.00162744	0.000628062	0.000125439	0.00113279		Frequency A	0.000629089
Frequency C	0.000250847	0.000750939	0.000626096	0.000125392	0.000625861	0.000881945	0.000376601	0.997992	0.000250407	0.000501065	0.998243	0.997868	0.000753107	0.000508066	0	0.000125188	0.000250784	0.00239899	0.998371	0.000375987	0.000752068	0.999497		Frequency C	0	0.000250376	0.000628299	0.000125612	0.000626174	0.000379075	0.000252685	0.998618	0.000500814	0	0.998238	0.99686	0.000882947	0.000510399	0	0.000626488	0	0.00318837	0.997872	0.000251225	0.000250878	0.998238		Frequency C	0
Frequency G	0.998369	0.00100125	0.000751315	0.998746	0.000500688	0.997732	0.998745	0.000501882	0.000751221	0.998121	0.000251036	0.000626959	0.00188277	0.000127016	0.998747	0.000250376	0.998871	0.00643939	0.000376034	0.00125329	0.000376034	0.000125755		Frequency G	0.999245	0.000375563	0.000753958	0.999372	0.000125235	0.997726	0.996968	0.000627983	0.000626017	0.997989	0.000377596	0.00100465	0.00176589	0.0003828	0.998746	0.000375893	0.998743	0.00535646	0.000375563	0.0020098	0.00100351	0.000377596		Frequency G	0.998868
Frequency T	0.000627117	0.000375469	0.000125219	0.000626959	0.000250344	0.000755953	0.000376601	0.000752823	0	0.000501065	0.000376553	0.000376176	0.996234	0.000127016	0.00112782	0.000250376	0.000501567	0.989015	0.000125345	0.997995	0.998747	0.000251509		Frequency T	0.000628852	0.000250376	0	0	0.00025047	0.00126358	0.00151611	0	0.000125203	0.00113136	0.000125865	0.000502323	0.997099	0.0001276	0.000752445	0.000125298	0.00100591	0.98916	0.000125188	0.997111	0.998495	0.000251731		Frequency T	0.000503271
[truncated: 90 more columns]

## Sheet: EMX1-OT-c
HEK293FT_pegEMX1+4G-to-C_repeat1																								HEK293FT_pegEMX1+4G-to-C_1_repeat1																								HEK293FT_pegEMX1+4G-to-C_2_repeat1
Position in pegRNA	-3	-2	-1	PAM-1	PAM-2	PAM-3	1	2	3	4	5	6	7	8	9	10	11	12	13	14	15	16		Position in pegRNA	-3	-2	-1	PAM-1	PAM-2	PAM-3	1	2	3	4	5	6	7	8	9	10	11	12	13	14	15	16		Position in pegRNA	-3
Reference base	G	A	A	A	G	G	C	T	C	A	G	C	G	C	G	G	C	T	T	G	C	C		Reference base	G	A	A	A	G	G	C	T	C	A	G	C	G	C	G	G	C	T	T	G	C	C		Reference base	G
Read A	3	7901	7830	7891	3	7	5	3	5	7941	3	7	8	3	7	6	7	1	3	5	6	7		Read A	3	7926	7845	7890	0	1	5	5	6	7950	5	7	6	1	7	7	6	4	2	1	4	6		Read A	0
Read C	1	4	7	3	1	3	7959	3	7962	2	3	7914	4	7903	2	5	7921	2	2	1	7910	7930		Read C	0	6	3	4	2	3	7921	5	7946	0	1	7886	1	7930	0	2	7925	3	1	1	7899	7946		Read C	2
Read G	7937	8	7	3	7957	7853	3	18	4	6	7923	2	7914	2	7906	7911	5	10	8	7889	4	6		Read G	7933	6	4	10	7947	7824	7	26	6	4	7918	6	7917	6	7916	7892	2	14	13	7888	11	5		Read G	7926
Read T	7	2	3	6	7	4	0	7909	3	0	10	4	5	2	10	8	1	7858	7914	6	3	4		Read T	15	4	8	5	11	14	1	7900	1	0	5	1	10	0	4	6	1	7839	7915	10	5	4		Read T	13
Total reads	7948	7915	7847	7903	7968	7867	7967	7933	7974	7949	7939	7927	7931	7910	7925	7930	7934	7871	7927	7901	7923	7947		Total reads	7951	7942	7860	7909	7960	7842	7934	7936	7959	7954	7929	7900	7934	7937	7927	7907	7934	7860	7931	7900	7919	7961		Total reads	7941
Frequency A	0.000377453	0.998231	0.997834	0.998482	0.000376506	0.000889793	0.000627589	0.000378167	0.000627038	0.998994	0.000377881	0.000883058	0.0010087	0.000379267	0.000883281	0.00075662	0.000882279	0.000127049	0.000378453	0.000632831	0.000757289	0.000880836		Frequency A	0.000377311	0.997985	0.998092	0.997598	0	0.000127518	0.000630199	0.00063004	0.000753864	0.999497	0.000630597	0.000886076	0.000756239	0.000125992	0.000883058	0.000885292	0.000756239	0.000508906	0.000252175	0.000126582	0.000505114	0.000753674		Frequency A	0
Frequency C	0.000125818	0.00050537	0.000892061	0.000379603	0.000125502	0.00038134	0.998996	0.000378167	0.998495	0.000251604	0.000377881	0.99836	0.00050435	0.999115	0.000252366	0.000630517	0.998361	0.000254097	0.000252302	0.000126566	0.998359	0.997861		Frequency C	0	0.000755477	0.000381679	0.000505753	0.000251256	0.000382555	0.998361	0.00063004	0.998367	0	0.000126119	0.998228	0.00012604	0.999118	0	0.00025294	0.998866	0.000381679	0.000126088	0.000126582	0.997474	0.998116		Frequency C	0.000251857
Frequency G	0.998616	0.00101074	0.000892061	0.000379603	0.998619	0.99822	0.000376553	0.002269	0.00050163	0.000754812	0.997985	0.000252302	0.997857	0.000252845	0.997603	0.997604	0.000630199	0.00127049	0.00100921	0.998481	0.000504859	0.000755002		Frequency G	0.997736	0.000755477	0.000508906	0.00126438	0.998367	0.997705	0.000882279	0.00327621	0.000753864	0.000502892	0.998613	0.000759494	0.997857	0.000755953	0.998612	0.998103	0.00025208	0.00178117	0.00163914	0.998481	0.00138906	0.000628062		Frequency G	0.998111
Frequency T	0.000880725	0.000252685	0.000382312	0.000759205	0.000878514	0.000508453	0	0.996975	0.000376223	0	0.0012596	0.000504605	0.000630438	0.000252845	0.00126183	0.00100883	0.00012604	0.998348	0.99836	0.000759398	0.000378644	0.000503335		Frequency T	0.00188656	0.000503651	0.00101781	0.000632191	0.00138191	0.00178526	0.00012604	0.995464	0.000125644	0	0.000630597	0.000126582	0.0012604	0	0.000504605	0.000758821	0.00012604	0.997328	0.997983	0.00126582	0.000631393	0.000502449		Frequency T	0.00163707
HEK293FT_pegEMX1+4G-to-C_repeat2																								HEK293FT_pegEMX1+4G-to-C_1_repeat2																								HEK293FT_pegEMX1+4G-to-C_2_repeat2
Position in pegRNA	-3	-2	-1	PAM-1	PAM-2	PAM-3	1	2	3	4	5	6	7	8	9	10	11	12	13	14	15	16		Position in pegRNA	-3	-2	-1	PAM-1	PAM-2	PAM-3	1	2	3	4	5	6	7	8	9	10	11	12	13	14	15	16		Position in pegRNA	-3
Reference base	G	A	A	A	G	G	C	T	C	A	G	C	G	C	G	G	C	T	T	G	C	C		Reference base	G	A	A	A	G	G	C	T	C	A	G	C	G	C	G	G	C	T	T	G	C	C		Reference base	G
Read A	1	7903	7839	7908	3	4	2	2	3	7948	3	4	4	6	8	11	2	2	0	9	7	7		Read A	5	7906	7849	7916	1	5	3	6	2	7965	6	7	2	7	12	4	3	5	5	2	8	6		Read A	2
Read C	5	5	6	4	1	1	7956	11	7950	1	0	7906	2	7893	1	2	7921	0	1	0	7907	7934		Read C	1	3	4	9	5	2	7921	3	7959	1	0	7907	3	7900	1	1	7919	3	3	2	7920	7951		Read C	0
Read G	7943	2	12	7	7943	7871	4	31	8	5	7920	2	7914	5	7904	7915	5	13	15	7875	8	4		Read G	7935	10	5	5	7940	7847	2	28	3	0	7923	2	7909	5	7911	7912	2	13	14	7880	5	1		Read G	7961
Read T	7	4	1	6	11	7	0	7897	5	2	9	2	9	6	8	7	4	7851	7907	14	3	4		Read T	17	1	7	2	7	9	4	7890	3	2	10	4	10	5	12	12	1	7838	7903	16	6	4		Read T	7
Total reads	7956	7914	7858	7925	7958	7883	7962	7941	7966	7956	7932	7914	7929	7910	7921	7935	7932	7866	7923	7898	7925	7949		Total reads	7958	7920	7865	7932	7953	7863	7930	7927	7967	7968	7939	7920	7924	7917	7936	7929	7925	7859	7925	7900	7939	7962		Total reads	7970
Frequency A	0.000125691	0.99861	0.997582	0.997855	0.000376979	0.000507421	0.000251193	0.000251857	0.000376601	0.998994	0.000378215	0.000505433	0.000504477	0.000758534	0.00100997	0.00138626	0.000252143	0.000254259	0	0.00113953	0.000883281	0.000880614		Frequency A	0.000628299	0.998232	0.997966	0.997983	0.000125739	0.00063589	0.00037831	0.000756907	0.000251036	0.999623	0.000755763	0.000883838	0.000252398	0.000884173	0.0015121	0.000504477	0.000378549	0.000636213	0.000630915	0.000253165	0.00100768	0.00075358		Frequency A	0.000250941
Frequency C	0.000628457	0.000631792	0.000763553	0.000504732	0.00012566	0.000126855	0.999246	0.00138522	0.997991	0.000125691	0	0.998989	0.000252239	0.997851	0.000126247	0.000252048	0.998613	0	0.000126215	0	0.997729	0.998113		Frequency C	0.00012566	0.000378788	0.000508582	0.00113464	0.000628694	0.000254356	0.998865	0.000378453	0.998996	0.000125502	0	0.998359	0.000378597	0.997853	0.000126008	0.000126119	0.999243	0.000381728	0.000378549	0.000253165	0.997607	0.998618		Frequency C	0
Frequency G	0.998366	0.000252717	0.00152711	0.000883281	0.998115	0.998478	0.000502386	0.00390379	0.00100427	0.000628457	0.998487	0.000252717	0.998108	0.000632111	0.997854	0.99748	0.000630358	0.00165268	0.00189322	0.997088	0.00100946	0.000503208		Frequency G	0.99711	0.00126263	0.000635728	0.000630358	0.998365	0.997965	0.000252207	0.00353223	0.000376553	0	0.997985	0.000252525	0.998107	0.000631552	0.99685	0.997856	0.000252366	0.00165415	0.00176656	0.997468	0.000629802	0.000125597		Frequency G	0.998871
Frequency T	0.000879839	0.000505433	0.000127259	0.000757098	0.00138226	0.000887987	0	0.994459	0.000627668	0.000251383	0.00113464	0.000252717	0.00113507	0.000758534	0.00100997	0.000882168	0.000504286	0.998093	0.997981	0.0017726	0.000378549	0.000503208		Frequency T	0.00213622	0.000126263	0.000890019	0.000252143	0.000880171	0.0011446	0.000504414	0.995332	0.000376553	0.000251004	0.0012596	0.000505051	0.00126199	0.000631552	0.0015121	0.00151343	0.000126183	0.997328	0.997224	0.00202532	0.000755763	0.000502386		Frequency T	0.000878294
HEK293FT_pegEMX1+4G-to-C_repeat3																								HEK293FT_pegEMX1+4G-to-C_1_repeat3																								HEK293FT_pegEMX1+4G-to-C_2_repeat3
Position in pegRNA	-3	-2	-1	PAM-1	PAM-2	PAM-3	1	2	3	4	5	6	7	8	9	10	11	12	13	14	15	16		Position in pegRNA	-3	-2	-1	PAM-1	PAM-2	PAM-3	1	2	3	4	5	6	7	8	9	10	11	12	13	14	15	16		Position in pegRNA	-3
Reference base	G	A	A	A	G	G	C	T	C	A	G	C	G	C	G	G	C	T	T	G	C	C		Reference base	G	A	A	A	G	G	C	T	C	A	G	C	G	C	G	G	C	T	T	G	C	C		Reference base	G
Read A	5	7885	7793	7899	6	4	5	4	7	7951	1	10	5	3	12	3	0	1	2	9	3	5		Read A	1	7925	7813	7907	7	4	7	7	0	7956	1	6	7	2	4	8	6	1	6	1	5	7		Read A	5
Read C	1	3	3	4	1	2	7925	9	7944	0	2	7881	0	7902	2	3	7921	1	3	4	7914	7936		Read C	0	0	3	4	2	2	7920	5	7951	1	2	7886	3	7905	1	0	7918	2	2	0	7897	7941		Read C	1
Read G	7931	3	4	7	7914	7825	3	22	4	3	7905	1	7913	3	7908	7903	4	14	8	7866	2	5		Read G	7951	10	7	11	7931	7824	5	24	8	3	7925	2	7911	7	7918	7912	2	9	9	7870	3	3		Read G	7939
Read T	5	2	1	4	9	13	1	7888	4	1	9	4	6	1	10	10	3	7845	7896	12	10	5		Read T	5	1	2	3	8	7	2	7867	2	2	6	3	5	2	8	12	3	7820	7899	7	8	1		Read T	5
Total reads	7942	7893	7801	7914	7930	7844	7934	7923	7959	7955	7917	7896	7924	7909	7932	7919	7928	7861	7909	7891	7929	7951		Total reads	7957	7936	7826	7925	7949	7837	7934	7904	7961	7962	7934	7897	7926	7916	7933	7932	7929	7832	7916	7878	7913	7952		Total reads	7950
Frequency A	0.000629564	0.998986	0.998974	0.998105	0.00075662	0.000509944	0.000630199	0.000504859	0.000879507	0.999497	0.00012631	0.00126646	0.000630994	0.000379315	0.00151286	0.000378836	0	0.00012721	0.000252876	0.00114054	0.000378358	0.000628852		Frequency A	0.000125676	0.998614	0.998339	0.997729	0.000880614	0.000510399	0.000882279	0.000885628	0	0.999246	0.00012604	0.000759782	0.000883169	0.000252653	0.000504223	0.00100857	0.000756716	0.000127681	0.000757959	0.000126936	0.000631872	0.000880282		Frequency A	0.000628931
Frequency C	0.000125913	0.000380084	0.000384566	0.000505433	0.000126103	0.000254972	0.998866	0.00113593	0.998115	0	0.000252621	0.9981	0	0.999115	0.000252143	0.000378836	0.999117	0.00012721	0.000379315	0.000506907	0.998108	0.998113		Frequency C	0	0	0.000383338	0.000504732	0.000251604	0.0002552	0.998235	0.000632591	0.998744	0.000125597	0.00025208	0.998607	0.000378501	0.99861	0.000126056	0	0.998613	0.000255363	0.000252653	0	0.997978	0.998617		Frequency C	0.000125786
Frequency G	0.998615	0.000380084	0.000512755	0.000884508	0.997982	0.997578	0.000378119	0.00277673	0.000502576	0.000377121	0.998484	0.000126646	0.998612	0.000379315	0.996974	0.99798	0.000504541	0.00178094	0.00101151	0.996832	0.000252239	0.000628852		Frequency G	0.999246	0.00126008	0.000894454	0.00138801	0.997736	0.998341	0.000630199	0.00303644	0.0010049	0.00037679	0.998866	0.000253261	0.998107	0.000884285	0.998109	0.997479	0.000252239	0.00114913	0.00113694	0.998985	0.000379123	0.000377264		Frequency G	0.998616
Frequency T	0.000629564	0.000253389	0.000128189	0.000505433	0.00113493	0.00165732	0.00012604	0.995582	0.000502576	0.000125707	0.00113679	0.000506586	0.000757193	0.000126438	0.00126072	0.00126279	0.000378406	0.997965	0.998356	0.00152072	0.00126119	0.000628852		Frequency T	0.000628378	0.000126008	0.000255558	0.000378549	0.00100642	0.000893199	0.00025208	0.995319	0.000251225	0.000251193	0.000756239	0.000379891	0.000630835	0.000252653	0.00100845	0.00151286	0.000378358	0.998468	0.997852	0.00088855	0.00101099	0.000125755		Frequency T	0.000628931
[truncated: 90 more columns]

## Sheet: SITE3-OT-a
HEK293FT_pegSITE3+5G-to-T_repeat1																								HEK293FT_pegSITE3+5G-to-T_1_repeat1																								HEK293FT_pegSITE3+5G-to-T_2_repeat1
Position in pegRNA	-3	-2	-1	PAM-1	PAM-2	PAM-3	1	2	3	4	5	6	7	8	9	10	11	12	13	14	15	16		Position in pegRNA	-3	-2	-1	PAM-1	PAM-2	PAM-3	1	2	3	4	5	6	7	8	9	10	11	12	13	14	15	16		Position in pegRNA	-3
Reference base	T	G	C	T	G	G	A	G	C	C	C	A	A	G	A	A	A	T	G	C	A	G		Reference base	T	G	C	T	G	G	A	G	C	C	C	A	A	G	A	A	A	T	G	C	A	G		Reference base	T
Read A	3	4	7	3	4	2	7982	4	5	8	7	7980	7978	2	7982	7971	7970	3	3	7	7955	2		Read A	4	1	7	3	2	3	7961	2	8	8	8	7980	7967	2	7982	7976	7981	1	3	4	7949	0		Read A	2
Read C	5	1	7987	3	2	5	3	3	7940	7963	7939	3	5	1	4	3	6	3	2	7967	3	2		Read C	1	2	7974	7	2	0	6	1	7953	7971	7928	2	9	1	3	0	2	1	1	7944	3	1		Read C	3
Read G	10	7975	2	20	7967	7970	5	7975	3	1	5	4	5	7973	5	3	3	11	7934	0	2	7965		Read G	15	7979	4	23	7981	7965	11	7977	5	3	2	4	6	7970	5	7	2	13	7921	5	1	7971		Read G	12
Read T	7878	10	2	7967	9	8	5	7	7	1	8	0	1	8	3	2	2	7957	12	4	3	9		Read T	7966	4	3	7953	3	15	7	8	4	2	4	2	5	6	1	0	1	7969	9	10	3	10		Read T	7459
Total reads	7896	7990	7998	7993	7982	7985	7995	7989	7955	7973	7959	7987	7989	7984	7994	7979	7981	7974	7951	7979	7963	7978		Total reads	7986	7986	7988	7986	7988	7983	7985	7988	7971	7984	7942	7988	7987	7979	7991	7983	7986	7985	7934	7963	7956	7983		Total reads	7476
Frequency A	0.000379939	0.000500626	0.000875219	0.000375328	0.000501128	0.00025047	0.998374	0.000500688	0.000628536	0.00100339	0.000879507	0.999124	0.998623	0.000250501	0.998499	0.998997	0.998622	0.000376223	0.000377311	0.000877303	0.998995	0.000250689		Frequency A	0.000500877	0.000125219	0.000876314	0.000375657	0.000250376	0.000375799	0.996994	0.000250376	0.00100364	0.001002	0.0010073	0.998998	0.997496	0.000250658	0.998874	0.999123	0.999374	0.000125235	0.000378119	0.000502323	0.99912	0		Frequency A	0.000267523
Frequency C	0.000633232	0.000125156	0.998625	0.000375328	0.000250564	0.000626174	0.000375235	0.000375516	0.998114	0.998746	0.997487	0.00037561	0.000625861	0.000125251	0.000500375	0.000375987	0.000751785	0.000376223	0.000251541	0.998496	0.000376742	0.000250689		Frequency C	0.000125219	0.000250438	0.998247	0.000876534	0.000250376	0	0.000751409	0.000125188	0.997742	0.998372	0.998237	0.000250376	0.00112683	0.000125329	0.000375422	0	0.000250438	0.000125235	0.00012604	0.997614	0.000377074	0.000125266		Frequency C	0.000401284
Frequency G	0.00126646	0.998123	0.000250063	0.00250219	0.998121	0.998121	0.000625391	0.998248	0.000377121	0.000125423	0.00062822	0.000500814	0.000625861	0.998622	0.000625469	0.000375987	0.000375893	0.00137948	0.997862	0	0.000251162	0.998371		Frequency G	0.00187829	0.999123	0.000500751	0.00288004	0.999124	0.997745	0.00137758	0.998623	0.000627274	0.000375752	0.000251826	0.000500751	0.000751221	0.998872	0.000625704	0.000876863	0.000250438	0.00162805	0.998361	0.000627904	0.000125691	0.998497		Frequency G	0.00160514
Frequency T	0.99772	0.00125156	0.000250063	0.996747	0.00112754	0.00100188	0.000625391	0.000876205	0.00087995	0.000125423	0.00100515	0	0.000125172	0.001002	0.000375281	0.000250658	0.000250595	0.997868	0.00150924	0.000501316	0.000376742	0.0011281		Frequency T	0.997496	0.000500877	0.000375563	0.995868	0.000375563	0.00187899	0.000876644	0.0010015	0.000501819	0.000250501	0.000503651	0.000250376	0.000626017	0.000751974	0.000125141	0	0.000125219	0.997996	0.00113436	0.00125581	0.000377074	0.00125266		Frequency T	0.997726
HEK293FT_pegSITE3+5G-to-T_repeat2																								HEK293FT_pegSITE3+5G-to-T_1_repeat2																								HEK293FT_pegSITE3+5G-to-T_2_repeat2
Position in pegRNA	-3	-2	-1	PAM-1	PAM-2	PAM-3	1	2	3	4	5	6	7	8	9	10	11	12	13	14	15	16		Position in pegRNA	-3	-2	-1	PAM-1	PAM-2	PAM-3	1	2	3	4	5	6	7	8	9	10	11	12	13	14	15	16		Position in pegRNA	-3
Reference base	T	G	C	T	G	G	A	G	C	C	C	A	A	G	A	A	A	T	G	C	A	G		Reference base	T	G	C	T	G	G	A	G	C	C	C	A	A	G	A	A	A	T	G	C	A	G		Reference base	T
Read A	5	2	3	1	1	3	7973	2	6	9	6	7984	7985	5	7976	7981	7984	2	3	3	7984	5		Read A	1	2	9	0	7	5	7972	6	7	13	12	7985	7982	2	7981	7969	7975	4	2	4	7958	0		Read A	4
Read C	3	1	7037	1	1	1	5	4	7970	7978	7974	1	4	2	13	6	3	0	3	7973	1	2		Read C	1	3	7971	8	2	6	8	2	7967	7966	7938	2	3	0	1	5	2	2	1	7970	2	3		Read C	2
Read G	5	6882	1	7	7810	7980	8	7980	5	2	0	6	3	7978	3	2	4	10	7972	4	2	7972		Read G	9	7977	3	11	7974	7975	3	7975	0	2	5	2	5	7976	2	3	7	14	7942	2	7	7972		Read G	7
Read T	6861	9	3	7487	5	7	7	7	1	2	4	2	1	4	3	1	0	7982	6	3	1	8		Read T	7974	8	4	7961	6	8	3	3	5	1	3	3	1	6	1	1	1	7960	7	3	3	9		Read T	7777
Total reads	6874	6894	7044	7496	7817	7991	7993	7993	7982	7991	7984	7993	7993	7989	7995	7990	7992	7994	7984	7983	7988	7987		Total reads	7985	7990	7988	7980	7989	7994	7986	7986	7979	7982	7958	7992	7991	7984	7985	7978	7985	7980	7952	7979	7970	7984		Total reads	7790
Frequency A	0.000727379	0.000290107	0.000425894	0.000133404	0.000127926	0.000375422	0.997498	0.000250219	0.000751691	0.00112627	0.000751503	0.998874	0.998999	0.000625861	0.997624	0.998874	0.998999	0.000250188	0.000375752	0.000375799	0.999499	0.000626017		Frequency A	0.000125235	0.000250313	0.00112669	0	0.000876205	0.000625469	0.998247	0.000751315	0.000877303	0.00162866	0.00150792	0.999124	0.998874	0.000250501	0.999499	0.998872	0.998748	0.000501253	0.000251509	0.000501316	0.998494	0		Frequency A	0.000513479
Frequency C	0.000436427	0.000145054	0.999006	0.000133404	0.000127926	0.000125141	0.000625547	0.000500438	0.998497	0.998373	0.998747	0.000125109	0.000500438	0.000250344	0.00162602	0.000750939	0.000375375	0	0.000375752	0.998747	0.000125188	0.000250407		Frequency C	0.000125235	0.000375469	0.997872	0.00100251	0.000250344	0.000750563	0.00100175	0.000250438	0.998496	0.997995	0.997487	0.00025025	0.000375422	0	0.000125235	0.000626723	0.00025047	0.000250627	0.000125755	0.998872	0.000250941	0.000375752		Frequency C	0.000256739
Frequency G	0.000727379	0.998259	0.000141965	0.000933831	0.999105	0.998623	0.00100088	0.998374	0.000626409	0.000250282	0	0.000750657	0.000375328	0.998623	0.000375235	0.000250313	0.000500501	0.00125094	0.998497	0.000501065	0.000250376	0.998122		Frequency G	0.00112711	0.998373	0.000375563	0.00137845	0.998122	0.997623	0.000375657	0.998623	0	0.000250564	0.000628299	0.00025025	0.000625704	0.998998	0.00025047	0.000376034	0.000876644	0.00175439	0.998742	0.000250658	0.000878294	0.998497		Frequency G	0.000898588
Frequency T	0.998109	0.00130548	0.000425894	0.998799	0.000639632	0.000875985	0.000875766	0.000875766	0.000125282	0.000250282	0.000501002	0.000250219	0.000125109	0.000500688	0.000375235	0.000125156	0	0.998499	0.000751503	0.000375799	0.000125188	0.00100163		Frequency T	0.998622	0.00100125	0.000500751	0.997619	0.000751033	0.00100075	0.000375657	0.000375657	0.000626645	0.000125282	0.000376979	0.000375375	0.000125141	0.000751503	0.000125235	0.000125345	0.000125235	0.997494	0.000880282	0.000375987	0.000376412	0.00112725		Frequency T	0.998331
HEK293FT_pegSITE3+5G-to-T_repeat3																								HEK293FT_pegSITE3+5G-to-T_1_repeat3																								HEK293FT_pegSITE3+5G-to-T_2_repeat3
Position in pegRNA	-3	-2	-1	PAM-1	PAM-2	PAM-3	1	2	3	4	5	6	7	8	9	10	11	12	13	14	15	16		Position in pegRNA	-3	-2	-1	PAM-1	PAM-2	PAM-3	1	2	3	4	5	6	7	8	9	10	11	12	13	14	15	16		Position in pegRNA	-3
Reference base	T	G	C	T	G	G	A	G	C	C	C	A	A	G	A	A	A	T	G	C	A	G		Reference base	T	G	C	T	G	G	A	G	C	C	C	A	A	G	A	A	A	T	G	C	A	G		Reference base	T
Read A	4	5	5	3	2	4	7969	4	5	7	11	7970	7963	1	7985	7974	7979	3	2	6	7977	9		Read A	3	1	7	5	0	6	7972	4	3	5	8	7977	7959	2	7981	7950	7954	6	3	4	7979	6		Read A	3
Read C	0	3	7982	1	2	2	2	2	7958	7970	7926	5	10	1	5	3	1	0	1	7958	2	2		Read C	3	2	7976	0	0	1	3	0	7935	7954	7923	3	8	1	2	2	4	2	1	7949	2	1		Read C	2
Read G	8	7979	2	10	7969	7978	8	7976	3	3	4	9	5	7965	2	2	6	11	7943	4	3	7948		Read G	13	7973	3	16	7974	7957	10	7979	4	7	1	5	6	7970	5	4	6	12	7927	4	1	7947		Read G	7
Read T	7973	8	3	7978	13	6	5	7	6	4	5	3	0	9	1	1	3	7962	6	4	4	8		Read T	7956	15	0	7963	9	16	2	7	6	7	8	3	7	7	1	4	1	7945	2	5	1	12		Read T	7867
Total reads	7985	7995	7992	7992	7986	7990	7984	7989	7972	7984	7946	7987	7978	7976	7993	7980	7989	7976	7952	7973	7986	7967		Total reads	7975	7991	7987	7984	7983	7980	7987	7990	7948	7973	7940	7989	7980	7980	7989	7960	7965	7965	7933	7962	7983	7966		Total reads	7879
Frequency A	0.000500939	0.000625391	0.000625626	0.000375375	0.000250438	0.000500626	0.998121	0.000500688	0.000627195	0.000876754	0.00138434	0.997872	0.99812	0.000125376	0.998999	0.999248	0.998748	0.000376128	0.000251509	0.00075254	0.998873	0.00112966		Frequency A	0.000376176	0.000125141	0.000876424	0.000626253	0	0.00075188	0.998122	0.000500626	0.000377453	0.000627117	0.00100756	0.998498	0.997368	0.000250627	0.998999	0.998744	0.998619	0.000753296	0.000378167	0.000502386	0.999499	0.000753201		Frequency A	0.000380759
Frequency C	0	0.000375235	0.998749	0.000125125	0.000250438	0.000250313	0.000250501	0.000250344	0.998244	0.998246	0.997483	0.000626017	0.00125345	0.000125376	0.000625547	0.00037594	0.000125172	0	0.000125755	0.998119	0.000250438	0.000251036		Frequency C	0.000376176	0.000250282	0.998623	0	0	0.000125313	0.00037561	0	0.998364	0.997617	0.997859	0.000375516	0.00100251	0.000125313	0.000250344	0.000251256	0.000502197	0.000251099	0.000126056	0.998367	0.000250532	0.000125534		Frequency C	0.000253839
Frequency G	0.00100188	0.997999	0.00025025	0.00125125	0.997871	0.998498	0.001002	0.998373	0.000376317	0.000375752	0.000503398	0.00112683	0.000626723	0.998621	0.000250219	0.000250627	0.000751033	0.00137914	0.998868	0.000501693	0.000375657	0.997615		Frequency G	0.00163009	0.997747	0.00037561	0.00200401	0.998873	0.997118	0.00125203	0.998623	0.000503271	0.000877963	0.000125945	0.000625861	0.00075188	0.998747	0.000625861	0.000502513	0.000753296	0.00150659	0.999244	0.000502386	0.000125266	0.997615		Frequency G	0.000888438
Frequency T	0.998497	0.00100063	0.000375375	0.998248	0.00162785	0.000750939	0.000626253	0.000876205	0.000752634	0.000501002	0.000629247	0.00037561	0	0.00112839	0.000125109	0.000125313	0.000375516	0.998245	0.000754527	0.000501693	0.000500877	0.00100414		Frequency T	0.997618	0.00187711	0	0.99737	0.0011274	0.00200501	0.000250407	0.000876095	0.000754907	0.000877963	0.00100756	0.000375516	0.000877193	0.000877193	0.000125172	0.000502513	0.000125549	0.997489	0.000252111	0.000627983	0.000125266	0.0015064		Frequency T	0.998477
[truncated: 113 more columns]

## Sheet: SITE3-OT-b
HEK293FT_pegSITE3+5G-to-T_repeat1																								HEK293FT_pegSITE3+5G-to-T_1_repeat1																								HEK293FT_pegSITE3+5G-to-T_2_repeat1
Position in pegRNA	-3	-2	-1	PAM-1	PAM-2	PAM-3	1	2	3	4	5	6	7	8	9	10	11	12	13	14	15	16		Position in pegRNA	-3	-2	-1	PAM-1	PAM-2	PAM-3	1	2	3	4	5	6	7	8	9	10	11	12	13	14	15	16		Position in pegRNA	-3
Reference base	T	G	T	G	G	G	G	A	G	C	G	A	G	C	C	T	T	G	T	C	T	T		Reference base	T	G	T	G	G	G	G	A	G	C	G	A	G	C	C	T	T	G	T	C	T	T		Reference base	T
Read A	9	7	8	5	5	1	4	7915	0	11	9	7943	4	10	6	1	6	2	2	6	3	4		Read A	7	5	3	2	2	1	3	7906	1	5	4	7951	4	3	4	1	7	4	3	5	2	0		Read A	17
Read C	8	0	10	0	1	2	1	6	2	7908	4	3	1	7880	7921	1	2	1	5	7875	3	2		Read C	11	1	5	1	1	3	1	11	3	7916	2	2	1	7892	7891	2	1	2	3	7850	2	1		Read C	3
Read G	45	7933	25	7874	7910	7908	7915	8	7855	2	7826	6	7923	2	8	21	21	7869	21	12	10	10		Read G	32	7918	22	7856	7896	7921	7895	14	7845	8	7758	8	7909	5	4	12	14	7862	10	5	9	4		Read G	31
Read T	7844	9	7887	7	14	8	9	3	8	5	7	5	11	8	1	7883	7821	7	7738	5	7761	7897		Read T	7863	10	7912	12	13	8	15	3	12	1	14	1	6	3	2	7882	7792	12	7689	4	7718	7891		Read T	7870
Total reads	7906	7949	7930	7886	7930	7919	7929	7932	7865	7926	7846	7957	7939	7900	7936	7906	7850	7879	7766	7898	7777	7913		Total reads	7913	7934	7942	7871	7912	7933	7914	7934	7861	7930	7778	7962	7920	7903	7901	7897	7814	7880	7705	7864	7731	7896		Total reads	7921
Frequency A	0.00113838	0.000880614	0.00100883	0.000634035	0.000630517	0.000126279	0.000504477	0.997857	0	0.00138784	0.00114708	0.998241	0.000503842	0.00126582	0.000756048	0.000126486	0.000764331	0.000253839	0.000257533	0.000759686	0.000385753	0.000505497		Frequency A	0.00088462	0.000630199	0.000377739	0.000254097	0.000252781	0.000126056	0.000379075	0.996471	0.00012721	0.000630517	0.000514271	0.998618	0.000505051	0.000379603	0.000506265	0.00012663	0.000895828	0.000507614	0.000389358	0.000635809	0.000258699	0		Frequency A	0.00214619
Frequency C	0.00101189	0	0.00126103	0	0.000126103	0.000252557	0.000126119	0.00075643	0.000254291	0.997729	0.000509814	0.000377027	0.00012596	0.997468	0.99811	0.000126486	0.000254777	0.00012692	0.000643832	0.997088	0.000385753	0.000252749		Frequency C	0.00139012	0.00012604	0.000629564	0.000127049	0.00012639	0.000378167	0.000126358	0.00138644	0.000381631	0.998235	0.000257136	0.000251193	0.000126263	0.998608	0.998734	0.000253261	0.000127975	0.000253807	0.000389358	0.99822	0.000258699	0.000126646		Frequency C	0.00037874
Frequency G	0.00569188	0.997987	0.00315259	0.998478	0.997478	0.998611	0.998234	0.00100857	0.998729	0.000252334	0.997451	0.000754053	0.997985	0.000253165	0.00100806	0.00265621	0.00267516	0.998731	0.00270409	0.00151937	0.00128584	0.00126374		Frequency G	0.00404398	0.997983	0.00277008	0.998094	0.997978	0.998487	0.997599	0.00176456	0.997965	0.00100883	0.997429	0.00100477	0.998611	0.000632671	0.000506265	0.00151956	0.00179166	0.997716	0.00129786	0.000635809	0.00116414	0.000506586		Frequency G	0.00391365
Frequency T	0.992158	0.00113222	0.994578	0.000887649	0.00176545	0.00101023	0.00113507	0.000378215	0.00101716	0.000630835	0.000892174	0.000628378	0.00138556	0.00101266	0.000126008	0.997091	0.996306	0.000888438	0.996395	0.000633072	0.997943	0.997978		Frequency T	0.993681	0.0012604	0.996223	0.00152458	0.00164307	0.00100845	0.00189538	0.000378119	0.00152652	0.000126103	0.00179995	0.000125597	0.000757576	0.000379603	0.000253133	0.998101	0.997185	0.00152284	0.997923	0.000508647	0.998318	0.999367		Frequency T	0.993561
HEK293FT_pegSITE3+5G-to-T_repeat2																								HEK293FT_pegSITE3+5G-to-T_1_repeat2																								HEK293FT_pegSITE3+5G-to-T_2_repeat2
Position in pegRNA	-3	-2	-1	PAM-1	PAM-2	PAM-3	1	2	3	4	5	6	7	8	9	10	11	12	13	14	15	16		Position in pegRNA	-3	-2	-1	PAM-1	PAM-2	PAM-3	1	2	3	4	5	6	7	8	9	10	11	12	13	14	15	16		Position in pegRNA	-3
Reference base	T	G	T	G	G	G	G	A	G	C	G	A	G	C	C	T	T	G	T	C	T	T		Reference base	T	G	T	G	G	G	G	A	G	C	G	A	G	C	C	T	T	G	T	C	T	T		Reference base	T
Read A	10	3	7	1	3	5	3	7897	2	3	10	7941	3	4	4	3	2	6	5	5	2	0		Read A	2	2	5	2	0	6	5	7906	4	2	6	7926	8	9	3	5	5	4	8	5	3	2		Read A	8
Read C	8	1	2	1	0	3	2	7	1	7939	2	4	2	7899	7915	1	2	2	1	7876	0	1		Read C	7	3	7	3	3	2	1	8	2	7917	1	6	2	7877	7895	6	8	0	5	7883	2	1		Read C	7
Read G	45	7953	26	7902	7915	7923	7925	12	7862	3	7846	8	7952	6	2	11	8	7888	21	5	7	7		Read G	30	7933	22	7876	7915	7901	7905	20	7852	7	7798	5	7891	5	4	11	16	7861	18	2	11	6		Read G	30
Read T	7868	5	7904	11	10	5	3	1	7	6	5	1	6	2	1	7889	7845	11	7749	4	7748	7872		Read T	7862	9	7909	9	11	11	5	3	4	3	5	2	11	6	3	7851	7798	7	7699	3	7649	7844		Read T	7877
Total reads	7931	7962	7939	7915	7928	7936	7933	7917	7872	7951	7863	7954	7963	7911	7922	7904	7857	7907	7776	7890	7757	7880		Total reads	7901	7948	7943	7890	7930	7920	7916	7938	7862	7929	7810	7940	7912	7897	7905	7873	7827	7872	7730	7893	7665	7853		Total reads	7922
Frequency A	0.00126088	0.00037679	0.000881723	0.000126342	0.000378406	0.00063004	0.000378167	0.997474	0.000254065	0.000377311	0.00127178	0.998366	0.000376742	0.000505625	0.000504923	0.000379555	0.00025455	0.000758821	0.000643004	0.000633714	0.000257832	0		Frequency A	0.000253133	0.000251636	0.000629485	0.000253485	0	0.000757576	0.000631632	0.995969	0.000508776	0.000252239	0.000768246	0.998237	0.00101112	0.00113967	0.000379507	0.000635082	0.000638814	0.00050813	0.00103493	0.000633473	0.000391389	0.00025468		Frequency A	0.00100985
Frequency C	0.0010087	0.000125597	0.000251921	0.000126342	0	0.000378024	0.000252111	0.000884173	0.000127033	0.998491	0.000254356	0.000502892	0.000251162	0.998483	0.999116	0.000126518	0.00025455	0.00025294	0.000128601	0.998226	0	0.000126904		Frequency C	0.000885964	0.000377453	0.000881279	0.000380228	0.00037831	0.000252525	0.000126326	0.00100781	0.000254388	0.998487	0.000128041	0.000755668	0.000252781	0.997467	0.998735	0.000762098	0.0010221	0	0.000646831	0.998733	0.000260926	0.00012734		Frequency C	0.000883615
Frequency G	0.00567394	0.99887	0.00327497	0.998358	0.99836	0.998362	0.998992	0.00151573	0.99873	0.000377311	0.997838	0.00100578	0.998619	0.000758438	0.000252461	0.0013917	0.0010182	0.997597	0.00270062	0.000633714	0.000902411	0.000888325		Frequency G	0.00379699	0.998113	0.00276973	0.998226	0.998108	0.997601	0.99861	0.00251953	0.998728	0.000882835	0.998464	0.000629723	0.997346	0.000633152	0.000506009	0.00139718	0.00204421	0.998603	0.00232859	0.000253389	0.00143509	0.000764039		Frequency G	0.00378692
Frequency T	0.992056	0.000627983	0.995591	0.00138977	0.00126135	0.00063004	0.000378167	0.00012631	0.000889228	0.000754622	0.00063589	0.000125723	0.000753485	0.000252813	0.000126231	0.998102	0.998473	0.00139117	0.996528	0.000506971	0.99884	0.998985		Frequency T	0.995064	0.00113236	0.99572	0.00114068	0.00138714	0.00138889	0.000631632	0.000377929	0.000508776	0.000378358	0.000640205	0.000251889	0.00139029	0.000759782	0.000379507	0.997206	0.996295	0.000889228	0.99599	0.000380084	0.997913	0.998854		Frequency T	0.99432
HEK293FT_pegSITE3+5G-to-T_repeat3																								HEK293FT_pegSITE3+5G-to-T_1_repeat3																								HEK293FT_pegSITE3+5G-to-T_2_repeat3
Position in pegRNA	-3	-2	-1	PAM-1	PAM-2	PAM-3	1	2	3	4	5	6	7	8	9	10	11	12	13	14	15	16		Position in pegRNA	-3	-2	-1	PAM-1	PAM-2	PAM-3	1	2	3	4	5	6	7	8	9	10	11	12	13	14	15	16		Position in pegRNA	-3
Reference base	T	G	T	G	G	G	G	A	G	C	G	A	G	C	C	T	T	G	T	C	T	T		Reference base	T	G	T	G	G	G	G	A	G	C	G	A	G	C	C	T	T	G	T	C	T	T		Reference base	T
Read A	3	2	4	3	1	6	3	7880	0	10	3	7943	3	9	3	6	6	4	7	5	5	4		Read A	7	7	8	2	4	7	4	7877	2	14	6	7934	4	5	5	5	5	1	5	3	1	0		Read A	12
Read C	3	1	1	2	1	3	1	5	4	7914	0	3	3	7885	7906	1	2	3	3	7891	3	0		Read C	1	1	3	1	3	1	1	6	2	7903	1	2	2	7846	7884	2	1	2	2	7862	0	2		Read C	9
Read G	27	7943	23	7861	7914	7892	7878	12	7851	1	7786	4	7909	2	2	9	10	7861	19	5	7	6		Read G	38	7924	21	7837	7887	7887	7892	7	7821	3	7756	10	7904	3	4	14	12	7841	16	1	6	8		Read G	39
Read T	7883	12	7888	7	7	14	12	7	8	2	7	0	13	2	1	7875	7808	9	7629	2	7706	7869		Read T	7858	2	7871	9	7	9	6	4	10	1	2	1	10	4	4	7847	7775	3	7622	2	7601	7831		Read T	7855
Total reads	7916	7958	7916	7873	7923	7915	7894	7904	7863	7927	7796	7950	7928	7898	7912	7891	7826	7877	7658	7903	7721	7879		Total reads	7905	7934	7903	7849	7901	7905	7903	7894	7835	7921	7765	7947	7920	7858	7898	7868	7793	7848	7645	7868	7608	7842		Total reads	7915
Frequency A	0.000378979	0.000251319	0.000505306	0.000381049	0.000126215	0.000758054	0.000380035	0.996964	0	0.00126151	0.000384813	0.999119	0.000378406	0.00113953	0.000379171	0.00076036	0.000766675	0.000507808	0.000914077	0.000632671	0.000647585	0.000507679		Frequency A	0.000885515	0.000882279	0.00101227	0.00025481	0.000506265	0.000885515	0.000506137	0.997846	0.000255265	0.00176745	0.000772698	0.998364	0.000505051	0.000636294	0.000633072	0.000635486	0.000641601	0.000127421	0.000654022	0.000381291	0.000131441	0		Frequency A	0.00151611
Frequency C	0.000378979	0.00012566	0.000126326	0.000254033	0.000126215	0.000379027	0.000126678	0.000632591	0.000508712	0.99836	0	0.000377358	0.000378406	0.998354	0.999242	0.000126727	0.000255558	0.000380856	0.000391747	0.998482	0.000388551	0		Frequency C	0.000126502	0.00012604	0.000379603	0.000127405	0.000379699	0.000126502	0.000126534	0.000760071	0.000255265	0.997728	0.000128783	0.000251667	0.000252525	0.998473	0.998227	0.000254194	0.00012832	0.000254842	0.000261609	0.999237	0	0.000255037		Frequency C	0.00113708
Frequency G	0.00341081	0.998115	0.00290551	0.998476	0.998864	0.997094	0.997973	0.00151822	0.998474	0.000126151	0.998717	0.000503145	0.997603	0.000253229	0.000252781	0.00114054	0.00127779	0.997969	0.00248107	0.000632671	0.000906618	0.000761518		Frequency G	0.00480708	0.99874	0.00265722	0.998471	0.998228	0.997723	0.998608	0.000886749	0.998213	0.00037874	0.998841	0.00125834	0.99798	0.000381777	0.000506457	0.00177936	0.00153984	0.999108	0.00209287	0.000127097	0.000788644	0.00102015		Frequency G	0.00492735
Frequency T	0.995831	0.00150792	0.996463	0.000889115	0.000883504	0.00176879	0.00152014	0.000885628	0.00101742	0.000252302	0.000897896	0	0.00163976	0.000253229	0.00012639	0.997972	0.9977	0.00114257	0.996213	0.000253068	0.998057	0.998731		Frequency T	0.994054	0.00025208	0.995951	0.00114664	0.000885964	0.00113852	0.000759205	0.000506714	0.00127632	0.000126247	0.000257566	0.000125834	0.00126263	0.000509035	0.000506457	0.997331	0.99769	0.000382263	0.996991	0.000254194	0.99908	0.998597		Frequency T	0.992419
[truncated: 113 more columns]

## Sheet: SITE3-OT-c
HEK293FT_pegSITE3+5G-to-T_repeat1																								HEK293FT_pegSITE3+5G-to-T_1_repeat1																								HEK293FT_pegSITE3+5G-to-T_2_repeat1
Position in pegRNA	-3	-2	-1	PAM-1	PAM-2	PAM-3	1	2	3	4	5	6	7	8	9	10	11	12	13	14	15	16		Position in pegRNA	-3	-2	-1	PAM-1	PAM-2	PAM-3	1	2	3	4	5	6	7	8	9	10	11	12	13	14	15	16		Position in pegRNA	-3
Reference base	T	G	A	G	G	G	G	C	T	C	A	G	C	C	T	C	C	C	A	T	G	G		Reference base	T	G	A	G	G	G	G	C	T	C	A	G	C	C	T	C	C	C	A	T	G	G		Reference base	T
Read A	7	1	7791	3	9	5	6	1	0	5	7981	2	3	3	6	2	4	7	7974	4	5	2		Read A	1	3	7699	1	3	3	3	5	1	3	7974	0	7	7	4	5	3	7	7970	6	2	2		Read A	0
Read C	0	0	6	1	0	3	0	7909	5	7962	1	0	7945	7977	4	7979	7968	7970	6	3	1	2		Read C	5	4	7	1	2	5	2	7979	6	7971	3	0	7946	7969	4	7966	7971	7972	4	3	0	3		Read C	1
Read G	9	7849	1	7663	7514	7678	7781	2	19	2	1	7975	0	3	6	3	3	2	1	12	7959	7958		Read G	8	7865	3	7617	7414	7790	7973	1	16	2	8	7983	2	1	8	5	3	5	4	17	7977	7964		Read G	16
Read T	7785	4	1	10	7	17	8	4	7960	4	4	3	18	0	7952	3	4	5	0	7873	9	9		Read T	7771	1	0	4	10	11	10	3	7957	2	3	3	13	3	7946	4	3	0	2	7867	4	9		Read T	7959
Total reads	7801	7854	7799	7677	7530	7703	7795	7916	7984	7973	7987	7980	7966	7983	7968	7987	7979	7984	7981	7892	7974	7971		Total reads	7785	7873	7709	7623	7430	7809	7988	7988	7980	7979	7988	7986	7968	7980	7962	7980	7980	7984	7980	7893	7983	7978		Total reads	7976
Frequency A	0.000897321	0.000127324	0.998974	0.000390778	0.00119522	0.000649098	0.000769724	0.000126326	0	0.000627117	0.999249	0.000250627	0.000376601	0.000375799	0.000753012	0.000250407	0.000501316	0.000876754	0.999123	0.000506842	0.000627038	0.00025091		Frequency A	0.000128452	0.000381049	0.998703	0.000131182	0.000403769	0.000384172	0.000375563	0.000625939	0.000125313	0.000375987	0.998247	0	0.000878514	0.000877193	0.000502386	0.000626566	0.00037594	0.000876754	0.998747	0.000760167	0.000250532	0.000250689		Frequency A	0
Frequency C	0	0	0.000769329	0.000130259	0	0.000389459	0	0.999116	0.000626253	0.99862	0.000125203	0	0.997364	0.999248	0.000502008	0.998998	0.998621	0.998246	0.000751785	0.000380132	0.000125408	0.00025091		Frequency C	0.000642261	0.000508066	0.00090803	0.000131182	0.000269179	0.000640287	0.000250376	0.998873	0.00075188	0.998997	0.000375563	0	0.997239	0.998622	0.000502386	0.998246	0.998872	0.998497	0.000501253	0.000380084	0	0.000376034		Frequency C	0.000125376
Frequency G	0.0011537	0.999363	0.000128222	0.998176	0.997875	0.996755	0.998204	0.000252653	0.00237976	0.000250847	0.000125203	0.999373	0	0.000375799	0.000753012	0.00037561	0.000375987	0.000250501	0.000125298	0.00152053	0.998119	0.998369		Frequency G	0.00102762	0.998984	0.000389156	0.999213	0.997847	0.997567	0.998122	0.000125188	0.00200501	0.000250658	0.0010015	0.999624	0.000251004	0.000125313	0.00100477	0.000626566	0.00037594	0.000626253	0.000501253	0.00215381	0.999248	0.998245		Frequency G	0.00200602
Frequency T	0.997949	0.000509295	0.000128222	0.00130259	0.000929615	0.00220693	0.0010263	0.000505306	0.996994	0.000501693	0.000500814	0.00037594	0.0022596	0	0.997992	0.00037561	0.000501316	0.000626253	0	0.997592	0.00112867	0.00112909		Frequency T	0.998202	0.000127016	0	0.000524728	0.0013459	0.00140863	0.00125188	0.000375563	0.997118	0.000250658	0.000375563	0.000375657	0.00163153	0.00037594	0.99799	0.000501253	0.00037594	0	0.000250627	0.996706	0.000501065	0.0011281		Frequency T	0.997869
HEK293FT_pegSITE3+5G-to-T_repeat2																								HEK293FT_pegSITE3+5G-to-T_1_repeat2																								HEK293FT_pegSITE3+5G-to-T_2_repeat2
Position in pegRNA	-3	-2	-1	PAM-1	PAM-2	PAM-3	1	2	3	4	5	6	7	8	9	10	11	12	13	14	15	16		Position in pegRNA	-3	-2	-1	PAM-1	PAM-2	PAM-3	1	2	3	4	5	6	7	8	9	10	11	12	13	14	15	16		Position in pegRNA	-3
Reference base	T	G	A	G	G	G	G	C	T	C	A	G	C	C	T	C	C	C	A	T	G	G		Reference base	T	G	A	G	G	G	G	C	T	C	A	G	C	C	T	C	C	C	A	T	G	G		Reference base	T
Read A	6	1	7774	1	6	5	12	2	2	3	7525	0	4	4	2	4	4	3	7978	1	2	2		Read A	1	1	7753	2	2	3	5	5	4	3	7969	0	0	7	1	5	5	3	7973	2	2	2		Read A	6
Read C	1	3	4	2	2	2	3	7640	6	7700	5	1	7457	7754	7	7982	7971	7982	4	1	2	0		Read C	2	0	4	1	1	2	1	7916	1	7983	4	1	7962	7986	7	7980	7964	7980	5	3	1	1		Read C	3
Read G	16	7872	5	7666	7502	7711	7733	2	19	1	2	7521	3	3	13	4	8	4	5	10	7978	7983		Read G	13	7854	5	7590	7454	7736	7765	2	18	2	6	7987	1	1	11	3	2	0	3	14	7976	7969		Read G	14
Read T	7771	6	0	3	10	9	8	4	7819	3	2	1	6	1	7873	3	3	3	2	7904	9	6		Read T	7763	3	1	7	4	9	6	2	7950	3	1	2	9	1	7961	0	3	4	3	7872	4	5		Read T	7952
Total reads	7794	7882	7783	7672	7520	7727	7756	7648	7846	7707	7534	7523	7470	7762	7895	7993	7986	7992	7989	7916	7991	7991		Total reads	7779	7858	7763	7600	7461	7750	7777	7925	7973	7991	7980	7990	7972	7995	7981	7988	7974	7987	7984	7891	7983	7977		Total reads	7975
Frequency A	0.000769823	0.000126871	0.998844	0.000130344	0.000797872	0.000647082	0.00154719	0.000261506	0.000254907	0.000389257	0.998805	0	0.000535475	0.000515331	0.000253325	0.000500438	0.000500877	0.000375375	0.998623	0.000126326	0.000250282	0.000250282		Frequency A	0.000128551	0.000127259	0.998712	0.000263158	0.000268061	0.000387097	0.000642921	0.000630915	0.000501693	0.000375422	0.998622	0	0	0.000875547	0.000125298	0.000625939	0.000627038	0.00037561	0.998622	0.000253453	0.000250532	0.000250721		Frequency A	0.000752351
Frequency C	0.000128304	0.000380614	0.000513941	0.000260688	0.000265957	0.000258833	0.000386797	0.998954	0.000764721	0.999092	0.000663658	0.000132926	0.99826	0.998969	0.000886637	0.998624	0.998122	0.998749	0.000500688	0.000126326	0.000250282	0		Frequency C	0.000257102	0	0.000515265	0.000131579	0.00013403	0.000258065	0.000128584	0.998864	0.000125423	0.998999	0.000501253	0.000125156	0.998746	0.998874	0.000877083	0.998998	0.998746	0.999124	0.000626253	0.00038018	0.000125266	0.00012536		Frequency C	0.000376176
Frequency G	0.00205286	0.998731	0.000642426	0.999218	0.997606	0.997929	0.997035	0.000261506	0.00242162	0.000129752	0.000265463	0.999734	0.000401606	0.000386498	0.00164661	0.000500438	0.00100175	0.000500501	0.000625861	0.00126326	0.998373	0.998999		Frequency G	0.00167117	0.999491	0.000644081	0.998684	0.999062	0.998194	0.998457	0.000252366	0.00225762	0.000250282	0.00075188	0.999625	0.000125439	0.000125078	0.00137827	0.000375563	0.000250815	0	0.000375752	0.00177417	0.999123	0.998997		Frequency G	0.00175549
Frequency T	0.997049	0.000761228	0	0.000391032	0.00132979	0.00116475	0.00103146	0.000523013	0.996559	0.000389257	0.000265463	0.000132926	0.000803213	0.000128833	0.997213	0.000375328	0.000375657	0.000375375	0.000250344	0.998484	0.00112627	0.000750845		Frequency T	0.997943	0.000381777	0.000128816	0.000921053	0.000536121	0.00116129	0.000771506	0.000252366	0.997115	0.000375422	0.000125313	0.000250313	0.00112895	0.000125078	0.997494	0	0.000376223	0.000500814	0.000375752	0.997592	0.000501065	0.000626802		Frequency T	0.997116
HEK293FT_pegSITE3+5G-to-T_repeat3																								HEK293FT_pegSITE3+5G-to-T_1_repeat3																								HEK293FT_pegSITE3+5G-to-T_2_repeat3
Position in pegRNA	-3	-2	-1	PAM-1	PAM-2	PAM-3	1	2	3	4	5	6	7	8	9	10	11	12	13	14	15	16		Position in pegRNA	-3	-2	-1	PAM-1	PAM-2	PAM-3	1	2	3	4	5	6	7	8	9	10	11	12	13	14	15	16		Position in pegRNA	-3
Reference base	T	G	A	G	G	G	G	C	T	C	A	G	C	C	T	C	C	C	A	T	G	G		Reference base	T	G	A	G	G	G	G	C	T	C	A	G	C	C	T	C	C	C	A	T	G	G		Reference base	T
Read A	7	3	7726	3	1	6	6	2	2	7	7982	2	4	4	3	5	2	5	7983	2	1	0		Read A	5	0	7792	5	5	5	2	2	2	5	7977	5	6	6	3	4	4	7	7978	2	3	1		Read A	9
Read C	3	0	9	2	3	2	1	7856	6	7969	3	0	7937	7975	8	7971	7983	7972	3	1	1	1		Read C	4	2	3	1	2	0	1	7986	5	7961	5	1	7946	7976	9	7968	7969	7976	2	3	2	1		Read C	2
Read G	13	7851	6	7633	7501	7760	7775	1	12	2	3	7971	4	0	7	5	3	3	2	4	7973	7972		Read G	9	7837	1	7855	7942	7973	7983	1	13	1	2	7969	1	3	8	7	2	4	4	14	7961	7976		Read G	10
Read T	7774	5	6	12	3	12	3	3	7966	3	1	6	14	4	7955	3	3	4	1	7932	6	8		Read T	7774	9	2	13	10	8	5	1	7971	5	1	5	4	2	7951	2	4	2	1	7917	8	8		Read T	7770
Total reads	7797	7859	7747	7650	7508	7781	7785	7862	7986	7981	7990	7979	7959	7983	7974	7984	7992	7984	7989	7939	7981	7982		Total reads	7792	7848	7798	7874	7959	7986	7991	7990	7991	7972	7985	7980	7957	7987	7971	7981	7979	7989	7985	7936	7974	7986		Total reads	7791
Frequency A	0.000897781	0.000381728	0.997289	0.000392157	0.000133191	0.000771109	0.000770713	0.000254388	0.000250438	0.000877083	0.998999	0.000250658	0.000502576	0.000501065	0.000376223	0.000626253	0.00025025	0.000626253	0.999249	0.000251921	0.000125298	0		Frequency A	0.000641684	0	0.999231	0.000635001	0.00062822	0.000626096	0.000250282	0.000250313	0.000250282	0.000627195	0.998998	0.000626566	0.000754053	0.000751221	0.000376364	0.00050119	0.000501316	0.000876205	0.999123	0.000252016	0.000376223	0.000125219		Frequency A	0.00115518
Frequency C	0.000384763	0	0.00116174	0.000261438	0.000399574	0.000257036	0.000128452	0.999237	0.000751315	0.998496	0.000375469	0	0.997236	0.998998	0.00100326	0.998372	0.998874	0.998497	0.000375516	0.00012596	0.000125298	0.000125282		Frequency C	0.000513347	0.000254842	0.000384714	0.000127	0.000251288	0	0.000125141	0.999499	0.000625704	0.99862	0.000626174	0.000125313	0.998618	0.998623	0.00112909	0.998371	0.998747	0.998373	0.00025047	0.000378024	0.000250815	0.000125219		Frequency C	0.000256706
Frequency G	0.00166731	0.998982	0.000774493	0.997778	0.999068	0.997301	0.998715	0.000127194	0.00150263	0.000250595	0.000375469	0.998997	0.000502576	0	0.000877853	0.000626253	0.000375375	0.000375752	0.000250344	0.000503842	0.998998	0.998747		Frequency G	0.00115503	0.998598	0.000128238	0.997587	0.997864	0.998372	0.998999	0.000125156	0.00162683	0.000125439	0.00025047	0.998622	0.000125676	0.00037561	0.00100364	0.000877083	0.000250658	0.000500688	0.000500939	0.00176411	0.99837	0.998748		Frequency G	0.00128353
Frequency T	0.99705	0.000636213	0.000774493	0.00156863	0.000399574	0.00154222	0.000385356	0.000381582	0.997496	0.000375893	0.000125156	0.000751974	0.00175901	0.000501065	0.997617	0.000375752	0.000375375	0.000501002	0.000125172	0.999118	0.000751785	0.00100226		Frequency T	0.99769	0.00114679	0.000256476	0.001651	0.00125644	0.00100175	0.000625704	0.000125156	0.997497	0.000627195	0.000125235	0.000626566	0.000502702	0.000250407	0.997491	0.000250595	0.000501316	0.000250344	0.000125235	0.997606	0.00100326	0.00100175		Frequency T	0.997305
[truncated: 113 more columns]

## Sheet: PRNP-OT-a
HEK293FT_pegPRNP+6G-to-T_repeat1																										HEK293FT_pegPRNP+6G-to-T_1_repeat1
Position in pegRNA	-3	-2	-1	PAM-1	PAM-2	PAM-3	1	2	3	4	5	6	7	8	9	10	11	12	13	14	15	16	17	18		Position in pegRNA	-3	-2	-1	PAM-1	PAM-2	PAM-3	1	2	3	4	5	6	7	8	9	10	11	12	13	14	15	16	17
Reference base	T	G	G	A	G	G	C	G	A	G	G	G	A	T	G	A	T	G	G	A	T	T	C	T		Reference base	T	G	G	A	G	G	C	G	A	G	G	G	A	T	G	A	T	G	G	A	T	T	C
Read A	4	1	3	7948	1	1	0	5	7985	0	3	1	7977	0	1	7978	0	1	2	7974	2	2	2	5		Read A	0	2	2	7929	0	0	2	4	7990	1	2	0	7974	2	3	7979	1	0	1	7973	1	4	2
Read C	1	0	0	1	1	0	7963	1	3	0	0	0	14	7	1	8	4	0	1	8	1	2	7986	0		Read C	3	0	0	6	0	1	7972	1	4	1	0	0	9	0	0	8	4	2	0	4	6	2	7979
Read G	5	7699	7909	3	7766	7905	6	7987	6	7967	7973	7979	6	7	7987	4	2	7973	7969	5	5	3	1	4		Read G	5	7763	7924	6	7764	7820	6	7987	3	7964	7966	7974	7	2	7989	3	12	7983	7983	4	8	3	1
Read T	7901	2	4	0	0	1	8	2	2	3	1	0	2	7972	1	3	7962	1	4	0	7971	7974	1	7981		Read T	7908	6	5	0	4	5	1	2	0	9	4	2	3	7980	1	1	7957	1	0	1	7973	7968	2
Total reads	7911	7702	7916	7952	7768	7907	7977	7995	7996	7970	7978	7980	7999	7986	7990	7993	7968	7975	7976	7987	7979	7982	7990	7991		Total reads	7916	7771	7932	7941	7768	7826	7981	7994	7997	7975	7972	7976	7993	7984	7993	7991	7974	7986	7984	7982	7988	7977	7984
Frequency A	0.000505625	0.000129836	0.000378979	0.999497	0.000128733	0.00012647	0	0.000625391	0.998624	0	0.000376034	0.000125313	0.99725	0	0.000125156	0.998123	0	0.000125392	0.000250752	0.998372	0.000250658	0.000250564	0.000250313	0.000625704		Frequency A	0	0.000257367	0.000252143	0.998489	0	0	0.000250595	0.000500375	0.999125	0.000125392	0.000250878	0	0.997623	0.000250501	0.000375328	0.998498	0.000125408	0	0.000125251	0.998872	0.000125188	0.000501442	0.000250501
Frequency C	0.000126406	0	0	0.000125755	0.000128733	0	0.998245	0.000125078	0.000375188	0	0	0	0.00175022	0.000876534	0.000125156	0.00100088	0.000502008	0	0.000125376	0.00100163	0.000125329	0.000250564	0.999499	0		Frequency C	0.000378979	0	0	0.000755572	0	0.000127779	0.998872	0.000125094	0.000500188	0.000125392	0	0	0.00112599	0	0	0.00100113	0.00050163	0.000250438	0	0.000501128	0.000751127	0.000250721	0.999374
Frequency G	0.000632031	0.99961	0.999116	0.000377264	0.999743	0.999747	0.000752162	0.998999	0.000750375	0.999624	0.999373	0.999875	0.000750094	0.000876534	0.999625	0.000500438	0.000251004	0.999749	0.999122	0.000626017	0.000626645	0.000375846	0.000125156	0.000500563		Frequency G	0.000631632	0.998971	0.998991	0.000755572	0.999485	0.999233	0.000751785	0.999124	0.000375141	0.998621	0.999247	0.999749	0.000875766	0.000250501	0.9995	0.000375422	0.00150489	0.999624	0.999875	0.000501128	0.0010015	0.000376081	0.000125251
Frequency T	0.998736	0.000259673	0.000505306	0	0	0.00012647	0.00100288	0.000250156	0.000250125	0.000376412	0.000125345	0	0.000250031	0.998247	0.000125156	0.000375328	0.999247	0.000125392	0.000501505	0	0.998997	0.998998	0.000125156	0.998749		Frequency T	0.998989	0.000772101	0.000630358	0	0.000514933	0.000638896	0.000125298	0.000250188	0	0.00112853	0.000501756	0.000250752	0.000375328	0.999499	0.000125109	0.000125141	0.997868	0.000125219	0	0.000125282	0.998122	0.998872	0.000250501
HEK293FT_pegPRNP+6G-to-T_repeat2																										HEK293FT_pegPRNP+6G-to-T_1_repeat2
Position in pegRNA	-3	-2	-1	PAM-1	PAM-2	PAM-3	1	2	3	4	5	6	7	8	9	10	11	12	13	14	15	16	17	18		Position in pegRNA	-3	-2	-1	PAM-1	PAM-2	PAM-3	1	2	3	4	5	6	7	8	9	10	11	12	13	14	15	16	17
Reference base	T	G	G	A	G	G	C	G	A	G	G	G	A	T	G	A	T	G	G	A	T	T	C	T		Reference base	T	G	G	A	G	G	C	G	A	G	G	G	A	T	G	A	T	G	G	A	T	T	C
Read A	3	0	9	7938	4	3	9	8	7967	2	4	4	7959	5	6	7970	2	3	5	7952	4	5	7	4		Read A	10	1	4	7937	4	8	6	2	7966	2	6	2	7942	3	3	7967	5	5	2	7953	6	7	9
Read C	3	2	1	6	3	1	7964	3	10	3	1	3	11	3	0	5	4	2	1	9	6	6	7966	3		Read C	4	0	3	5	1	4	7957	3	11	2	0	2	20	5	0	4	7	4	1	2	3	5	7955
Read G	16	7583	7889	13	7656	7947	6	7965	8	7954	7948	7950	17	9	7957	6	14	7937	7955	13	21	20	7	20		Read G	16	7664	7900	5	7717	7910	9	7967	9	7962	7935	7956	20	21	7972	7	26	7939	7972	9	11	25	6
Read T	7907	0	3	2	7	2	3	6	2	9	4	2	3	7953	8	1	7916	5	7	2	7922	7934	3	7937		Read T	7883	6	2	2	1	7	5	6	4	6	5	5	5	7954	3	1	7919	3	7	6	7945	7937	2
Total reads	7929	7585	7902	7959	7670	7953	7982	7982	7987	7968	7957	7959	7990	7970	7971	7982	7936	7947	7968	7976	7953	7965	7983	7964		Total reads	7914	7671	7909	7949	7723	7929	7977	7978	7990	7972	7946	7965	7987	7983	7978	7979	7957	7951	7982	7970	7965	7974	7972
Frequency A	0.000378358	0	0.00113895	0.997361	0.000521512	0.000377216	0.00112754	0.00100226	0.997496	0.000251004	0.000502702	0.000502576	0.99612	0.000627353	0.000752729	0.998497	0.000252016	0.000377501	0.00062751	0.996991	0.000502955	0.000627746	0.000876863	0.00050226		Frequency A	0.00126358	0.000130361	0.000505753	0.99849	0.000517933	0.00100895	0.000752162	0.000250689	0.996996	0.000250878	0.000755097	0.000251099	0.994366	0.000375799	0.000376034	0.998496	0.000628378	0.000628852	0.000250564	0.997867	0.000753296	0.000877853	0.00112895
Frequency C	0.000378358	0.000263678	0.00012655	0.000753864	0.000391134	0.000125739	0.997745	0.000375846	0.00125203	0.000376506	0.000125676	0.000376932	0.00137672	0.000376412	0	0.000626409	0.000504032	0.000251667	0.000125502	0.00112839	0.000754432	0.000753296	0.99787	0.000376695		Frequency C	0.000505433	0	0.000379315	0.00062901	0.000129483	0.000504477	0.997493	0.000376034	0.00137672	0.000250878	0	0.000251099	0.00250407	0.000626331	0	0.000501316	0.000879729	0.000503081	0.000125282	0.000250941	0.000376648	0.000627038	0.997868
Frequency G	0.00201791	0.999736	0.998355	0.00163337	0.998175	0.999246	0.000751691	0.99787	0.00100163	0.998243	0.998869	0.998869	0.00212766	0.00112923	0.998244	0.000751691	0.00176411	0.998742	0.998368	0.00162989	0.00264051	0.00251099	0.000876863	0.0025113		Frequency G	0.00202173	0.999087	0.998862	0.00062901	0.999223	0.997604	0.00112824	0.998621	0.00112641	0.998746	0.998616	0.99887	0.00250407	0.00263059	0.999248	0.000877303	0.00326756	0.998491	0.998747	0.00112923	0.00138104	0.00313519	0.000752634
Frequency T	0.997225	0	0.000379651	0.000251288	0.000912647	0.000251477	0.000375846	0.000751691	0.000250407	0.00112952	0.000502702	0.000251288	0.000375469	0.997867	0.00100364	0.000125282	0.99748	0.000629168	0.000878514	0.000250752	0.996102	0.996108	0.000375799	0.99661		Frequency T	0.996083	0.000782167	0.000252876	0.000251604	0.000129483	0.000882835	0.000626802	0.000752068	0.000500626	0.000752634	0.000629247	0.000627746	0.000626017	0.996367	0.000376034	0.000125329	0.995224	0.000377311	0.000876973	0.000752823	0.997489	0.99536	0.000250878
HEK293FT_pegPRNP+6G-to-T_repeat3																										HEK293FT_pegPRNP+6G-to-T_1_repeat3
Position in pegRNA	-3	-2	-1	PAM-1	PAM-2	PAM-3	1	2	3	4	5	6	7	8	9	10	11	12	13	14	15	16	17	18		Position in pegRNA	-3	-2	-1	PAM-1	PAM-2	PAM-3	1	2	3	4	5	6	7	8	9	10	11	12	13	14	15	16	17
Reference base	T	G	G	A	G	G	C	G	A	G	G	G	A	T	G	A	T	G	G	A	T	T	C	T		Reference base	T	G	G	A	G	G	C	G	A	G	G	G	A	T	G	A	T	G	G	A	T	T	C
Read A	1	6	2	7927	3	4	3	3	7977	2	4	2	7959	3	3	7964	4	3	5	7956	8	1	12	4		Read A	2	7	2	7940	7	2	8	4	7967	3	2	5	7968	4	2	7966	3	3	3	7956	5	6	6
Read C	3	2	2	4	1	3	7958	0	10	3	1	0	13	3	0	4	5	3	2	12	6	9	7948	6		Read C	1	2	3	4	3	2	7930	1	8	0	0	1	8	1	1	4	3	2	1	5	2	1	7945
Read G	16	7554	7885	6	7671	7939	11	7976	5	7957	7965	7965	15	13	7978	5	18	7962	7965	6	15	18	10	22		Read G	11	7706	7909	7	7724	7900	2	7959	13	7945	7919	7935	14	13	7965	8	9	7928	7954	6	16	15	7
Read T	7877	3	6	3	9	11	4	5	2	13	7	6	5	7962	4	6	7934	5	4	6	7947	7949	3	7940		Read T	7910	6	4	2	4	8	8	6	4	5	6	5	5	7942	5	3	7905	4	6	0	7936	7942	4
Total reads	7897	7565	7895	7940	7684	7957	7976	7984	7994	7975	7977	7973	7992	7981	7985	7979	7961	7973	7976	7980	7976	7977	7973	7972		Total reads	7924	7721	7918	7953	7738	7912	7948	7970	7992	7953	7927	7946	7995	7960	7973	7981	7920	7937	7964	7967	7959	7964	7962
Frequency A	0.00012663	0.000793126	0.000253325	0.998363	0.000390422	0.000502702	0.000376128	0.000375752	0.997873	0.000250784	0.000501442	0.000250847	0.995871	0.000375893	0.000375704	0.99812	0.000502449	0.00037627	0.000626881	0.996992	0.00100301	0.00012536	0.00150508	0.000501756		Frequency A	0.000252398	0.000906618	0.000252589	0.998365	0.000904627	0.000252781	0.00100654	0.000501882	0.996872	0.000377216	0.000252302	0.000629247	0.996623	0.000502513	0.000250847	0.998121	0.000378788	0.000377977	0.000376695	0.998619	0.00062822	0.00075339	0.00075358
Frequency C	0.000379891	0.000264375	0.000253325	0.000503778	0.000130141	0.000377027	0.997743	0	0.00125094	0.000376176	0.00012536	0	0.00162663	0.000375893	0	0.000501316	0.000628062	0.00037627	0.000250752	0.00150376	0.000752257	0.00112824	0.996864	0.000752634		Frequency C	0.000126199	0.000259034	0.000378884	0.000502955	0.000387697	0.000252781	0.997735	0.000125471	0.001001	0	0	0.000125849	0.00100063	0.000125628	0.000125423	0.00050119	0.000378788	0.000251984	0.000125565	0.000627589	0.000251288	0.000125565	0.997865
Frequency G	0.00202609	0.998546	0.998733	0.000755668	0.998308	0.997738	0.00137914	0.998998	0.000625469	0.997743	0.998496	0.998997	0.00187688	0.00162887	0.999123	0.000626645	0.00226102	0.99862	0.998621	0.00075188	0.00188064	0.00225649	0.00125423	0.00275966		Frequency G	0.00138819	0.998057	0.998863	0.000880171	0.998191	0.998483	0.000251636	0.99862	0.00162663	0.998994	0.998991	0.998616	0.00175109	0.00163317	0.998997	0.00100238	0.00113636	0.998866	0.998744	0.000753107	0.0020103	0.00188348	0.000879176
Frequency T	0.997467	0.000396563	0.000759975	0.000377834	0.00117126	0.00138243	0.000501505	0.000626253	0.000250188	0.00163009	0.000877523	0.00075254	0.000625626	0.997619	0.000500939	0.000751974	0.996608	0.000627117	0.000501505	0.00075188	0.996364	0.99649	0.00037627	0.995986		Frequency T	0.998233	0.000777101	0.000505178	0.000251477	0.000516929	0.00101112	0.00100654	0.000752823	0.000500501	0.000628694	0.000756907	0.000629247	0.000625391	0.997739	0.000627117	0.000375893	0.998106	0.000503969	0.00075339	0	0.99711	0.997238	0.000502386
[truncated: 101 more columns]

[truncated: 32 more sheets: PRNP-OT-b, PRNP-OT-c, RUNX1-OT-a, RUNX1-OT-b, RUNX1-OT-c, VEGFA-OT-a, VEGFA-OT-b, VEGFA-OT-c, ACTG1-OT-a, ACTG1-OT-b, ACTG1-OT-c, CFTR-OT-a, CFTR-OT-b, CFTR-OT-c, HBB-OT-a, HBB-OT-b, HBB-OT-c, ACE2-S19A-OT-a, ACE2-S19A-OT-b, ACE2-S19A-OT-c …]
