# Supplementary material for: Highly efficient prime editing by introducing same-sense mutations in pegRNA or stabilizing its structure
Source: Nat Commun. 2022 Mar 29;13:1669. doi: 10.1038/s41467-022-29339-9 (PMC8964725; doi:10.1038/s41467-022-29339-9)
Supplement: Supplementary file 9 — Source Data [file 41467_2022_29339_MOESM9_ESM.zip]

Archive with 34 entries (33 files):
- SourceData/
- __MACOSX/._SourceData
- SourceData/Li_SourceData_Supplementary Figure 11.xlsx
- __MACOSX/SourceData/._Li_SourceData_Supplementary Figure 11.xlsx
- SourceData/Li_SourceData_Supplementary Figure 2.xlsx
- __MACOSX/SourceData/._Li_SourceData_Supplementary Figure 2.xlsx
- SourceData/Li_SourceData_Figure 1.xlsx
- __MACOSX/SourceData/._Li_SourceData_Figure 1.xlsx
- SourceData/Li_SourceData_Supplementary Figure 10.xlsx
- __MACOSX/SourceData/._Li_SourceData_Supplementary Figure 10.xlsx
- SourceData/Li_SourceData_Supplementary Figure 17.xlsx
- __MACOSX/SourceData/._Li_SourceData_Supplementary Figure 17.xlsx
- SourceData/Li_SourceData_Supplementary Figure 8.xlsx
- __MACOSX/SourceData/._Li_SourceData_Supplementary Figure 8.xlsx
- SourceData/Li_SourceData_Supplementary Figure 9.xlsx
- __MACOSX/SourceData/._Li_SourceData_Supplementary Figure 9.xlsx
- SourceData/Li_SourceData_Supplementary Figure 16.xlsx
- __MACOSX/SourceData/._Li_SourceData_Supplementary Figure 16.xlsx
- SourceData/Li_SourceData_Supplementary Figure 5.xlsx
- __MACOSX/SourceData/._Li_SourceData_Supplementary Figure 5.xlsx
- SourceData/Li_SourceData_Supplementary Figure 15.xlsx
- __MACOSX/SourceData/._Li_SourceData_Supplementary Figure 15.xlsx
- SourceData/Li_SourceData_Supplementary Figure 14.xlsx
- __MACOSX/SourceData/._Li_SourceData_Supplementary Figure 14.xlsx
- SourceData/Li_SourceData_Supplementary Figure 7.xlsx
- __MACOSX/SourceData/._Li_SourceData_Supplementary Figure 7.xlsx
- SourceData/Li_SourceData_Figure 3.xlsx
- __MACOSX/SourceData/._Li_SourceData_Figure 3.xlsx
- SourceData/Li_SourceData_Figure 2.xlsx
- __MACOSX/SourceData/._Li_SourceData_Figure 2.xlsx
- SourceData/Li_SourceData_Supplementary Figure 1.xlsx
- __MACOSX/SourceData/._Li_SourceData_Supplementary Figure 1.xlsx
- SourceData/Li_SourceData_Supplementary Figure 12.xlsx
- __MACOSX/SourceData/._Li_SourceData_Supplementary Figure 12.xlsx
