# Supplementary material for: Highly efficient prime editing by introducing same-sense mutations in pegRNA or stabilizing its structure
Source: Nat Commun. 2022 Mar 29;13:1669. doi: 10.1038/s41467-022-29339-9 (PMC8964725; doi:10.1038/s41467-022-29339-9)
Supplement: Supplementary file 9 — Source Data [file 41467_2022_29339_MOESM9_ESM.zip › SourceData/Li_SourceData_Supplementary Figure 11.xlsx]

## Sheet: Sheet1
Supp.Fig11b
			Intended indel frequency (%)
	target	treatment
			replicate 1	replicate 2	replicate 3
	SITE3+1CTTins	pegRNA	15.66	14.74	15.67
		apegRNA-1	14.94	16.04	14.31
		apegRNA-2	45.1	45.8	34.88
		apegRNA-3	17.19	16.94	16.91
		apegRNA-4	17.53	16.97	17.25
		apegRNA-5	20.9	20.22	20.07
		NT	0.097	0.0087	0.008
	SITE1+1CGTdel	pegRNA	4.92	5.67	4.24
		apegRNA-1	1.97	4.05	5.47
		apegRNA-2	12.93	16.5	11.12
		apegRNA-3	3.28	3.15	3.23
		apegRNA-4	2.76	2.41	2.58
		apegRNA-5	3.21	2.8	2.79
		NT	0	0.0012	0.0008
Supp.Fig11d
			Intended indel frequency (%)
	target	treatment
			replicate 1	replicate 2	replicate 3
	SITE3+1CTTins	pegRNA	15.66	14.74	15.67
		apegRNA-2	45.1	45.8	34.88
		apegRNA-6	20.4	19.88	19.91
		apegRNA-7	18.8	18.73	18.64
		apegRNA-8	18.63	18.73	18.73
		apegRNA-9	16.45	16.28	16.17
		apegRNA-F+E	14.88	14.66	14.5
		NT	0.097	0.0087	0.008
	SITE1+1CGTdel	pegRNA	4.92	5.67	4.24
		apegRNA-2	12.93	16.5	11.12
		apegRNA-6	3.71	3.47	3.36
		apegRNA-7	3.55	3.45	3.45
		apegRNA-8	3.13	2.84	2.9
		apegRNA-9	2.43	2.36	2.35
		apegRNA-F+E	2.59	2.61	2.75
		NT	0	0.0012	0.0008
