# Supplementary material for: Highly efficient prime editing by introducing same-sense mutations in pegRNA or stabilizing its structure
Source: Nat Commun. 2022 Mar 29;13:1669. doi: 10.1038/s41467-022-29339-9 (PMC8964725; doi:10.1038/s41467-022-29339-9)
Supplement: Supplementary file 9 — Source Data [file 41467_2022_29339_MOESM9_ESM.zip › SourceData/Li_SourceData_Supplementary Figure 2.xlsx]

## Sheet: Sheet1
Supp.Fig2a			Intended single base editing frequency (%)			Unintended indel frequency (%)			Fraction of editing product (%)
	target	treatment
			replicate 1	replicate 2	replicate 3	replicate 1	replicate 2	replicate 3	replicate 1	replicate 2	replicate 3	replicate 1	replicate 2	replicate 3	replicate 1	replicate 2	replicate 3
									Intended product			Incomplete product			Byproduct
	ACTG1	pegACTG1-T89I	11.23	10.3	10.15	4.44	4.84	4.95	99.56	99.42	99.41				0.44	0.58	0.59
		pegACTG1-T89I_1	9.47	9.06	15.85	4.05	4.4	1.23	97.57	97.45	97.62	2.24	1.94	1.96	0.19	0.61	0.42
		pegACTG1-T89I_2	22.01	19.05	20.72	3.95	4.24	4.39	85.7	85.44	84.65	14.01	14.28	15.11	0.29	0.28	0.24
		pegACTG1-T89I_3	51.68	49.12	48.02	2.66	2.54	2.55	79.69	79.21	80.64	20.22	20.69	19.28	0.09	0.11	0.08
		pegACTG1-T89I_4	58.17	54.74	54.1	1.89	1.72	1.88	92.94	92.4	92.66	6.95	7.53	7.23	0.1	0.07	0.11
		NT	0.13	0.13	0.2	0.31	0.31	0.28	0	0	0
	HBB	pegHBB-K18Term	5.15	5.74	5.62	0.16	0.19	0.21	99.23	99.65	99.82				0.77	0.35	0.18
		pegHBB-K18Term_1	6.58	6.42	6.48	0.15	0.22	0.18	98.89	96.15	96.85	0.28	2.98	2.27	0.83	0.88	0.87
		pegHBB-K18Term_2	8.92	10.75	8.94	0.23	0.29	0.28	98.09	99.26	98.14	1.34	0.32	1.2	0.57	0.42	0.66
		pegHBB-K18Term_3	5.63	5.31	5.54	0.19	0.28	0.23	98.09	96.26	96.86	1.28	2.76	2.58	0.64	0.98	0.55
		pegHBB-K18Term_4	3.61	2.94	3.14	0.17	0.22	0.23	96.24	77.52	78.31	2.69	22.48	21.36	1.08	0	0.34
		pegHBB-K18Term_5	1.6	1.94	1.85	0.17	0.21	0.2	51.94	90.16	52.63	47.09	7.77	46.89	0.97	2.07	0.48
		NT	0.34	0.3	0.34	0.27	0.23	0.3	0	0	0
Supp.Fig2e
			Intended single base editing frequency (%)			Unintended indel frequency (%)			Fraction of editing product (%)
	target	treatment
			replicate 1	replicate 2	replicate 3	replicate 1	replicate 2	replicate 3	replicate 1	replicate 2	replicate 3	replicate 1	replicate 2	replicate 3	replicate 1	replicate 2	replicate 3
									Intended product			Incomplete product			Byproduct
	ACE2-S19A	pegACE2-A19S	28.79	25.39	28.39	0.85	0.65	0.81	99.65	99.65	99.72				0.35	0.35	0.28
		pegACE2-A19S_1	22.22	22.28	21.77	0.83	0.76	0.82	96.65	94.93	95.46	3.09	4.4	4.02	0.26	0.67	0.52
		pegACE2-A19S_2	63.97	73.94	62.75	0.3	0.38	0.25	99.11	99.07	99.25	0.76	0.85	0.58	0.13	0.08	0.17
		pegACE2-A19S_3	73.71	68.96	71.22	0.33	0.33	0.37	98.88	99.1	98.64	0.97	0.79	1.23	0.15	0.11	0.12
		pegACE2-A19S_4	56.22	44.9	54.89	1.53	1.21	1.57	92.29	92.71	92.28	7.27	6.85	7.48	0.44	0.44	0.24
		pegACE2-A19S_5	58.07	55.99	55.68	1.67	1.89	1.7	92.22	92.78	92	7.28	6.55	7.54	0.5	0.66	0.46
		pegACE2-A19S_6	30.14	37.61	34.06	1.17	1.06	1.26	91.75	92.08	91.54	7.92	7.19	7.92	0.33	0.74	0.54
		NT	0.27	0.23	0.17	0.15	0.14	0.15	0	0	0
	PGM3-L111S	pegPGM3-S111L	38.86	39.26	47.05	8.32	7.53	7.19	96.05	96.34	95.71				3.95	3.66	4.29
		pegPGM3-S111L_1	58.49	58.79	62.3	5.6	5.11	4.76	97.08	96.57	96.73	0.19	0.15	0.16	2.73	3.28	3.11
		pegPGM3-S111L_2	37.3	38.92	40.87	5.66	5.96	6.97	95.46	89.83	91.86	3.97	7.64	6.32	0.58	2.53	1.83
		pegPGM3-S111L_3	48.92	45.56	35.37	8.34	7.93	7.23	95.81	90.88	94.01	2.98	6.91	4.34	1.21	2.2	1.65
		pegPGM3-S111L_4	58.51	56.99	46.43	4.67	5.36	7.69	98.25	98.1	98.47	0.16	0.15	0.16	1.58	1.75	1.37
		NT	8.95	8.7	8.27	2.06	1.93	2.03	0	0	0
