# Supplementary material for: Highly efficient prime editing by introducing same-sense mutations in pegRNA or stabilizing its structure
Source: Nat Commun. 2022 Mar 29;13:1669. doi: 10.1038/s41467-022-29339-9 (PMC8964725; doi:10.1038/s41467-022-29339-9)
Supplement: Supplementary file 9 — Source Data [file 41467_2022_29339_MOESM9_ESM.zip › SourceData/Li_SourceData_Figure 1.xlsx]

## Sheet: Sheet1
Fig.1a
			Intended single base editing frequency (%)			Unintended indel frequency (%)			Fraction of editing product (%)
	target	treatment
			replicate 1	replicate 2	replicate 3	replicate 1	replicate 2	replicate 3	replicate 1	replicate 2	replicate 3	replicate 1	replicate 2	replicate 3	replicate 1	replicate 2	replicate 3
									Intended product			Incomplete product			Byproduct
	EMX1	pegEMX1+4G-to-C	3.13	3.11	3.15	0.66	0.68	0.64	98.42	96.9	97.52				1.58	3.1	2.48
		pegEMX1+4G-to-C_1	7.89	7.77	8.52	0.92	1.02	0.98	95.14	95.95	95.17	1.31	0.78	1.07	3.54	3.27	3.76
		pegEMX1+4G-to-C_2	27.43	31.4	30.18	1.44	1.54	1.45	94.86	95.46	95.83	1.81	1.3	1.34	3.33	3.23	2.83
		pegEMX1+4G-to-C_3	30.82	25.99	26.26	1.93	1.47	1.43	94.13	94.75	94.54	2.77	2.5	2.75	3.09	2.74	2.71
		pegEMX1+4G-to-C_4	17.29	14.99	19.75	1.08	0.98	1.21	92.88	94.2	92.22	5.04	2.63	3.57	2.09	3.17	4.21
		NT	0.03	0.04	0.05	0.22	0.28	0.24	0	0	0
	CFTR	pegCFTR-L23M	2.55	2.6	2.65	1.23	1.03	1.07	96.23	96.65	95.67				3.77	3.35	4.33
		pegCFTR-L23M-1	12.53	11.03	9.16	3.36	3.29	3.25	98.42	95.16	95.09	0.2	1.8	1.45	1.38	3.04	3.46
		pegCFTR-L23M-2	11.4	9.01	8.86	2.55	2.33	2.29	71.62	64.47	65.71	25.91	33.28	32.68	2.47	2.25	1.61
		pegCFTR-L23M-3	22.62	19.41	19.04	1.53	1.4	1.36	94.05	75.35	77.09	3.29	22.73	21.57	2.66	1.92	1.34
		pegCFTR-L23M-4	14.06	11.51	11.18	1.39	1.06	1.02	81.15	80.1	81.07	17.24	19.16	18.04	1.61	0.74	0.89
		pegCFTR-L23M-5	13.16	10.98	9.25	4.91	4.25	4.47	76.12	71.57	70.22	23.16	27.14	28.47	0.72	1.29	1.31
		NT	0.04	0.04	0.06	0.15	0.21	0.14	0	0	0
	HBB-E7V	pegHBB-V7E	15.69	14.93	11.64	2.27	2.19	1.91	99.05	99.07	99.23				0.95	0.93	0.77
		pegHBB-V7E-1	20.24	19.8	15.99	5.12	5.13	3.72	95.57	95.47	96.87	2.92	2.87	2.51	1.56	1.61	0.63
		pegHBB-V7E-2	42.37	41.5	31.64	2.5	2.42	1.86	99.23	99.25	99.12	0.59	0.58	0.55	0.19	0.16	0.33
		pegHBB-V7E-3	7.57	8.41	8.34	1.35	1.37	1.26	97.79	98.28	96.68	1.6	1.72	2.8	0.49	0.12	0.52
		pegHBB-V7E-4	1.91	1.82	1.58	1.79	1.76	1.59	85.63	88.74	70	11.26	11.88	30	2.5	0	0
		NT	0.23	0.11	0.28	0.84	0.87	0.88	0	0	0
Fig.1b
	Normalized editing frequency（%）
	0		1	1	1	1	1	1	1	1	1	1	1	1	1	1	1	1	1	1	1	1	1	1	1	1	1	1	1	1	1	1	1	1	1	1	1	1	1	1	1	1	1	1	1	1	1	1	1
	1		2.52066	2.49779	2.70998	1.43727	1.50055	1.42374	0.747918	0.850926	0.931718	0.843114	0.879688	1.56264	1.27907	1.11874	1.1534	4.91626	4.23878	3.46033	1.72499	2.00313	2.12574	1.73209	1.87506	1.59189	4.47053	3.46103	3.34852	0.77181	0.877582	0.766703	2.22194	2.91198	2.2102	4.2727	3.86723	3.32845	1.54733	1.79965	1.80609	1.05384	1.02522	1.01628	99.3306	131.271	118.373	1.29009	1.32654
	2		2.23219	1.96915	1.87041	1.40134	1.45689	1.64262	4.60205	4.76786	4.73322	1.09363	0.924978	0.986029	8.87116	7.45823	7.19614	1.95991	1.84873	2.04219	5.5157	4.42224	4.22398	2.56014	2.71568	2.50871	1.95262	1.76833	1.93359	2.45931	2.48347	2.20174	0.75102	0.773436	0.573315	0.861	0.891411	0.88125	61.3218	81.0765	67.7192	1.01006	0.85712	0.831951	2.70145	2.78015	2.71822	1.2589	1.16049
	3		8.76559	10.0885	9.59734	2.15514	2.03394	1.70107	1.50283	1.58145	1.79545	5.17987	5.31365	5.33283	0.700738	0.512994	0.559847	5.16153	4.21912	3.49769	2.0171	2.20476	1.96126	0.50523	0.371682	0.423701	0.837438	0.859122	0.850803	0.765486	0.655816	0.612145	0.482757	0.563324	0.716739	0.122058	0.121968	0.135626	1.50579	1.45157	0.986767	1.75785	1.48764	1.72012	2.41555	2.41294	3.53251	9.23687	10.829
	4		9.84865	8.3515	8.3509	1.22662	1.49668	1.12583	0.311354	0.337583	0.329262	1.04672	1.48099	1.19981	0.79307	0.805179	0.792035	1.61021	0.802273	1.40763	4.3807	5.40434	3.88927
	5		5.52568	4.81537	6.28078	0.662812	0.620619	0.628501	1.83497	1.21609	1.78397	0.938123	1.14796	0.83066
Fig.1c&1d
	Normalized editing frequency（%）
	Null		1	1	1	1	1	1	1	1	1	1	1	1	1	1	1	1	1	1	1	1	1	1	1	1	1	1	1	1	1	1	1	1	1	1	1	1	1	1	1	1	1	1	1	1	1	1	1
	1		4.07582	3.80805	3.6352	1.99469	1.91318	1.88884	1.04301	1.02445	1.02748	1.55509	1.4948	1.49861	1.28426	1.28908	1.26604	0.694814	0.67906	0.708601	0.455578	0.364464	0.312979	0.0285398	0.026168	0.0279211	1.68062	1.62517	1.57818	3.22057	3.28669	3.16318	2.48704	2.78487	2.84389	0.651907	0.750107	0.71963	0.824958	0.868537	0.822581
	2		2.521	2.48456	2.72397	1.52116	1.38678	1.44858	4.82186	4.24465	3.52198	1.1971	1.1667	1.17787	0.807313	0.809626	0.790805	1.43682	1.40558	1.13512	1.03081	1.01392	1.01983	0.680656	0.583661	0.629583	33.1557	30.9285	30.8818	2.88416	2.7209	2.87819	1.81624	1.78747	1.72465	1.58747	1.37795	1.56388	1.62493	1.51508	1.47764	1.22057	1.41251	1.34739	1.12515	1.22758	1.22519	1.23246	0.922718
	3		0.896748	0.858278	1.50138	1.33042	1.36943	1.32406	0.459459	0.436959	0.413204	0.838451	0.836167	0.813163	10.6421	9.50956	7.84993	0.775294	0.821409	0.792816	0.66069	0.563054	0.560102	0.868436	1.0028	1.06965	2.21254	2.1929	2.12162	1.82179	1.91176	1.65667	1.88682	1.96145	1.85579	1.62304	1.84326	1.85249	0.801223	1.1304	1.23809
	4		114.83	113.308	116.101	1.47603	1.77211	1.97254	0.864855	0.812877	0.827885	1.45634	1.51703	1.46753	1.08879	1.07462	1.03254	1.15338	1.1974	1.15801	1.00756	1.09598	1.19874	0.240662	0.220682	0.21039	0.554708	0.494248	0.542292	0.78677	0.816202	0.751355	0.830679	0.878587	0.92573	1.22884	1.00196	1.06523	0.554978	0.80415	0.875119
	5		1.6211	1.95544	1.62566	2.32415	2.68649	2.27968	1.40198	1.4091	1.49318	0.562263	0.566787	0.53927	1.06245	1.08161	1.04037	5.65572	5.75141	5.4162	7.1885	7.67899	7.44127	2.20398	2.46862	2.37648	2.73458	2.78659	2.98438	0.97624	0.763981	0.893321	1.5907	1.92582	1.82883	0.960595	0.945065	0.96174	1.33525	1.23376	1.14237
	6		0.705974	0.712819	0.684219	1.20534	1.19035	1.13417	1.63373	1.61726	1.64367	2.0999	1.21619	1.10493	0.587657	0.621926	0.631345	1.91267	2.05139	2.02748	1.43419	1.34098	1.30531	3.58261	3.5985	3.54451	3.25804	3.15461	3.13599	1.78581	1.63375	1.56832	1.2746	1.21077	1.24183	1.11048	1.181	1.1373
	7		1.19206	1.21256	1.1576	1.07327	1.05607	1.00779	1.02271	0.981511	0.955173	1.18238	1.18618	1.11784	0.309289	0.343882	0.33539	0.36356	0.582347	0.699122	0.65145	0.807157	0.894123	1.12142	1.12156	0.997439	0.463868	0.0694841	0.0729742	0.628098	0.592761	0.569324
	8		4.3847	3.46582	3.40818	0.894092	0.932752	0.979556	1.19965	1.19168	1.20264	0.848315	0.817241	0.794111	0.665631	1.32959	0.442083	0.351218	0.236879	0.300517	0.374672	0.470965	0.388783	2.11028	1.98848	1.9754	1.24985	1.13727	1.2123	1.95705	2.68072	2.82609	0.880003	0.818707	0.773323	0.920804	0.858412	0.933697
	9		0.979717	1.00021	0.970576	0.293721	0.324052	0.310839	0.640581	0.617233	0.623317	0	0.443251	0.331438	0.30686	0.326952	0.295203	0.65475	0.764444	0.745117	0.263283	0.268178	0.321836	0.082966	0.102592	0.0902382	1.14022	0.992372	0.90861	2.53641	1.65165	1.64445	1.15435	1.20546	1.39575	0.954665	0.930232	1.03809
Fig.1e&1f
	Normalized editing frequency（%）
	Null		1	1	1	1	1	1	1	1	1	1	1	1	1	1	1	1	1	1	1	1	1	1	1	1	1	1	1	1	1	1	1	1	1	1	1	1	1	1	1
	1 / 4		1.60013	1.60701	1.49176	1.20193	1.2515	1.2105	0.233464	0.223642	0.226065	0.28133	0.287675	0.317447	0.00891643	0.0119737	0.0110645	0.835243	0.782815	0.908948	2.97044	2.41599	2.73841	2.48673	2.59356	3.26891	1.02315	1.11324	1.18999	0.672743	0.811127	0.852059	70.8904	69.9817	66.4193	2.34599	2.44546	2.40465
	2 / 5		0.679183	0.670506	0.658687	0.256928	0.241583	0.253985	126.913	141.864	145.622	9.11892	10.382	10.4705	7.04045	7.538	7.40937	4.8563	4.38916	4.74858	1.36862	1.20132	1.31831	0.688307	0.727895	0.870334	0.987037	1.05461	1.08513	1.60408	1.7893	1.76953	2.36248	1.81986	1.90304	2.67791	2.50539	2.58757	3.00781	2.94605	2.2461
	3 / 6		0.788328	0.888873	0.757704	1.04945	0.961109	1.22134	1.05486	1.00631	0.952517	9.9895	14.0697	12.7563	0.646126	0.734333	0.674667	0.620963	0.540368	0.612588	0.839776	0.91025	0.857562	6.07307	5.2849	5.22136	2.82474	2.66117	2.94593	1.77258	2.6558	2.80531	1.48915	1.68282	1.78668	1.1868	1.40829	1.44882	2.08458	1.80373	1.96213
Fig.1h
	Normalized editing frequency（%）
	pegRNA		1	1	1	1	1	1	1	1	1	1	1	1	1	1	1	1	1	1	1	1	1	1	1	1	1	1	1	1	1	1	1	1	1	1	1	1	1	1	1	1	1	1	1	1	1
	spegRNA		96.6588	117.826	118.101	18.7458	16.4532	17.8434	7.29596	8.18905	7.53982	5004	4905	5019	130.909	146.364	150	9.13176	10.3953	10.4831	18.0822	16.013	20.2931	2.23127	1.97	1.87131	1.7251	2.0029	2.12523	1.73204	1.87282	1.59075	2.70045	2.77964	2.71821	1.05383	1.02531	1.01634	1.95993	1.84951	2.04138	2.56026	2.71603	2.50863	1.50515	1.49745	1.32412
Fig.1i
	Normalized editing frequency（%）
	pegRNA		1	1	1	1	1	1	1	1	1	1	1	1	1	1	1	1	1	1	1	1	1	1	1	1	1	1	1	1	1	1	1	1	1	1	1	1	1	1	1	1	1	1	1	1	1
	spegRNA		1.02703	1.15152	0.871795	1.01587	0.698113	0.888889	0.962264	0.916667	1	1.4375	1.52632	1.33333	1.10132	1.10502	0.973822	1.53846	1.61957	1.58511	1.88	1.86486	1.83117	2.57746	2.58571	2.35526	1.32203	1.37931	3.20968	1.19512	1.43902	1.4878	3.76744	2.88889	2.85455	1.10714	1.30769	1.03571	0.88964	0.876033	0.886869	0.388235	0.507692	0.45679	0.673077	0.678619	0.662031
[truncated: 16 more columns]
