# Supplementary material for: Highly efficient prime editing by introducing same-sense mutations in pegRNA or stabilizing its structure
Source: Nat Commun. 2022 Mar 29;13:1669. doi: 10.1038/s41467-022-29339-9 (PMC8964725; doi:10.1038/s41467-022-29339-9)
Supplement: Supplementary file 9 — Source Data [file 41467_2022_29339_MOESM9_ESM.zip › SourceData/Li_SourceData_Supplementary Figure 10.xlsx]

## Sheet: Sheet1
Supp.Fig10a
			Intended single base editing frequency (%)			Unintended indel frequency (%)			Fraction of editing product (%)
	target	treatment
			replicate 1	replicate 2	replicate 3	replicate 1	replicate 2	replicate 3	replicate 1	replicate 2	replicate 3	replicate 1	replicate 2	replicate 3	replicate 1	replicate 2	replicate 3
									Intended product			Incomplete product			Byproduct
	SITE1	pegSITE1+8C-to-A	0.85	0.69	0.69	0.91	0.92	0.94	89.15	34.88	34.08				10.85	65.12	65.92
		spegSITE1+8C-to-A	82.16	81.3	81.49	1.4	1.49	1.49	95.66	95.91	96.19	2.19	2.09	2.08	2.15	2	1.73
		NT	0	0.05	0.04	0.03	0.04	0.05	0	0	0
	SITE10	pegSITE10+12TA-to-GC	2.36	2.67	2.49	0.75	0.74	0.77	57.95	37.41	24.1				42.05	62.59	75.9
		spegSITE10+12TA-to-GC	44.24	43.93	44.43	1.41	1.38	1.41	66.51	68.54	67.53	29.75	29.93	30.09	3.74	1.53	2.38
		NT	0.1	0.15	0.25	0.29	0.35	0.32	0	0	0
	SITE11	pegSITE11+11A-to-C	2.23	2.01	2.26	0.71	0.7	0.76	46.14	49.77	49.05				53.86	50.23	50.95
		spegSITE11+11A-to-C	16.27	16.46	17.04	1.83	1.81	1.79	77.69	77.26	77.81	9.39	9.98	9.02	12.92	12.76	13.17
		NT	0.05	0.09	0.01	0.3	0.34	0.31	0	0	0
	SITE12	pegSITE12+4C-to-G	0.01	0.01	0.01	0.59	0.58	0.62	2.37	0	0				97.63	100	100
		spegSITE12+4C-to-G	50.04	49.05	50.19	0.78	0.8	1.99	92.56	91.25	91.57	1.37	1	0.8	6.07	7.75	7.63
		NT	0.05	0	0.01	0.21	0.25	0.24	0	0	0
	EMX1	pegEMX1+1G-to-A	0.11	0.11	0.11	0.41	0.41	0.41	6.04	5.65	5.37				93.96	94.35	94.63
		spegEMX1+1G-to-A	14.4	16.1	16.5	0.49	0.59	0.61	81.22	81.51	81.21	12.36	11.02	11.31	6.42	7.47	7.48
		NT	0.03	0	0.01	0.22	0.28	0.24	0	0	0
		pegEMX1+3A-to-G	2.96	2.96	2.96	0.43	0.54	0.55	65.91	64.44	65.71				34.09	35.56	34.29
		spegEMX1+3A-to-G	27.03	30.77	31.03	1.62	1.56	1.57	81.72	85.92	85.66	6.77	5.88	5.99	11.51	8.2	8.35
		NT	0.05	0.04	0.14	0.22	0.28	0.24	0	0	0
Supp.Fig10b
			Intended single base editing frequency (%)			Unintended indel frequency (%)			Fraction of editing product (%)
	target	treatment
			replicate 1	replicate 2	replicate 3	replicate 1	replicate 2	replicate 3	replicate 1	replicate 2	replicate 3	replicate 1	replicate 2	replicate 3	replicate 1	replicate 2	replicate 3
									Intended product			Incomplete product			Byproduct
	SITE3	pegSITE3+5G-to-T	3.09	3.19	3.54	0.37	0.33	0.39	100	100	100
		pegSITE3+5G-to-T_1	13.2	12.33	11.77	0.38	0.38	0.34	98.21	98.36	98.31	1.64	1.79	1.69
		NT	0.73	0.77	0.58	0.51	0.5	0.48	0	0	0
	PRNP	pegPRNP+6G-to-T	13.75	12	13.21	0.63	0.53	0.36	100	100	100
		pegPRNP+6G-to-T_2	30.68	23.64	24.72	0.64	0.37	0.32	98.87	98.42	98.3	1.13	1.58	1.7
		NT	0.11	0.1	0.08	0.31	0.42	0.47	0	0	0
	RUNX1	pegRUNX1+6G-to-C	20.88	17.25	16.05	0.53	0.36	0.34	98.96	99.19	98.83				1.04	0.81	1.17
		pegRUNX1+6G-to-C_2	36.02	34.55	34.11	0.51	0.33	0.34	96.83	96.92	97.09	2.04	1.74	1.64	1.14	1.34	1.27
		NT	0.05	0.06	0.11	0.21	0.22	0.23	0	0	0
	VEGFA	pegVEGFA+5G-to-T	58.7	59.26	59.96	0.28	0.26	0.28	99.97	99.95	99.93				0.03	0.05	0.07
		pegVEGFA+5G-to-T_1	61.86	60.76	60.94	0.31	0.34	0.29	97.14	96.9	96.95	3.1	2.86	3.05	0	0	0
		NT	0.14	0.09	0.11	0.28	0.25	0.27	0	0	0
	ACTG1	pegACTG1-T89I	11.23	10.3	10.15	4.44	4.84	4.95	99.56	99.42	99.41				0.44	0.58	0.59
		pegACTG1-T89I_2	22.01	19.05	20.72	3.95	4.24	4.39	85.7	85.44	84.65	14.01	14.28	15.11	0.29	0.28	0.24
		NT	0.13	0.13	0.2	0.31	0.31	0.28	0	0	0
	HBB	pegHBB-K18Term	5.15	5.74	5.62	0.16	0.19	0.21	99.23	99.65	99.82				0.77	0.35	0.18
		pegHBB-K18Term_2	8.92	10.75	8.94	0.23	0.29	0.28	98.09	99.26	98.14	1.34	0.32	1.2	0.57	0.42	0.66
		NT	0.34	0.3	0.34	0.27	0.23	0.3	0	0	0
	ACE2-S19A	pegACE2-A19S	28.79	25.39	28.39	0.85	0.65	0.81	99.65	99.65	99.72				0.35	0.35	0.28
		pegACE2-A19S_3	73.71	68.96	71.22	0.33	0.33	0.37	98.88	99.1	98.64	0.97	0.79	1.23	0.15	0.11	0.12
		NT	0.27	0.23	0.17	0.15	0.14	0.15	0	0	0
	HBB-E7V	pegHBB-V7E	15.69	14.93	11.64	2.27	2.19	1.91	99.05	99.07	99.23				0.95	0.93	0.77
		pegHBB-V7E-2	42.37	41.5	31.64	2.5	2.42	1.86	99.23	99.25	99.12	0.59	0.58	0.55	0.19	0.16	0.33
		NT	0.23	0.11	0.28	0.84	0.87	0.88	0	0	0
	PGM3-L111S	pegPGM3-S111L	38.86	39.26	47.05	8.32	7.53	7.19	96.05	96.34	95.71				3.95	3.66	4.29
		pegPGM3-S111L_1	58.49	58.79	62.3	5.6	5.11	4.76	97.08	96.57	96.73	0.19	0.15	0.16	2.73	3.28	3.11
		NT	8.95	8.7	8.27	2.06	1.93	2.03	0	0	0
