# Supplementary material for: Highly efficient prime editing by introducing same-sense mutations in pegRNA or stabilizing its structure
Source: Nat Commun. 2022 Mar 29;13:1669. doi: 10.1038/s41467-022-29339-9 (PMC8964725; doi:10.1038/s41467-022-29339-9)
Supplement: Supplementary file 9 — Source Data [file 41467_2022_29339_MOESM9_ESM.zip › SourceData/Li_SourceData_Supplementary Figure 17.xlsx]

## Sheet: Sheet1
Supp.Fig17a&17b
			Intended single base editing frequency (%)			Unintended indel frequency (%)
	target	treatment
			replicate 1	replicate 2	replicate 3	replicate 1	replicate 2	replicate 3
	EMX1	pegEMX1+4G-to-C	0.21	0.26	0.29	0.6	0.63	0.59
		pegEMX1+4G-to-C_1	4.58	4.99	5.15	0.29	0.33	0.3
		pegEMX1+4G-to-C_2	35.42	36.16	35.57	1.27	1.24	1.28
		pegEMX1+4G-to-C_3	25.37	24.5	24.34	0.84	0.81	0.85
		pegEMX1+4G-to-C_4	16.88	17.67	17.18	0.64	0.67	0.65
		NT	0.03	0.04	0.05	0.22	0.28	0.24
	ACTG1	pegACTG1-T89I	13.59	13.48	12.12	1.49	1.55	1.54
		pegACTG1-T89I_1	11.8	10.72	11.58	1.47	1.54	1.53
		pegACTG1-T89I_2	15.54	15.32	15.82	1.46	1.43	1.49
		pegACTG1-T89I_3	45.96	45.36	44.43	0.71	0.72	0.66
		pegACTG1-T89I_4	62.4	63.02	62.64	0.43	0.48	0.46
		NT	0.13	0.13	0.2	0.31	0.31	0.28
	PRNP	pegPRNP+6G-to-T	11.75	12.22	12.32	0.28	0.28	0.26
		pegPRNP+6G-to-T_1	14.11	14.44	15.34	0.26	0.28	0.25
		pegPRNP+6G-to-T_2	29.76	29.17	30.28	0.28	0.29	0.27
		pegPRNP+6G-to-T_3	29.4	28.48	29.11	0.27	0.28	0.24
		pegPRNP+6G-to-T_4	26.57	26.32	24.8	0.31	0.29	0.28
		NT	0.11	0.1	0.08	0.31	0.42	0.47
	RUNX1	pegRUNX1+6G-to-C	13.92	15.65	14.33	0.11	0.12	0.12
		pegRUNX1+6G-to-C_1	8.33	8.11	8.32	0.11	0.13	0.13
		pegRUNX1+6G-to-C_2	23.62	23.52	23.95	0.13	0.14	0.14
		pegRUNX1+6G-to-C_3	13.06	12.63	12.37	0.26	0.26	0.23
		pegRUNX1+6G-to-C_4	20.32	20.39	20.59	0.15	0.17	0.14
		NT	0.05	0.06	0.11	0.21	0.22	0.23
Supp.Fig17c&17d
			Intended indel frequency (%)									On-target unintended indel frequency (%)
	target	treatment
			pegRNA			apegRNA-2			NT			pegRNA			apegRNA-2			NT
			replicate 1	replicate 2	replicate 3	replicate 1	replicate 2	replicate 3	replicate 1	replicate 2	replicate 3	replicate 1	replicate 2	replicate 3	replicate 1	replicate 2	replicate 3	replicate 1	replicate 2	replicate 3
	GCH1	+1GATins	10.91	10.84	10.83	15.87	16.03	15.59	0.0136	0.0118	0.0122	2.4	2.89	2.54	2.77	2.79	3.4	0.2484	0.2285	0.213
	SITE3	+1CTTins	11.3	11.24	11.36	20.17	20.42	20.19	0.097	0.0087	0.008	3.9	3.87	4.03	6.6	5.62	5.17	0.2262	0.3097	0.2786
	SITE1	+1CGTdel	1.6	1.42	1.53	3.57	3.47	3.43	0	0.0012	0.0008	1.16	1.28	1.95	2.03	1.72	1.35	0.2238	0.2396	0.2002
