# Supplementary material for: Highly efficient prime editing by introducing same-sense mutations in pegRNA or stabilizing its structure
Source: Nat Commun. 2022 Mar 29;13:1669. doi: 10.1038/s41467-022-29339-9 (PMC8964725; doi:10.1038/s41467-022-29339-9)
Supplement: Supplementary file 9 — Source Data [file 41467_2022_29339_MOESM9_ESM.zip › SourceData/Li_SourceData_Supplementary Figure 8.xlsx]

## Sheet: Sheet1
Fig. s8a
	intended	SSM	Intended single base editing frequency (%)					intended	SSM	Intended single base editing frequency (%)					intended	SSM	Intended single base editing frequency (%)					intended	SSM	Intended single base editing frequency (%)
			replicate 1	replicate 2	replicate 3					replicate 1	replicate 2	replicate 3					replicate 1	replicate 2	replicate 3					replicate 1	replicate 2	replicate 3
EMX1	1		0.00151362	0.000378024	0.00151458		EMX1	3		0.0271058	0.0313322	0.0304817		EMX1	5		0.291446	0.277841	0.280247		EMX1	7		0.0397527	0.039378	0.0400151
	1	2	0.0376453	0.0351164	0.0350635			3	1	0.0135033	0.0108027	0.00927667			5	1	0.00808183	0.0074102	0.00790663			7	2	0.0721324	0.0709896	0.0684949
	1	3	0.0120831	0.0107972	0.00891288			3	2	0.0854863	0.0806472	0.0853092			5	3	0.219546	0.232605	0.224508			7	3	0.0262394	0.0223618	0.0222446
	1	5	0.00642156	0.0065302	0.0061496			3	4	0.029864	0.0324846	0.0355304			5	4	0.0681502	0.0624922	0.0595777			7	5	0.0875315	0.0980417	0.0943823
	1	6	0.00238424	0.00138087	0.00125455			3	5	0.213066	0.227604	0.220559			5	6	0.166411	0.176116	0.178783			7	6	0.0759621	0.0814713	0.0805218
	1	8	0.000755763	0.00150962	0.000501945			3	7	0.0350455	0.0351582	0.0331325			5	7	0.0875839	0.0973797	0.0949749			7	8	0.0148802	0.0187045	0.0154406
	1	9	0	0.000503271	0.000376317			3	8	0.0104101	0.00702106	0.00890729			5	9	0.086896	0.0925856	0.0835948			7	9	0.0260035	0.0303601	0.0295925
	intended	SSM	Intended single base editing frequency (%)					intended	SSM	Intended single base editing frequency (%)					intended	SSM	Intended single base editing frequency (%)					intended	SSM	Intended single base editing frequency (%)
			replicate 1	replicate 2	replicate 3					replicate 1	replicate 2	replicate 3					replicate 1	replicate 2	replicate 3					replicate 1	replicate 2	replicate 3
SITE3	2		0.0562193	0.0547441	0.0549423		SITE3	4		0.0167254	0.0223322	0.0203926		SITE3	6		0.0498118	0.0593144	0.0546805		SITE3	8		0.0212846	0.0207994	0.0211726
	2	1	0.0929415	0.0898749	0.0872764			4	2	0.0314584	0.0273064	0.0309909			6	1	0.17585	0.179461	0.172717			8	1	0.0524406	0.0587204	0.0599649
	2	3	0.0480262	0.0554566	0.0591535			4	3	0.0438453	0.0434561	0.0420436			6	2	0.0887248	0.0827269	0.0806824			8	3	0.0384134	0.0403105	0.0349318
	2	4	0.0306764	0.0273328	0.0299898			4	5	0.0541903	0.055221	0.0591405			6	4	0.0429594	0.0445665	0.0410256			8	4	0.0175153	0.0185255	0.0195195
	2	6	0.0793134	0.0741587	0.072186			4	6	0.0709955	0.0713103	0.0702405			6	5	0.0533049	0.0417151	0.0487773			8	6	0.0686975	0.0665166	0.066124
	2	7	0.0201056	0.0322049	0.0386628			4	8	0.0418189	0.0394051	0.0391459			6	7	0.0355706	0.0440726	0.0488211			8	7	0.0236457	0.0236486	0.0210315
	2	9	0.0145601	0.0148308	0.0177981			4	9	0.00164411	0.00203304	0.00178822			6	8	0.0682448	0.0620974	0.0661945			8	9	0.0240421	0.0209247	0.0191585
	intended	SSM	Intended single base editing frequency (%)					intended	SSM	Intended single base editing frequency (%)					intended	SSM	Intended single base editing frequency (%)					intended	SSM	Intended single base editing frequency (%)
			replicate 1	replicate 2	replicate 3					replicate 1	replicate 2	replicate 3					replicate 1	replicate 2	replicate 3					replicate 1	replicate 2	replicate 3
RUNX1	1		0.0469406	0.036986	0.0341109		RUNX1	2	0	0.0684689	0.0762456	0.0772807		RUNX1	3	0	0.110886	0.113323	0.118731		RUNX1	4	0	0.0795339	0.0753485	0.0787194
	1	2	0.0480244	0.0555764	0.0530142			2	1	0.0482401	0.0555067	0.0532515			3	1	0.0943038	0.0992854	0.0940321			4	2	0.0959686	0.0718495	0.0761129
	1	3	0.0742386	0.0771749	0.0730175			2	3	0.120102	0.136398	0.137081			3	2	0.12862	0.140329	0.140055			4	3	0.062389	0.0880211	0.0964069
	1	5	0.0625875	0.0757728	0.0719569			2	4	0.0909322	0.0741438	0.0788252			3	4	0.0634414	0.0919252	0.100038			4	5	0.103972	0.0960693	0.0889532
	1	6	0.0702641	0.0642812	0.0617067			2	6	0.094318	0.0895954	0.0918933			3	5	0.109809	0.108034	0.10994			4	6	0.08647	0.0919613	0.0885581
	1	8	0.0770015	0.105475	0.111195			2	7	0.0343255	0.00514171	0.00539997			3	7	0.0718001	0.0677605	0.0650814			4	8	0.0717005	0.0668422	0.0727044
	1	9	0.0997971	0.0649856	0.0647022			2	9	0.0854201	0.0892025	0.103283			3	8	0.100596	0.0935893	0.0884013			4	9	0.0743372	0.0724346	0.0808334
	intended	SSM	Intended single base editing frequency (%)					intended	SSM	Intended single base editing frequency (%)					intended	SSM	Intended single base editing frequency (%)					intended	SSM	Intended single base editing frequency (%)
			replicate 1	replicate 2	replicate 3					replicate 1	replicate 2	replicate 3					replicate 1	replicate 2	replicate 3					replicate 1	replicate 2	replicate 3
ACE2	5	0	0.310306	0.31845	0.297864		ACE2	6	0	0.382031	0.402335	0.386697		ACE2	7	0	0.334336	0.338222	0.36008		ACE2	8	0	0.282521	0.287828	0.291783
	5	1	0.480326	0.461702	0.462879			6	1	0.501315	0.503197	0.494204			7	2	0.234291	0.200904	0.216711			8	1	0.199674	0.195146	0.203636
	5	3	0.410931	0.42298	0.408965			6	2	0.402382	0.395786	0.398094			7	3	0.158152	0.150407	0.14223			8	3	0.240952	0.240296	0.233685
	5	4	0.449825	0.46857	0.453282			6	4	0.425013	0.419484	0.403057			7	5	0.36571	0.372303	0.35811			8	4	0.331456	0.344106	0.332787
	5	6	0.218056	0.220171	0.211337			6	5	0.219482	0.221248	0.210507			7	6	0.414894	0.409734	0.390397			8	6	0.469498	0.464764	0.472355
	5	7	0.368196	0.374529	0.35755			6	7	0.418956	0.412241	0.393396			7	8	0.292001	0.281305	0.273343			8	7	0.293904	0.282064	0.274495
	5	9	0.302608	0.308938	0.299785			6	8	0.46829	0.465178	0.469456			7	9	0.101102	0.111543	0.106995			8	9	0.184088	0.177379	0.179127
Fig. s8b
	intended	SSM	Intended single base editing frequency (%)					intended	SSM	Intended single base editing frequency (%)					intended	SSM	Intended single base editing frequency (%)					intended	SSM	Intended single base editing frequency (%)
			replicate 1	replicate 2	replicate 3					replicate 1	replicate 2	replicate 3					replicate 1	replicate 2	replicate 3					replicate 1	replicate 2	replicate 3
EMX1	1		0.00151362	0.000378024	0.00151458		EMX1	3		0.0271058	0.0313322	0.0304817		EMX1	5		0.291446	0.277841	0.280247		EMX1	7		0.0397527	0.039378	0.0400151
	1	2,5	0.144098	0.161074	0.16534			3	1,4	0.0083386	0.00852665	0.00940911			5	1,4	0.00252493	0.00339068	0.00313322			7	2,5	0.279613	0.299373	0.294265
	1	3,6	0.0113422	0.0159748	0.0144836			3	2,5	0.270284	0.307721	0.310345			5	3,6	0.182968	0.207947	0.191051			7	3,6	0.0246617	0.0214608	0.0243291
	intended	SSM	Intended single base editing frequency (%)					intended	SSM	Intended single base editing frequency (%)					intended	SSM	Intended single base editing frequency (%)					intended	SSM	Intended single base editing frequency (%)
			replicate 1	replicate 2	replicate 3					replicate 1	replicate 2	replicate 3					replicate 1	replicate 2	replicate 3					replicate 1	replicate 2	replicate 3
SITE3	2		0.0562193	0.0547441	0.0549423		SITE3	4		0.0167254	0.0223322	0.0203926		SITE3	6		0.0498118	0.0593144	0.0546805		SITE3	8		0.0212846	0.0207994	0.0211726
	2	1,4	0.0461905	0.0432911	0.0502666			4	2,5	0.0962359	0.0869786	0.0941011			6	1,4	0.162193	0.131919	0.149523			8	1,4	0.052434	0.0546865	0.0689267
	2	3,6	0.0464412	0.0503386	0.0474248			4	3,6	0.120348	0.104729	0.10347			6	2,5	0.07473	0.0655947	0.0719827			8	3,6	0.0595611	0.0561122	0.0621165
	intended	SSM	Intended single base editing frequency (%)					intended	SSM	Intended single base editing frequency (%)					intended	SSM	Intended single base editing frequency (%)					intended	SSM	Intended single base editing frequency (%)
			replicate 1	replicate 2	replicate 3					replicate 1	replicate 2	replicate 3					replicate 1	replicate 2	replicate 3					replicate 1	replicate 2	replicate 3
RUNX1	1		0.0469406	0.036986	0.0341109		RUNX1	2		0.0684689	0.0762456	0.0772807		RUNX1	3		0.110886	0.113323	0.118731		RUNX1	4		0.0795339	0.0753485	0.0787194
	1	2,5	0.027082	0.0286396	0.034244			2	1,4	0.0757114	0.0823781	0.0880574			3	1,4	0.0769036	0.0927227	0.0974018			4	2,5	0.124905	0.139328	0.137788
	1	3,6	0.0697435	0.104495	0.110377			2	3,6	0.110195	0.124526	0.132212			3	2,5	0.112832	0.120556	0.124045			4	3,6	0.0924126	0.10966	0.112816
	intended	SSM	Intended single base editing frequency (%)					intended	SSM	Intended single base editing frequency (%)					intended	SSM	Intended single base editing frequency (%)					intended	SSM	Intended single base editing frequency (%)
			replicate 1	replicate 2	replicate 3					replicate 1	replicate 2	replicate 3					replicate 1	replicate 2	replicate 3					replicate 1	replicate 2	replicate 3
ACE2	5		0.310306	0.31845	0.297864		ACE2	6		0.382031	0.402335	0.386697		ACE2	7		0.334336	0.338222	0.36008		ACE2	8		0.282521	0.287828	0.291783
	5	1,4	0.494238	0.496363	0.460766			6	1,4	0.469178	0.488527	0.472522			7	2,5	0.0884379	0.0831559	0.0874248			8	1,4	0.067092	0.06427	0.064966
	5	3,6	0.243493	0.274549	0.234035			6	2,5	0.265122	0.261735	0.257121			7	3,6	0.361233	0.330826	0.420401			8	3,6	0.303144	0.28919	0.273732
