# Supplementary material for: Highly efficient prime editing by introducing same-sense mutations in pegRNA or stabilizing its structure
Source: Nat Commun. 2022 Mar 29;13:1669. doi: 10.1038/s41467-022-29339-9 (PMC8964725; doi:10.1038/s41467-022-29339-9)
Supplement: Supplementary file 9 — Source Data [file 41467_2022_29339_MOESM9_ESM.zip › SourceData/Li_SourceData_Supplementary Figure 9.xlsx]

## Sheet: Sheet1
Supp.Fig9b&9c
			Intended single base editing frequency (%)			Unintended indel frequency (%)
	target	treatment
			replicate 1	replicate 2	replicate 3	replicate 1	replicate 2	replicate 3
	ACTG1	spegACTG1-T89I_1	9.47	9.06	15.85	4.05	4.4	1.23
		spegACTG1-T89I_1_v1	9.94	10.3	10.18	3.56	3.53	3.53
		spegACTG1-T89I_1_v2	1.25	1.03	1.36	4.45	4.5	4.47
		spegACTG1-T89I_4	58.17	54.74	54.1	1.89	1.72	1.88
		spegACTG1-T89I_4_v1	48.96	50.34	48.37	3.47	3.51	3.54
		spegACTG1-T89I_4_v2	63.07	62.43	62.96	2.08	2.12	2.08
	ACE2-S19A	spegACE2-A19S_1	22.22	22.28	21.77	0.83	0.76	0.82
		spegACE2-A19S_1_v1	24.7	24.86	25.05	0.97	1.02	0.89
		spegACE2-A19S_1_v2	14.21	12.81	13.86	0.9	0.91	0.81
		spegACE2-A19S_3	73.71	68.96	71.22	0.33	0.33	0.37
		spegACE2-A19S_3_v1	58.38	60.97	66.93	0.35	0.35	0.34
		spegACE2-A19S_3_v2	67.5	67.79	64.31	0.32	0.3	0.28
Supp.Fig9d&9e
			Intended single base editing frequency (%)			Unintended indel frequency (%)
	target	treatment
			replicate 1	replicate 2	replicate 3	replicate 1	replicate 2	replicate 3
	EMX1	PBS7-pegEMX1+4G-to-C	0.23	0.2	0.18	0.45	0.46	0.48
		PBS7-pegEMX1+4G-to-C_2	0.43	0.41	0.32	0.38	0.34	0.37
		PBS9-pegEMX1+4G-to-C	0.38	0.37	0.43	0.4	0.41	0.38
		PBS9-pegEMX1+4G-to-C_2	11.29	10.22	10.49	0.82	0.77	0.82
		PBS11-pegEMX1+4G-to-C	1.98	1.46	2.03	0.41	0.37	0.41
		PBS11-pegEMX1+4G-to-C_2	29.67	26.55	27.8	1.38	1.38	1.41
		PBS13-pegEMX1+4G-to-C	3.13	3.11	3.15	0.66	0.68	0.64
		PBS13-pegEMX1+4G-to-C_2	27.43	31.4	30.18	1.44	1.54	1.45
		PBS15-pegEMX1+4G-to-C	1.96	2.1	2.12	1.43	1.48	1.41
		PBS15-pegEMX1+4G-to-C_2	25.19	23.34	24.06	1.06	1.03	1.05
	ACTG1	PBS7-pegACTG1-T89I	1.05	1.09	0.23	1.31	1.28	1.31
		PBS7-spegACTG1-T89I_4	11.24	11.07	5.62	1.42	1.44	1.35
		PBS9-pegACTG1-T89I	2.67	2.92	0.13	1.48	1.5	0.86
		PBS9-spegACTG1-T89I_4	13.07	11.5	11.49	1.55	1.21	1.25
		PBS11-pegACTG1-T89I	11.23	10.3	10.15	4.44	4.84	4.95
		PBS11-spegACTG1-T89I_4	58.17	54.74	54.1	1.89	1.72	1.88
		PBS13-pegACTG1-T89I	10.16	11.47	10.63	1.82	2.04	2.15
		PBS13-spegACTG1-T89I_4	30	30.39	30.97	1.24	1.24	1.24
		PBS15-pegACTG1-T89I	15	13.64	14.22	3.84	3.83	3.73
		PBS15-spegACTG1-T89I_4	27.84	27.7	28.89	1.5	1.59	1.64
	HBB	PBS8-pegHBB-V7E	9.61	8.6	4.04	1.63	1.61	0.74
		PBS8-spegHBB-V7E_2	9.02	8.1	8.78	0.74	0.74	0.63
		PBS10-pegHBB-V7E	15.69	14.93	11.64	2.27	2.19	1.91
		PBS10-spegHBB-V7E_2	42.37	41.5	31.64	2.5	2.42	1.86
		PBS12-pegHBB-V7E	11.64	11	11.83	1.51	1.49	1.48
		PBS12-spegHBB-V7E_2	18.97	18.83	18.43	1.11	1.09	1.09
		PBS14-pegHBB-V7E	8.6	8.24	9.3	1.2	1.22	1.27
		PBS14-spegHBB-V7E_2	14.19	15.17	15.4	0.96	0.94	0.93
