# Supplementary material for: Highly efficient prime editing by introducing same-sense mutations in pegRNA or stabilizing its structure
Source: Nat Commun. 2022 Mar 29;13:1669. doi: 10.1038/s41467-022-29339-9 (PMC8964725; doi:10.1038/s41467-022-29339-9)
Supplement: Supplementary file 9 — Source Data [file 41467_2022_29339_MOESM9_ESM.zip › SourceData/Li_SourceData_Supplementary Figure 16.xlsx]

## Sheet: Sheet1
Supp.Fig16b
			Cas9-mediated indel frequency (%)
	target	treatment
			sgRNA			asgRNA-2			NT
			replicate 1	replicate 2	replicate 3	replicate 1	replicate 2	replicate 3	replicate 1	replicate 2	replicate 3
	ACTG1	Cas9	24.07	24.24	24.18	22.7	22.63	22.76	0.2915	0.2982	0.3068
	GCH1	Cas9	23.46	23.58	23.12	23.68	23.28	23.63	0.262	0.2403	0.2252
	RNF2	Cas9	5.73	5.56	5.74	26.19	25.87	26.23	0.1644	0.1542	0.1503
Supp.Fig16c
	Normalized editing frequency（%）
	sgRNA		1	1	1	1	1	1	1	1	1
	asgRNA		0.943217	0.933259	0.941364	1.00915	0.987474	1.02208	4.57252	4.65482	4.57097
Supp.Fig16d
			PE-mediated indel frequency (%)
	target	treatment
			pegRNA			apegRNA-2
			replicate 1	replicate 2	replicate 3	replicate 1	replicate 2	replicate 3
	SITE3+1CTTins	PBS9	12.62	12.53	12.6	35.8	35.47	35.88
		PBS11	14.02	13.82	13.93	33.01	33.49	33.12
		PBS13	15.66	14.74	15.67	45.1	45.8	34.88
		PBS15	24.24	22.09	24.54	37.59	37.87	27.02
		PBS17	13.55	8.38	13.92	13.98	14.07	14.18
	RP2+1GAAins	PBS9	0.33	0.35	0.34	1.44	1.46	1.51
		PBS11	1.09	1.1	1.11	1.93	2.04	2.06
		PBS13	6.34	4.65	4.77	14.97	12.99	13.25
		PBS15	2.37	2.5	2.45	2.43	2.32	2.35
		PBS17	1.57	1.6	1.57	3.7	3.78	3.63
