# Supplementary material for: Highly efficient prime editing by introducing same-sense mutations in pegRNA or stabilizing its structure
Source: Nat Commun. 2022 Mar 29;13:1669. doi: 10.1038/s41467-022-29339-9 (PMC8964725; doi:10.1038/s41467-022-29339-9)
Supplement: Supplementary file 9 — Source Data [file 41467_2022_29339_MOESM9_ESM.zip › SourceData/Li_SourceData_Supplementary Figure 5.xlsx]

## Sheet: Sheet1
			editing frequency (%)
	target	treatment
			OT-a			OT-b			OT-c
			replicate 1	replicate 2	replicate 3	replicate 1	replicate 2	replicate 3	replicate 1	replicate 2	replicate 3
	CXCR4	pegCXCR4+5G-to-T	0.13	0.2	0.09	0.1	0.09	0.09	0.1	0.06	0.08
		pegCXCR4+5G-to-T_1	0.16	0.09	0.09	0.09	0.13	0.1	0.06	0.15	0.05
		pegCXCR4+5G-to-T_2	0.19	0.1	0.15	0.18	0.08	0.09	0.14	0.06	0.06
		pegCXCR4+5G-to-T_3	0.13	0.1	0.13	0.04	0.11	0.05	0.11	0.01	0.09
		pegCXCR4+5G-to-T_4	0.1	0.09	0.1	0.13	0.11	0.06	0.08	0.04	0.11
		NT	0.08	0.09	0.14	0.18	0.13	0.05	0.04	0.05	0.04
	SITE3	pegSITE3+5G-to-T	0.11	0.06	0.16	0.18	0.13	0.09	0.09	0.13	0.04
		pegSITE3+5G-to-T_1	0.04	0.08	0.11	0.16	0.14	0.09	0.13	0.05	0.13
		pegSITE3+5G-to-T_2	0.11	0.03	0.08	0.05	0.13	0.11	0.1	0.09	0.08
		pegSITE3+5G-to-T_3	0.11	0.05	0.09	0.09	0.08	0.1	0.21	0.19	0.05
		pegSITE3+5G-to-T_4	0.06	0.04	0.08	0.06	0.15	0.06	0.08	0.08	0.16
		pegSITE3+5G-to-T_5	0.11	0.16	0.09	0.1	0.1	0.08	0.12	0.13	0.1
		NT	0.16	0.09	0.13	0.09	0.09	0.11	0.11	0.05	0.13
	RUNX1	pegRUNX1+6G-to-C	0	0	0	0	0.01	0.04	0.05	0.03	0.06
		pegRUNX1+6G-to-C_1	0.01	0.03	0.03	0.01	0	0.05	0.04	0.01	0.04
		pegRUNX1+6G-to-C_2	0	0.06	0	0	0.01	0	0	0.01	0.05
		pegRUNX1+6G-to-C_3	0.01	0.03	0.04	0	0	0.05	0.03	0.01	0.06
		pegRUNX1+6G-to-C_4	0.03	0.03	0	0	0.04	0.05	0.01	0.01	0.03
		NT	0.03	0.04	0	0.03	0.03	0.01	0.03	0.01	0.05
	EMX1	pegEMX1+4G-to-C	0.03	0.03	0.01	0	0.04	0.01	0.04	0.05	0.05
		pegEMX1+4G-to-C_1	0.01	0.03	0.01	0.01	0	0.01	0.05	0.11	0.05
		pegEMX1+4G-to-C_2	0	0.04	0	0.01	0.01	0.03	0.09	0.06	0.06
		pegEMX1+4G-to-C_3	0.01	0.05	0.01	0.01	0	0.01	0.01	0.06	0.04
		pegEMX1+4G-to-C_4	0.06	0.01	0.04	0.04	0.03	0.01	0.06	0.03	0.08
		NT	0.04	0.04	0.01	0.06	0	0.01	0.03	0.05	0.01
	PRNP	pegPRNP+6G-to-T	0.01	0.03	0.14	0.03	0.06	0.1	0.05	0.04	0.1
		pegPRNP+6G-to-T_1	0.06	0.09	0.1	0.04	0.09	0.06	0.04	0.1	0.04
		pegPRNP+6G-to-T_2	0.03	0.08	0.08	0.05	0.1	0.1	0	0.09	0.05
		pegPRNP+6G-to-T_3	0	0.09	0.05	0.03	0.06	0.05	0.05	0.05	0.14
		pegPRNP+6G-to-T_4	0.12	0.11	0.09	0.09	0.06	0.03	0.19	0.03	0.11
		NT	0.01	0.09	0.05	0.08	0.08	0.04	0.08	0.06	0.05
	VEGFA	pegVEGFA+5G-to-T	0	0	0	0	0	0	0	0	0
		pegVEGFA+5G-to-T_1	0	0	0	0	0	0	0	0	0
		pegVEGFA+5G-to-T_2	0	0	0	0	0	0	0	0	0
		pegVEGFA+5G-to-T_3	0	0	0	0	0	0	0	0	0
		pegVEGFA+5G-to-T_4	0	0	0	0	0	0	0	0	0
		pegVEGFA+5G-to-T_5	0	0	0	0	0	0	0	0	0
		NT	0	0	0	0	0	0	0	0	0
