# Supplementary material for: Highly efficient prime editing by introducing same-sense mutations in pegRNA or stabilizing its structure
Source: Nat Commun. 2022 Mar 29;13:1669. doi: 10.1038/s41467-022-29339-9 (PMC8964725; doi:10.1038/s41467-022-29339-9)
Supplement: Supplementary file 9 — Source Data [file 41467_2022_29339_MOESM9_ESM.zip › SourceData/Li_SourceData_Supplementary Figure 15.xlsx]

## Sheet: Sheet1
Supp.Fig15a&15c
			Intended indel frequency (%)									On-target unintended indel frequency (%)
	target	treatment
			pegRNA			apegRNA-2			NT			pegRNA			apegRNA-2			NT
			replicate 1	replicate 2	replicate 3	replicate 1	replicate 2	replicate 3	replicate 1	replicate 2	replicate 3	replicate 1	replicate 2	replicate 3	replicate 1	replicate 2	replicate 3	replicate 1	replicate 2	replicate 3
	SITE3	+1LoxPins	0.21	0.25	0.19	1.58	1.99	1.76	0.0007	0	0	0.4497	0.4194	0.469	0.5231	0.5705	0.5238	0.3464	0.3666	0.3315
		+1*6HISins	3.33	4.11	3.14	8.16	8.88	8.04	0.0007	0.0023	0.0014	0.6042	0.6248	0.5781	1.0317	1.2779	1.0151	0.3464	0.3643	0.3301
	SITE1	+1CTGdel	2.73	2.77	2.82	3.92	4.08	4.06	0.001	0.0022	0.002	0.6676	0.4168	0.6472	0.804	0.754	0.8056	0.2987	0.2406	0.2491
		+1AATins	12.97	15.98	17.11	17.61	18.9	18.64	0.0046	0.0044	0.0029	1.1739	1.4202	1.3515	1.1345	1.5817	1.6031	0.2951	0.2384	0.2482
	ACTG1	+4AACCins	3.5	3.35	2.79	3.95	3.91	2.82	0.003	0.0022	0.0018	0.7626	0.7236	0.8981	0.6209	0.6485	0.6189	0.3438	0.3239	0.3417
Supp.Fig15b
	Normalized editing frequency（%）
	pegRNA		1	1	1	1	1	1	1	1	1	1	1	1	1	1	1
	apegRNA		7.52381	7.96	9.26316	2.45045	2.16058	2.56051	1.12857	1.16716	1.01075	1.4359	1.47292	1.43972	1.35775	1.18273	1.08942
Supp.Fig15d
	Normalized editing frequency（%）
	pegRNA		1	1	1	1	1	1	1	1	1	1	1	1	1	1	1
	apegRNA		1.16322	1.36028	1.11684	1.70755	2.04529	1.75592	1.20431	1.80902	1.24475	0.966437	1.11372	1.18616	0.814188	0.896213	0.689121
