# Supplementary material for: Highly efficient prime editing by introducing same-sense mutations in pegRNA or stabilizing its structure
Source: Nat Commun. 2022 Mar 29;13:1669. doi: 10.1038/s41467-022-29339-9 (PMC8964725; doi:10.1038/s41467-022-29339-9)
Supplement: Supplementary file 9 — Source Data [file 41467_2022_29339_MOESM9_ESM.zip › SourceData/Li_SourceData_Supplementary Figure 14.xlsx]

## Sheet: Sheet1
			Indel frequency (%)
	target	treatment
			pegRNA			apegRNA-2			NT
			replicate 1	replicate 2	replicate 3	replicate 1	replicate 2	replicate 3	replicate 1	replicate 2	replicate 3
	GCH1-OT-a	+1 GAT ins	0.2253	0.2458	0.225	0.245	0.2616	0.2898	0.2517	0.2468	0.2005
		+1 CAG del	0.2271	0.2142	0.2297	0.431	0.2668	0.2926	0.2517	0.2468	0.2005
		+2 GGC ins	0.2705	0.2591	0.2338	0.2444	0.2881	0.2522	0.2517	0.2468	0.2005
		+1 GACC ins	0.262	0.2784	0.2974	0.2251	0.2763	0.268	0.2517	0.2468	0.2005
		+5 AGT ins	0.2376	0.264	0.238	0.2873	0.2902	0.2502	0.2517	0.2468	0.2005
		+1-+5 del	0.2734	0.3124	0.3041	0.2812	0.2929	0.2945	0.2517	0.2468	0.2005
		+4 CGG del	0.2729	0.3048	0.2644	0.2891	0.3174	0.3146	0.2517	0.2468	0.2005
		+2 AGCG del	0.3077	0.2656	0.2897	0.2703	0.2872	0.2936	0.2517	0.2468	0.2005
	GCH1-OT-b	+1 GAT ins	0.2056	0.1995	0.1801	0.194	0.2324	0.2544	0.1931	0.1788	0.1409
		+1 CAG del	0.1916	0.1888	0.1771	0.2189	0.2162	0.1965	0.1931	0.1788	0.1409
		+2 GGC ins	0.2527	0.2545	0.2196	0.2065	0.2634	0.1913	0.1931	0.1788	0.1409
		+1 GACC ins	0.2096	0.2536	0.2158	0.1794	0.2345	0.2252	0.1931	0.1788	0.1409
		+5 AGT ins	0.2002	0.2485	0.2236	0.2147	0.2284	0.2469	0.1931	0.1788	0.1409
		+1-+5 del	0.2339	0.281	0.2517	0.2409	0.2514	0.2767	0.1931	0.1788	0.1409
		+4 CGG del	0.2534	0.2453	0.233	0.2381	0.2231	0.2469	0.1931	0.1788	0.1409
		+2 AGCG del	0.2728	0.2658	0.2935	0.2578	0.227	0.2347	0.1931	0.1788	0.1409
	GCH1-OT-c	+1 GAT ins	0.1771	0.1744	0.1689	0.169	0.1917	0.2222	0.1905	0.1712	0.1506
		+1 CAG del	0.2174	0.1587	0.1826	0.1794	0.1953	0.1657	0.1905	0.1712	0.1506
		+2 GGC ins	0.2017	0.1959	0.1807	0.1744	0.204	0.1469	0.1905	0.1712	0.1506
		+1 GACC ins	0.1811	0.2309	0.1888	0.1737	0.202	0.1553	0.1905	0.1712	0.1506
		+5 AGT ins	0.1704	0.1951	0.1895	0.1985	0.1926	0.1822	0.1905	0.1712	0.1506
		+1-+5 del	0.2075	0.2068	0.2257	0.1991	0.2064	0.2024	0.1905	0.1712	0.1506
		+4 CGG del	0.2097	0.1916	0.1866	0.2011	0.1927	0.2372	0.1905	0.1712	0.1506
		+2 AGCG del	0.2438	0.1981	0.224	0.2009	0.2074	0.2214	0.1905	0.1712	0.1506
	SITE3-OT-a	+1 CTT ins	0.1598	0.1543	0.1605	0.176	0.1976	0.1613	0.1716	0.1449	0.1473
		+1 LoxP ins	0.1664	0.1575	0.138	0.343	0.1572	0.2311	0.1716	0.1449	0.1473
		+1 6*HIS ins	0.1526	0.1199	0.1399	0.1684	0.1403	0.143	0.1716	0.1449	0.1473
		+1 TGA del	0.2344	0.1932	0.1832	0.1889	0.1886	0.1914	0.1716	0.1449	0.1473
		+4 TGGC del	0.1701	0.2019	0.1836	0.1929	0.1815	0.1945	0.1716	0.1449	0.1473
		+7 CAGAGG del	0.1704	0.2226	0.1791	0.1861	0.1546	0.1824	0.1716	0.1449	0.1473
	SITE3-OT-b	+1 CTT ins	0.2322	0.1958	0.2236	0.196	0.3464	0.2506	0.2339	0.1849	0.2032
		+1 LoxP ins	0.2015	0.1872	0.1771	0.2073	0.2024	0.1966	0.2339	0.1849	0.2032
		+1 6*HIS ins	0.194	0.1389	0.2354	0.2342	0.18	0.192	0.2339	0.1849	0.2032
		+1 TGA del	0.2482	0.2128	0.2066	0.2344	0.2822	0.2643	0.2339	0.1849	0.2032
		+4 TGGC del	0.2057	0.2578	0.2498	0.1839	0.2253	0.2406	0.2339	0.1849	0.2032
		+7 CAGAGG del	0.2079	0.2655	0.2278	0.1972	0.2465	0.2598	0.2339	0.1849	0.2032
	SITE3-OT-c	+1 CTT ins	0.2637	0.2534	0.2535	0.2607	0.3147	0.2383	0.3097	0.3155	0.2933
		+1 LoxP ins	0.2549	0.2354	0.1985	0.2504	0.2177	0.2388	0.3097	0.3155	0.2933
		+1 6*HIS ins	0.2419	0.2166	0.2757	0.2469	0.2105	0.2359	0.3097	0.3155	0.2933
		+1 TGA del	2.1773	2.1851	2.2432	0.2293	0.2924	0.2812	0.3097	0.3155	0.2933
		+4 TGGC del	0.2659	0.2605	0.2943	0.2407	0.2896	0.2945	0.3097	0.3155	0.2933
		+7 CAGAGG del	0.2522	0.288	0.252	0.276	0.2982	0.2931	0.3097	0.3155	0.2933
	SITE1-OT-a	+1 CGT del	0.1784	0.2168	0.1666	0.1618	0.1935	0.1999	0.2222	0.2086	0.1656
		+2 TAG ins	0.2213	0.2459	0.2492	0.1793	0.2358	0.2363	0.2222	0.2086	0.1656
		+4 CCTA ins	0.2153	0.2124	0.2439	0.1952	0.2478	0.2134	0.2222	0.2086	0.1656
		+2 GTGG del	0.2138	0.2459	0.1872	0.2506	0.239	0.1991	0.2222	0.2086	0.1656
		+4 GGG del	0.2325	0.2326	0.1983	0.2369	0.2633	0.2006	0.2222	0.2086	0.1656
		+7 TCGC del	0.2298	0.2573	0.2228	0.2347	0.2333	0.2438	0.2222	0.2086	0.1656
	SITE1-OT-b	+1 CGT del	0.1848	0.2587	0.2373	0.1959	0.1816	0.2297	0.2653	0.2059	0.1681
		+2 TAG ins	0.2726	0.2788	0.2454	0.2004	0.2345	0.2778	0.2653	0.2059	0.1681
		+4 CCTA ins	0.2429	0.2701	0.2078	0.2549	0.264	0.2467	0.2653	0.2059	0.1681
		+2 GTGG del	0.183	0.2542	0.2577	0.2548	0.2481	0.179	0.2653	0.2059	0.1681
		+4 GGG del	0.2331	0.2239	0.2597	0.2334	0.2467	0.2422	0.2653	0.2059	0.1681
		+7 TCGC del	0.2704	0.2634	0.2463	0.2522	0.2408	0.2346	0.2653	0.2059	0.1681
	SITE1-OT-c	+1 CGT del	0.2503	0.2379	0.2236	0.2531	0.242	0.255	0.381	0.299	0.324
		+2 TAG ins	0.3151	0.313	0.308	0.2958	0.2806	0.3225	0.381	0.299	0.324
		+4 CCTA ins	0.3083	0.2863	0.2794	0.2943	0.309	0.2754	0.381	0.299	0.324
		+2 GTGG del	0.2981	0.299	0.2785	0.3051	0.2795	0.2862	0.381	0.299	0.324
		+4 GGG del	0.291	0.2919	0.2861	0.282	0.2681	0.252	0.381	0.299	0.324
		+7 TCGC del	0.2901	0.2942	0.2691	0.274	0.2795	0.2739	0.381	0.299	0.324
	RP2-OT-a	+1 GAA ins	0.1985	0.2619	0.2815	0.2254	0.206	0.2227	0.3659	0.3009	0.3364
		+1 AGTT ins	0.2422	0.219	0.2834	0.2205	0.2373	0.2997	0.3659	0.3009	0.3364
		+2 GCG ins	0.3964	0.268	0.3147	0.3348	0.3107	0.2854	0.3659	0.3009	0.3364
		+2-+6 del	0.3777	0.3065	0.2882	0.3139	0.3194	0.2608	0.3659	0.3009	0.3364
	RP2-OT-b	+1 GAA ins	0.1189	0.1426	0.1442	0.1222	0.132	0.1376	0.2036	0.199	0.2548
		+1 AGTT ins	0.1136	0.1059	0.1742	0.1133	0.1119	0.1946	0.2036	0.199	0.2548
		+2 GCG ins	0.2258	0.1751	0.1883	0.1933	0.1787	0.1626	0.2036	0.199	0.2548
		+2-+6 del	0.2021	0.1697	0.172	0.2018	0.1736	0.1731	0.2036	0.199	0.2548
	RP2-OT-c	+1 GAA ins	0.1663	0.3208	0.3187	0.1795	0.1824	0.267	0.2944	0.2309	0.2436
		+1 AGTT ins	0.1613	0.271	0.3225	0.1759	0.2639	0.3587	0.2944	0.2309	0.2436
		+2 GCG ins	0.2164	0.3155	0.2707	0.2895	0.2657	0.3472	0.2944	0.2309	0.2436
		+2-+6 del	0.2373	0.2701	0.2352	0.2367	0.2937	0.2493	0.2944	0.2309	0.2436
	ACTG1-OT-a	+2 TTA ins	0.5527	0.4445	0.4769	0.5398	0.3993	0.4437	0.2227	0.2788	0.2699
		+4 AACC ins	0.4611	0.3006	0.3486	0.7634	0.2745	0.5188	0.2227	0.2788	0.2699
		+3 ACTC ins	0.5876	0.5906	0.5603	0.555	0.6236	0.5811	0.2227	0.2788	0.2699
	ACTG1-OT-b	+2 TTA ins	0.3972	0.2488	0.3117	0.316	0.4618	0.3786	0.2166	0.2772	0.2653
		+4 AACC ins	0.2548	0.2353	0.2093	0.3293	0.2614	0.2876	0.2166	0.2772	0.2653
		+3 ACTC ins	0.4235	0.4388	0.3971	0.3952	0.3453	0.4127	0.2166	0.2772	0.2653
	RNF2-OT-a	+1 TTA ins	0.199	0.173	0.1699	0.2051	0.2065	0.1601	0.1657	0.1895	0.1674
		+1 GTA ins	0.2025	0.171	0.1596	0.2174	0.2289	0.1559	0.1657	0.1895	0.1674
		+1 CTG del	0.1947	0.1958	0.2063	0.2249	0.1737	0.1626	0.1657	0.1895	0.1674
		+2 GGAA ins	0.1931	0.2531	0.2283	0.1994	0.2302	0.2221	0.1657	0.1895	0.1674
	RNF2-OT-b	+1 TTA ins	0.1399	0.1168	0.1241	0.1552	0.1527	0.1268	0.1172	0.1453	0.1322
		+1 GTA ins	0.138	0.133	0.1139	0.1679	0.1688	0.1438	0.1172	0.1453	0.1322
		+1 CTG del	0.1385	0.1495	0.1491	0.1319	0.1152	0.1253	0.1172	0.1453	0.1322
		+2 GGAA ins	0.1739	0.1513	0.1614	0.1558	0.1638	0.1941	0.1172	0.1453	0.1322
	RNF2-OT-c	+1 TTA ins	0.2059	0.1688	0.1764	0.222	0.2086	0.1938	0.1852	0.2092	0.197
		+1 GTA ins	0.2004	0.1804	0.1738	0.1993	0.2271	0.1756	0.1852	0.2092	0.197
		+1 CTG del	0.2114	0.169	0.208	0.1887	0.1816	0.184	0.1852	0.2092	0.197
		+2 GGAA ins	0.2225	0.207	0.2247	0.1851	0.245	0.2096	0.1852	0.2092	0.197
