# Supplementary material for: Highly efficient prime editing by introducing same-sense mutations in pegRNA or stabilizing its structure
Source: Nat Commun. 2022 Mar 29;13:1669. doi: 10.1038/s41467-022-29339-9 (PMC8964725; doi:10.1038/s41467-022-29339-9)
Supplement: Supplementary file 9 — Source Data [file 41467_2022_29339_MOESM9_ESM.zip › SourceData/Li_SourceData_Supplementary Figure 7.xlsx]

## Sheet: Sheet1
Supp.Fig2b&2c
			Intended single base editing frequency (%)			Unintended indel frequency (%)
	target	treatment
			replicate 1	replicate 2	replicate 3	replicate 1	replicate 2	replicate 3
	VEGFA	pegVEGFA+5G-to-T	2.02	1.68	2.23	0.26	0.3	0.23
		pegVEGFA+5G-to-T_1	2.89	2.76	2.88	0.29	0.29	0.32
		pegVEGFA+5G-to-T_2	4.09	3.47	3.75	0.37	0.35	0.35
		pegVEGFA+5G-to-T_3	18.65	18.21	18.36	0.37	0.38	0.39
		pegVEGFA+5G-to-T_4	8.84	9.09	8.69	0.35	0.32	0.36
		pegVEGFA+5G-to-T_5	1.89	1.93	1.86	0.41	0.39	0.42
		NT	0.81	0.87	0.83	0.29	0.31	0.32
	ACTG1	pegACTG1-T89I	7.35	7.6	4.76	1.76	1.64	2.01
		pegACTG1-T89I_1	5.85	5.75	6.85	1.4	1.4	1.99
		pegACTG1-T89I_2	15.31	14.24	13.94	1.67	1.67	1.68
		pegACTG1-T89I_3	15.66	16.06	18.98	1.12	1.14	1.19
		pegACTG1-T89I_4	17.75	18.33	16.8	1.57	1.52	1.62
		NT	0.21	0.19	0.48	0.29	0.34	0.3
Supp.Fig2e&2f
			Intended single base editing frequency (%)			Unintended indel frequency (%)
	target	treatment
			replicate 1	replicate 2	replicate 3	replicate 1	replicate 2	replicate 3
	VEGFA	pegVEGFA+5G-to-T	1.47	1.77	1.56	0.25	0.27	0.25
		pegVEGFA+5G-to-T_1	2.95	2.65	1.94	0.3	0.3	0.25
		pegVEGFA+5G-to-T_2	3.43	2.91	3.21	0.23	0.25	0.23
		pegVEGFA+5G-to-T_3	29.79	30	30.26	0.26	0.26	0.26
		pegVEGFA+5G-to-T_4	10.39	6.73	7.73	0.29	0	0
		pegVEGFA+5G-to-T_5	2.88	3.62	3.4	0.33	0.37	0.35
		NT	0	0.05	0.01	0.19	0.18	0.15
	ACTG1	pegACTG1-T89I	3.05	2.96	2.76	0.95	0.98	0.96
		pegACTG1-T89I_1	4.26	3.94	4.04	1.4	1.42	1.44
		pegACTG1-T89I_2	8.59	8.68	8.34	1.32	1.32	1.31
		pegACTG1-T89I_3	8.59	8.87	8.25	0.89	0.88	0.91
		pegACTG1-T89I_4	10.29	10.41	9.22	0.87	1	0.98
		NT	0.17	0.18	0.09	0.23	0.23	0.21
Supp.Fig2h&2i
			Intended single base editing frequency (%)			Unintended indel frequency (%)
	target	treatment
			replicate 1	replicate 2	replicate 3	replicate 1	replicate 2	replicate 3
	CCR5-Q102E	pegCCR5-E102Q	9.6	17.38	10.21	3	2.82	2.83
		pegCCR5-E102Q_1	14.79	20.28	14.09	4.02	5.67	3.76
		pegCCR5-E102Q_2	21.27	26.02	20.48	4.58	5.8	4.3
		pegCCR5-E102Q_3	16.88	25.85	17.56	4.11	7.17	4.06
		pegCCR5-E102Q_4	15.46	13.94	14.37	5.35	5.99	5.45
		pegCCR5-E102Q_5	17.62	21.13	18.21	4.75	6.25	4.85
		NT	0.03	0.06	0.06	1.32	1.31	1.38
