# Supplementary material for: Highly efficient prime editing by introducing same-sense mutations in pegRNA or stabilizing its structure
Source: Nat Commun. 2022 Mar 29;13:1669. doi: 10.1038/s41467-022-29339-9 (PMC8964725; doi:10.1038/s41467-022-29339-9)
Supplement: Supplementary file 9 — Source Data [file 41467_2022_29339_MOESM9_ESM.zip › SourceData/Li_SourceData_Figure 3.xlsx]

## Sheet: sheet1
Fig.3a
			Intended single base editing frequency (%)
	target	treatment
			replicate 1	replicate 2	replicate 3
	EMX1(+1G-to-A)	PE3(PE3+pegRNA)	0.11	0.11	0.11
		PE5(PE5+pegRNA)	0.84	0.72	0.84
		sPE3(PE3+spegRNA)	14.4	16.1	16.5
		NT	0.03	0	0.01
	EMX1(+3A-to-G)	PE3(PE3+pegRNA)	2.96	2.96	2.96
		PE5(PE5+pegRNA)	3.23	3.16	3.01
		sPE3(PE3+spegRNA)	27.03	30.77	31.03
		NT	0.05	0.04	0.14
	SITE1(+8C-to-A)	PE3(PE3+pegRNA)	0.85	0.69	0.69
		PE5(PE5+pegRNA)	1.54	1.9	1.94
		sPE3(PE3+spegRNA)	82.16	81.3	81.49
		NT	0	0.05	0.04
	SITE10(+12TA-to-GC)	PE3(PE3+pegRNA)	2.36	2.67	2.49
		PE5(PE5+pegRNA)	6.35	6.13	6.44
		sPE3(PE3+spegRNA)	44.24	43.93	44.43
		NT	0.1	0.15	0.25
	SITE11(+11A-to-C)	PE3(PE3+pegRNA)	2.23	2.01	2.26
		PE5(PE5+pegRNA)	3.06	3.33	3.45
		sPE3(PE3+spegRNA)	16.27	16.46	17.04
		NT	0.05	0.09	0.01
	SITE12(+4C-to-G)	PE3(PE3+pegRNA)	0.01	0.01	0.01
		PE5(PE5+pegRNA)	0.03	0.05	0.09
		sPE3(PE3+spegRNA)	50.04	49.05	50.19
		NT	0.05	0	0.01
Fig.3b
	Normalized editing frequency（%）
	PE3		1	1	1	1	1	1	1	1	1	1	1	1	1	1	1	1	1	1
	PE5		1.81176	2.75362	2.81159	2.69068	2.29588	2.58635	1.3722	1.65672	1.52655	3	5	9	7.63636	6.54545	7.63636	1.09122	1.06757	1.01689
	sPE3		96.6588	117.826	118.101	18.7458	16.4532	17.8434	7.29596	8.18905	7.53982	5004	4905	5019	130.909	146.364	150	9.13176	10.3953	10.4831
Fig.3c
			Intended single base editing frequency (%)
	target	treatment
			replicate 1	replicate 2	replicate 3
	SITE10(+12TA-to-GC)	PE3(PE3+pegRNA)	2.36	2.67	2.49
		PE5(PE5+pegRNA)	6.35	6.13	6.44
		sPE5(PE5+spegRNA)	32.59	32.8	32.13
		NT	0.1	0.15	0.25
	SITE11(+11A-to-C)	PE3(PE3+pegRNA)	2.23	2.01	2.26
		PE5(PE5+pegRNA)	3.06	3.33	3.45
		sPE5(PE5+spegRNA)	16.4	17.51	15.97
		NT	0.05	0.09	0.01
	SITE12(+4C-to-G)	PE3(PE3+pegRNA)	0.01	0.01	0.01
		PE5(PE5+pegRNA)	0.03	0.05	0.09
		sPE5(PE5+spegRNA)	49.05	50.19	50.04
		NT	0.05	0	0.01
Fig.3d
	Normalized editing frequency（%）
	PE3		1	1	1	1	1	1	1	1	1
	PE5		3	5	9	2.69068	2.29588	2.58635	1.3722	1.65672	1.52655
	sPE5		4905	5019	5004	13.8093	12.2846	12.9036	7.35426	8.71144	7.06637
Fig.3e
			Intended indel frequency (%)
	target	treatment
			replicate 1	replicate 2	replicate 3
	RNF2(+1CTGdel)	PE3(PE3+pegRNA)	4.48	4.5	4.4
		PE5(PE5+pegRNA)	5.33	5.22	5.29
		aPE5(PE5+apegRNA)	15.35	15.63	15.54
		NT	0.0023	0.0102	0.0097
	SITE1(+1CGTdel)	PE3(PE3+pegRNA)	4.92	5.67	4.24
		PE5(PE5+pegRNA)	5.56	5.65	5.51
		aPE5(PE5+apegRNA)	10.95	11.04	10.99
		NT	0	0.0012	0.0008
	SITE3(+1LoxPins)	PE3(PE3+pegRNA)	4.19	4.36	4.23
		PE5(PE5+pegRNA)	4.44	4.38	4.44
		aPE5(PE5+apegRNA)	16.46	17.15	17.13
		NT	0.002	0	0
Fig.3f
	Normalized editing frequency（%）
	PE3		1	1	1	1	1	1	1	1	1
	PE5		1.13008	0.996473	1.29953	1.05967	1.00459	1.04965	1.18973	1.16	1.20227
	aPE5		2.22561	1.94709	2.59198	3.9284	3.93349	4.04965	3.42634	3.47333	3.53182
