# Supplementary material for: Highly efficient prime editing by introducing same-sense mutations in pegRNA or stabilizing its structure
Source: Nat Commun. 2022 Mar 29;13:1669. doi: 10.1038/s41467-022-29339-9 (PMC8964725; doi:10.1038/s41467-022-29339-9)
Supplement: Supplementary file 9 — Source Data [file 41467_2022_29339_MOESM9_ESM.zip › SourceData/Li_SourceData_Figure 2.xlsx]

## Sheet: sheet1
Fig.2b
			Intended indel frequency (%)
	target	treatment
			pegRNA			apegRNA-2			NT
			replicate 1	replicate 2	replicate 3	replicate 1	replicate 2	replicate 3	replicate 1	replicate 2	replicate 3
	GCH1	+1 GAT ins	28.43	29.36	31.36	32.41	31	34.17	0.0136	0.0118	0.0122
		+1 CAG del	2.73	3.12	3.62	17.4	17.62	15.39	0.0005	0.0089	0.0054
		+2 GGC ins	17.24	17.09	18.61	29.85	27.99	30.13	0	0	0
		+1 GACC ins	9.74	10.81	11.64	28.67	26.32	28.62	0	0	0
		+5 AGT ins	2.22	3.86	3.24	8.84	7.64	7.88	0	0	0
		+1-+5 del	8.32	8.58	9.06	21.18	20.7	21.46	0	0	0
		+4 CGG del	4.66	9.998	7.34	29.67	29.53	30.1	0	0	0
		+2 AGCG del	8.83	9.07	9.31	27.58	24.84	26.66	0	0	0
	SITE1	+1 CGT del	4.92	5.67	4.24	12.93	16.5	11.12	0	0.0012	0.0008
		+2 TAG ins	1.3	0.95	0.97	6.93	5.96	5.79	0	0	0
		+4 CCTA ins	1.21	1.99	0.61	9.46	9.53	6.49	0	0	0
		+2 GTGG del	24.5	15.73	20.08	19.02	18.16	18.28	0	0	0
		+4 GGG del	21.64	9.51	15.51	27.47	16.6	23.69	0	0	0
		+7 TCGC del	1.82	2.64	2.42	13.21	10.65	13.38	0	0	0
	SITE3	+1 CTT ins	15.66	14.74	15.67	45.1	45.8	34.88	0.097	0.0087	0.008
		+1 LoxP ins	4.21	1.47	4.07	18.63	12.57	15.86	0.002	0	0
		+1 6*HIS ins	16.67	8.68	12.15	24.16	28.54	22.62	0.0081	0.0116	0.002
		+1 TGA del	8.83	9.5	9.19	27.82	25.41	26.51	0	0	0
		+4 TGGC del	9.22	8.97	8.48	14.58	16.35	15.49	0	0	0
		+7 CAGAGG del	10.42	5.99	7.91	23.12	23.09	22.34	0	0	0
	RNF2	+1 TTA ins	10.51	7.28	10.72	25.36	21.74	25.6	0.0091	0.005	0.0095
		+1 GTA ins	17.27	15.19	16.91	39.93	29.34	33.84	0.0136	0.0025	0
		+1 CTG del	6.8	4.63	6.6	16.74	21.47	20.24	0.0023	0.0102	0.0097
		+2 GGAA ins	8.48	9.65	8.85	8.69	7.29	8	0	0	0
	RP2	+1 GAA ins	6.34	4.65	4.77	14.97	12.99	13.25	0.001	0	0.0035
		+1 AGTT ins	6.21	5.4	5.66	12.62	11.17	10.82	0.001	0	0
		+2 GCG ins	3.03	2.07	2.69	5.34	6.19	5.99	0	0	0
		+2-+6 del	0.29	0.21	0.23	2.01	1.36	1.64	0	0	0
	ACTG1	+2 TTA ins	8	5.68	9.19	14.8	14.43	13.3	0.0038	0.003	0.0014
		+4 AACC ins	7.33	6.57	6.63	15.24	11.56	10.98	0.0086	0.0041	0.0018
		+3 ACTC ins	2.45	4.83	3.75	6.62	1.81	4.53	0	0	0
	DYRK1A	+1 GGG ins	12.99	13.48	13.57	22.37	22.05	21.63	0.51	0.51	0.61
	VHL	+3 TTA ins	21.57	21.91	21.66	30.77	30.76	30.93	1.47	1.44	1.5
	RUNX1	+1CGAdel	11.61	11.29	11.88	16.18	16.18	15.74	0	0	0
	SITE5	+1 CTT ins	16.69	16.67	16.46	23.26	23.76	23.94	0	0	0
	SITE6	+1 LoxP ins	11.07	11.32	11.03	14.35	14.47	14.32	0.0016	0.0022	0.0023
	SITE7	+1 LoxP ins	1.25	1.27	1.27	4.56	4.63	4.77	0.1	0.09	0.08
	SITE8	+2 GTGG del	6.29	6.95	6.66	9.29	10.16	10.73	0.22	0.18	0.21
	SITE9	+1 TGAGG del	2.9	2.96	2.89	4.47	4.42	4.31	0.07	0.07	0.07
Fig.2c
	Normalized editing frequency（%）-intended
	pegRNA		1	1	1	1	1	1	1	1	1	1	1	1	1	1	1	1	1	1	1	1	1	1	1	1	1	1	1	1	1	1	1	1	1	1	1	1	1	1	1	1	1	1	1	1	1	1	1
	apegRNA-2		1.1542	2.3868	1	2	0.7735	1	0.3	2	0.9654	4.1935	0.6	1	1.9935	4	0.6667	2	1.3386	1.1529	0.75	2	1.1834	3	0.2857	2	1.6923	1.5	1.281	1.8933	1.2165	1.6742	1.4522	1.7931	2.4937	1.8312	1.236	1.8659	1.2829	1.7368	1.7164	1.8537	1.2609	1.7349	1.75	1.1739	0.5072	0.8733	1.0616
	Normalized editing frequency（%）-unintended
	pegRNA		1	1	1	1	1	1	1	1	1	1	1	1	1	1	1	1	1	1	1	1	1	1	1	1	1	1	1	1	1	1	1	1	1	1	1	1	1	1	1	1	1	1	1	1	1	1	1
	apegRNA-2		1.15417	2.38679	1	2	0.773463	1	0.3	2	0.965398	4.19355	0.6	1	1.99355	4	0.666667	2	1.33858	1.15294	0.75	2	1.18341	3	0.285714	2	1.69231	1.5	1.28105	1.89333	1.21649	1.67416	1.4522	1.7931	2.49367	1.83117	1.23596	1.86585	1.28288	1.73684	1.71642	1.85366	1.26087	1.73494	1.75	1.17391	0.507246	0.873333	1.06164
Fig.2d
			Intended single base editing frequency (%)
	target	treatment
			pegRNA			apegRNA-2			NT
			replicate 1	replicate 2	replicate 3	replicate 1	replicate 2	replicate 3	replicate 1	replicate 2	replicate 3
	GCH1	+5G-to-A	23.77	23.33	23.66	38.44	38.31	38.3	0	0	0
		+5G-to-A(+8A-to-T)	20.72	20.59	20.65	38.07	38.11	38.08	0	0	0
		+5G-to-A(+3G-to-C +6G-to-C)	57.98	58.01	58.2	67.83	68.77	68.92	0	0	0
	SITE1	+8C-to-A	0.85	0.69	0.69	13.13	13.17	13.11	0	0	0
		+8C-to-A(+11T-to-C)	1.29	1.21	1.3	18.08	17.51	18.14	0	0	0
		+8C-to-A(+5G-to-C)	82.16	81.3	81.49	83.67	83.38	82.46	0	0	0
	SITE3	+5G-to-C	3.08	3.11	3.08	17.83	17.71	17.93	0	0	0
		+5G-to-C(+2G-to-A)	3.78	3.72	3.74	22.5	22.58	22.74	0	0	0
		+5G-to-C(+3A-to-T +6G-to-C)	13.81	13.84	13.87	45.89	45.94	45.63	0	0	0
Fig.2e
	Normalized editing frequency（%）
	pegRNA		1	1	1	1	1	1	1	1	1	1	1	1	1	1	1	1	1	1	1	1	1	1	1	1	1	1	1
	apegRNA		5.78896	5.69453	5.82143	5.95238	6.06989	6.08021	3.32295	3.31936	3.28983	15.4471	19.087	19	14.0155	14.4711	13.9538	1.01838	1.02558	1.0119	1.61716	1.64209	1.61877	1.83736	1.8509	1.84407	1.16989	1.18549	1.18419
Fig.2f
			Intended indel frequency (%)
	target	treatment
			replicate 1	replicate 2	replicate 3
	GCH1(+1CAGdel)	apegRNA	17.4	17.62	15.39
		aspegRNA(+5 G-to-A)	23.38	23.32	23.35
		aspegRNA(+5 G-to-A +8 A-to-T)	18.18	18	18.09
		NT	0.0005	0.0089	0.0054
	SITE1(+2GTGGdel)	apegRNA	19.02	18.16	18.28
		aspegRNA(+8 C-to-A)	21.23	21.06	20.73
		aspegRNA(+8 C-to-A +11 T-to-C)	35.67	35.16	35.86
		NT	0	0	0
	ACTG1(+3ACTCins)	apegRNA	6.62	1.81	4.53
		apegRNA(+5 G-to-C)	14.49	14.21	14.21
		aspegRNA(+2 T-to-A +5 G-to-C )	22.63	22.42	22.48
		NT	0	0	0
Fig.2g
	Normalized editing frequency（%）
	pegRNA		1	1	1	1	1	1	1	1	1	1	1	1	1	1	1	1	1	1
	aspegRNA		8.7656	10.0885	9.5973	4.2727	3.8672	3.3284	99.3306	131.271	118.373	2.2322	1.9692	1.8704	1.725	2.0031	2.1257	1.0538	1.0252	1.0163
[truncated: 70 more columns]
