# Supplementary material for: Highly efficient prime editing by introducing same-sense mutations in pegRNA or stabilizing its structure
Source: Nat Commun. 2022 Mar 29;13:1669. doi: 10.1038/s41467-022-29339-9 (PMC8964725; doi:10.1038/s41467-022-29339-9)
Supplement: Supplementary file 9 — Source Data [file 41467_2022_29339_MOESM9_ESM.zip › SourceData/Li_SourceData_Supplementary Figure 1.xlsx]

## Sheet: sheet1
			Intended single base editing frequency (%)			Unintended indel frequency (%)			Fraction of editing product (%)
	target	treatment
			replicate 1	replicate 2	replicate 3	replicate 1	replicate 2	replicate 3	replicate 1	replicate 2	replicate 3	replicate 1	replicate 2	replicate 3	replicate 1	replicate 2	replicate 3
									Intended product			Incomplete product			Byproduct
	CXCR4	pegCXCR4+5G-to-T	0.41	0.31	0.35	0.8	0.8	0.74	100	100	100
		pegCXCR4+5G-to-T_1	40.76	40.22	41.21	0.73	0.79	0.74	99.8	99.83	99.8	0.2	0.17	0.2
		pegCXCR4+5G-to-T_2	25.16	24.84	23.58	1.06	1.3	1.36	97	97.11	97.21	3	2.89	2.79
		pegCXCR4+5G-to-T_3	0.41	0.26	0.29	0.67	0.6	0.7	84.38	85.71	81.25	15.63	14.29	18.75
		pegCXCR4+5G-to-T_4	0.31	0.2	0.21	0.69	0.67	0.48	5.9	5.25	5.37	94.1	94.75	94.63
		NT	0.05	0.08	0.11	0.32	0.31	0.31	0	0	0
	SITE3	pegSITE3+5G-to-T	3.09	3.19	3.54	0.37	0.33	0.39	100	100	100
		pegSITE3+5G-to-T_1	13.2	12.33	11.77	0.38	0.38	0.34	98.21	98.36	98.31	1.64	1.79	1.69
		pegSITE3+5G-to-T_2	4.78	5.74	6.39	0.32	0.38	0.33	99.09	99.2	99.2	0.8	0.91	0.8
		pegSITE3+5G-to-T_3	7.6	7.92	7.79	0.36	0.36	0.36	98.24	98.18	98.45	1.82	1.76	1.55
		pegSITE3+5G-to-T_4	2.32	2.47	2.03	0.39	0.37	0.31	94.81	94.89	94.16	5.11	5.19	5.84
		pegSITE3+5G-to-T_5	1.56	1.19	1.5	0.38	0.39	0.5	96.54	95.73	94.81	4.27	3.46	5.19
		NT	0.73	0.77	0.58	0.51	0.5	0.48	0	0	0
	PRNP	pegPRNP+6G-to-T	13.75	12	13.21	0.63	0.53	0.36	100	100	100
		pegPRNP+6G-to-T_1	19.76	18.01	18.81	0.62	0.39	0.34	97.16	97.13	97.25	2.84	2.87	2.75
		pegPRNP+6G-to-T_2	30.68	23.64	24.72	0.64	0.37	0.32	98.87	98.42	98.3	1.13	1.58	1.7
		pegPRNP+6G-to-T_3	29.63	24.41	22.48	0.62	0.48	0.4	98.16	97.39	97.8	1.84	2.61	2.2
		pegPRNP+6G-to-T_4	16.86	17.97	14.88	0.33	0.48	0.38	95.1	96.05	96.32	4.9	3.95	3.68
		NT	0.11	0.1	0.08	0.31	0.42	0.47	0	0	0
	RUNX1	pegRUNX1+6G-to-C	20.88	17.25	16.05	0.53	0.36	0.34	98.96	99.19	98.83				1.04	0.81	1.17
		pegRUNX1+6G-to-C_1	15.62	14.68	14.95	0.38	0.28	0.29	96.78	96.8	96.89	2.01	1.45	1.94	1.21	1.74	1.16
		pegRUNX1+6G-to-C_2	36.02	34.55	34.11	0.51	0.33	0.34	96.83	96.92	97.09	2.04	1.74	1.64	1.14	1.34	1.27
		pegRUNX1+6G-to-C_3	29.26	25.13	26.36	0.54	0.42	0.33	95.43	95.86	94.88	3.29	3.16	3.82	1.28	0.98	1.3
		pegRUNX1+6G-to-C_4	31.38	27.28	28.81	0.61	0.44	0.42	92.86	92.97	93.03	5.82	5.68	5.84	1.32	1.36	1.13
		NT	0.05	0.06	0.11	0.21	0.22	0.23	0	0	0
	VEGFA	pegVEGFA+5G-to-T	58.7	59.26	59.96	0.28	0.26	0.28	99.97	99.95	99.93				0.03	0.05	0.07
		pegVEGFA+5G-to-T_1	61.86	60.76	60.94	0.31	0.34	0.29	97.14	96.9	96.95	3.1	2.86	3.05	0	0	0
		pegVEGFA+5G-to-T_2	50.54	52.83	52.84	0.28	0.38	0.37	97.95	98.72	98.66	1.28	2.05	1.34	0	0	0
		pegVEGFA+5G-to-T_3	49.15	50.91	51.01	0.3	0.34	0.32	99.74	99.8	99.76	0.2	0.26	0.24	0	0	0
		pegVEGFA+5G-to-T_4	46.55	47.72	47.49	0.37	0.38	0.34	99.42	99.42	99.5	0.58	0.58	0.5	0	0	0
		pegVEGFA+5G-to-T_5	38.9	36.78	37.68	0.5	0.47	0.44	99.09	99.08	99.09	0.92	0.91	0.91	0	0	0
		NT	0.14	0.09	0.11	0.28	0.25	0.27	0	0	0
