# Supplementary material for: Highly efficient prime editing by introducing same-sense mutations in pegRNA or stabilizing its structure
Source: Nat Commun. 2022 Mar 29;13:1669. doi: 10.1038/s41467-022-29339-9 (PMC8964725; doi:10.1038/s41467-022-29339-9)
Supplement: Supplementary file 9 — Source Data [file 41467_2022_29339_MOESM9_ESM.zip › SourceData/Li_SourceData_Supplementary Figure 12.xlsx]

## Sheet: Sheet1
			On-target unintended indel frequency (%)
	target	treatment
			pegRNA			apegRNA-2			NT
			replicate 1	replicate 2	replicate 3	replicate 1	replicate 2	replicate 3	replicate 1	replicate 2	replicate 3
	GCH1	+1 GAT ins	2.4	2.89	2.54	2.77	2.79	3.4	0.2484	0.2285	0.213
		+1 CAG del	1.06	0.62	1.7	2.53	2.6	1.96	0.2615	0.2314	0.2198
		+2 GGC ins	0.03	0.05	0.04	0.03	0.03	0.03	0.262	0.2403	0.2252
		+1 GACC ins	0.01	0.02	0.01	0.02	0.02	0.02	0.262	0.2403	0.2252
		+5 AGT ins	3.09	1.55	2.29	2.39	3.09	2.71	0.262	0.2403	0.2252
		+1-+5 del	0.02	0.01	0.01	0.02	0.04	0.03	0.262	0.2403	0.2252
		+4 CGG del	0.1	0.03	0.07	0.03	0.02	0.02	0.262	0.2403	0.2252
		+2 AGCG del	0.01	0.01	0.01	0.02	0.02	0.02	0.262	0.2403	0.2252
	SITE3	+1 CTT ins	3.9	3.87	4.03	6.6	5.62	5.17	0.2262	0.3097	0.2786
		+1 LoxP ins	0.38	0.29	0.38	0.57	0.52	0.66	0.3212	0.3184	0.2866
		+1 6*HIS ins	1.53	0.79	1.34	1.96	1.97	2.3	0.3151	0.3068	0.2846
		+1 TGA del	0.75	0.77	0.82	1.42	1.41	1.52	0.3232	0.3184	0.2866
		+4 TGGC del	0.97	0.89	0.92	1.18	1.1	1.16	0.3232	0.3184	0.2866
		+7 CAGAGG del	0.89	0.82	0.83	1.49	1.53	1.44	0.3232	0.3184	0.2866
	SITE1	+1 CGT del	1.16	1.28	1.95	2.03	1.72	1.35	0.2238	0.2396	0.2002
		+2 TAG ins	0.92	0.81	1	1.08	1.23	1.11	0.2238	0.2404	0.2014
		+4 CCTA ins	1.38	1.69	1.55	0.7	2.08	1.7	0.2238	0.2404	0.2014
		+2 GTGG del	1.5	1.4	1.41	1.31	1.3	1.56	0.2238	0.2404	0.2014
		+4 GGG del	1.46	1.47	1.41	1.55	2.08	1.66	0.2238	0.2404	0.2014
		+7 TCGC del	0.81	0.97	0.81	1.17	1.17	1.3	0.2238	0.2404	0.2014
	RP2	+1 GAA ins	0.68	0.55	0.52	1.19	1.12	1.48	0.1691	0.1376	0.1532
		+1 AGTT ins	0.65	0.61	0.68	1.42	1.15	1.29	0.1691	0.1376	0.1567
		+2 GCG ins	0.82	2.48	1.49	1.72	0.98	1.99	0.1701	0.1376	0.1567
		+2-+6 del	1.53	2.6	2.49	2.03	2	1.33	0.1701	0.1376	0.1567
	ACTG1	+2 TTA ins	2.26	1.93	2.59	3.21	2.18	2.98	0.2877	0.2952	0.3054
		+4 AACC ins	2.21	1.9	2.84	2.53	1.64	2.25	0.2829	0.2941	0.305
		+3 ACTC ins	0.56	0.66	0.7	0.83	0.57	0.78	0.2915	0.2982	0.3068
	RNF2	+1 TTA ins	0.9	0.72	0.8	1.87	1.47	1.67	0.1553	0.1492	0.1408
		+1 GTA ins	1.86	1.46	1.89	3.52	2.89	2.47	0.1508	0.1517	0.1503
		+1 CTG del	0.83	0.65	0.62	3.24	1.73	1.87	0.1621	0.144	0.1406
		+2 GGAA ins	0.79	0.91	0.82	0.67	0.59	0.65	0.1644	0.1542	0.1503
	DYRK1A	+1 GGG ins	2.83	2.69	2.77	3.34	3.16	3.19	0.48	0.44	0.36
	VHL	+3 TTA ins	4.33	4.4	4.39	4.59	4.62	4.59	0.49	0.51	0.5
	RUNX1	+1CGAdel	1.83	1.81	1.77	2.4	2.43	2.42	0.54	0.51	0.53
	SITE5	+1 CTT ins	2.83	2.8	2.83	3.76	3.61	3.73	0.45	0.46	0.42
	SITE6	+1 LoxP ins	0.48	0.48	0.47	0.31	0.29	0.27	0.17	0.18	0.16
	SITE7	+1 LoxP ins	1.03	0.98	1.01	1.01	1.01	0.97	0.26	0.26	0.25
	SITE8	+2 GTGG del	4.23	4.3	4.18	4.94	4.87	5.08	0.93	0.94	0.92
	SITE9	+1 TGAGG del	0.54	0.51	0.54	0.92	0.91	0.95	0.28	0.28	0.25
